# Supplementary material for: A single C-terminal residue controls SARS-CoV-2 spike trafficking and incorporation into VLPs
Source: Nat Commun. 2023 Dec 15;14:8358. doi: 10.1038/s41467-023-44076-3 (PMC10724246; doi:10.1038/s41467-023-44076-3)
Supplement: Supplementary file 4 — Source Data [file 41467_2023_44076_MOESM4_ESM.zip]

Archive with 2 entries (2 files):
- Raw data.xlsx
- Uncropped blots.PPT
