# Supplementary material for: A single C-terminal residue controls SARS-CoV-2 spike trafficking and incorporation into VLPs
Source: Nat Commun. 2023 Dec 15;14:8358. doi: 10.1038/s41467-023-44076-3 (PMC10724246; doi:10.1038/s41467-023-44076-3)
Supplement: Supplementary file 4 — Source Data [file 41467_2023_44076_MOESM4_ESM.zip › Raw data.xlsx]

## Sheet: Fig 2
αWD40 Arg13Ala, S heptapeptide wild-type (Figure 2D)								αWD40 Arg13Ala, S heptapeptide clientized (Figure 2E)								αWD40 Arg300Ala, S heptapeptide wild-type (Figure 2G)								αWD40 Arg300Ala, S heptapeptide clientized (Figure 2H)								αWD40 Lys15Ala, S heptapeptide wild-type (Figure 2J)			αWD40 Lys15Ala, S heptapeptide clientized (Figure 2K)			αWD40 wild-type, amidated S heptapeptide wild-type (Figure 2M)			αWD40 wild-type, amidated S heptapeptide clientized (Figure 2N)
Time (secs)	6µM	4µM	3µM	2µM	1µM	0.5µM		Time (secs)	6µM	4µM	3µM	2µM	1µM	0.5µM		Time (secs)	6µM	4µM	3µM	2µM	1µM	0.5µM		Time (secs)	6µM	4µM	3µM	2µM	1µM	0.5µM		Time (secs)	6μM		Time (secs)	6µM		Time (secs)	6 μM		Time (secs)	6µM	5µM	2µM	1µM
0	0.063	0.041	0.032	0.014	0.007	0.003		0	0.194	0.143	0.171	0.076	0.038	0.02		0	0.182	0.17	0.176	0.087	0.054	0.022		0	0.27	0.164	0.115	0.12	0.057	0.034		0	0.007		0	-0.01		0	0.047		0	0.031	0.025	0.017	0.016
0.1	0.066	0.041	0.033	0.015	0.008	0.002		0.1	0.224	0.168	0.19	0.091	0.044	0.024		0.1	0.208	0.189	0.191	0.099	0.061	0.027		0.1	0.32	0.2	0.145	0.14	0.068	0.04		0.1	0.006		0.1	-0.009		0.1	0.053		0.1	0.038	0.031	0.021	0.016
0.2	0.072	0.044	0.034	0.016	0.009	0.003		0.2	0.259	0.195	0.212	0.107	0.052	0.029		0.2	0.237	0.211	0.21	0.114	0.068	0.032		0.2	0.375	0.242	0.179	0.163	0.079	0.045		0.2	0.007		0.2	-0.007		0.2	0.061		0.2	0.045	0.036	0.024	0.017
0.3	0.077	0.047	0.037	0.018	0.01	0.004		0.3	0.297	0.227	0.236	0.126	0.062	0.034		0.3	0.269	0.234	0.23	0.13	0.076	0.038		0.3	0.438	0.289	0.218	0.188	0.092	0.053		0.3	0.008		0.3	-0.006		0.3	0.068		0.3	0.052	0.041	0.028	0.017
0.4	0.081	0.049	0.038	0.02	0.01	0.004		0.4	0.337	0.26	0.261	0.146	0.071	0.039		0.4	0.299	0.257	0.25	0.144	0.084	0.044		0.4	0.506	0.341	0.26	0.215	0.107	0.061		0.4	0.009		0.4	-0.005		0.4	0.076		0.4	0.059	0.045	0.031	0.017
0.5	0.085	0.051	0.04	0.022	0.011	0.004		0.5	0.377	0.294	0.286	0.165	0.081	0.044		0.5	0.332	0.281	0.27	0.16	0.093	0.05		0.5	0.576	0.394	0.304	0.244	0.122	0.07		0.5	0.009		0.5	-0.005		0.5	0.084		0.5	0.066	0.05	0.033	0.018
0.6	0.089	0.053	0.042	0.023	0.012	0.004		0.6	0.418	0.328	0.312	0.185	0.091	0.049		0.6	0.362	0.304	0.291	0.175	0.103	0.055		0.6	0.648	0.448	0.349	0.274	0.138	0.079		0.6	0.01		0.6	-0.004		0.6	0.09		0.6	0.072	0.053	0.036	0.019
0.7	0.092	0.056	0.044	0.025	0.013	0.004		0.7	0.459	0.364	0.34	0.206	0.103	0.055		0.7	0.389	0.325	0.31	0.187	0.11	0.061		0.7	0.719	0.503	0.394	0.304	0.154	0.089		0.7	0.01		0.7	-0.003		0.7	0.097		0.7	0.077	0.056	0.038	0.019
0.8	0.095	0.057	0.046	0.026	0.014	0.004		0.8	0.496	0.396	0.364	0.225	0.113	0.061		0.8	0.414	0.344	0.327	0.2	0.118	0.066		0.8	0.785	0.553	0.437	0.332	0.169	0.097		0.8	0.01		0.8	-0.003		0.8	0.103		0.8	0.08	0.059	0.04	0.02
0.9	0.097	0.058	0.047	0.028	0.014	0.005		0.9	0.531	0.427	0.387	0.244	0.124	0.067		0.9	0.435	0.361	0.342	0.211	0.125	0.071		0.9	0.847	0.602	0.477	0.359	0.185	0.106		0.9	0.01		0.9	-0.002		0.9	0.108		0.9	0.082	0.061	0.041	0.02
1	0.097	0.059	0.048	0.029	0.015	0.005		1	0.561	0.454	0.407	0.262	0.134	0.072		1	0.449	0.373	0.352	0.218	0.131	0.074		1	0.901	0.645	0.513	0.384	0.199	0.114		1	0.01		1	-0.002		1	0.111		1	0.085	0.062	0.043	0.021
1.1	0.097	0.06	0.048	0.03	0.015	0.005		1.1	0.583	0.476	0.424	0.276	0.142	0.077		1.1	0.456	0.38	0.359	0.224	0.136	0.076		1.1	0.944	0.68	0.543	0.404	0.211	0.121		1.1	0.011		1.1	-0.002		1.1	0.113		1.1	0.084	0.062	0.043	0.022
1.2	0.097	0.059	0.049	0.03	0.016	0.005		1.2	0.603	0.496	0.44	0.29	0.151	0.082		1.2	0.462	0.386	0.365	0.229	0.14	0.08		1.2	0.983	0.712	0.571	0.423	0.224	0.128		1.2	0.011		1.2	-0.003		1.2	0.115		1.2	0.084	0.061	0.043	0.024
1.3	0.098	0.06	0.05	0.03	0.017	0.004		1.3	0.621	0.514	0.455	0.304	0.158	0.087		1.3	0.468	0.39	0.368	0.232	0.143	0.083		1.3	1.018	0.742	0.596	0.441	0.234	0.136		1.3	0.011		1.3	-0.003		1.3	0.117		1.3	0.082	0.059	0.042	0.024
1.4	0.098	0.061	0.049	0.031	0.019	0.004		1.4	0.639	0.53	0.468	0.315	0.165	0.091		1.4	0.472	0.394	0.372	0.235	0.147	0.087		1.4	1.05	0.769	0.621	0.457	0.245	0.142		1.4	0.012		1.4	-0.004		1.4	0.118		1.4	0.082	0.059	0.041	0.025
1.5	0.099	0.062	0.05	0.032	0.02	0.005		1.5	0.654	0.545	0.48	0.327	0.17	0.095		1.5	0.476	0.399	0.374	0.238	0.149	0.088		1.5	1.079	0.792	0.642	0.471	0.256	0.148		1.5	0.011		1.5	-0.005		1.5	0.12		1.5	0.082	0.06	0.041	0.026
1.6	0.101	0.062	0.051	0.032	0.021	0.006		1.6	0.667	0.56	0.492	0.338	0.176	0.098		1.6	0.479	0.401	0.378	0.241	0.151	0.09		1.6	1.106	0.813	0.661	0.485	0.264	0.153		1.6	0.011		1.6	-0.004		1.6	0.121		1.6	0.081	0.06	0.042	0.027
1.7	0.101	0.063	0.051	0.033	0.022	0.007		1.7	0.678	0.572	0.502	0.346	0.182	0.101		1.7	0.481	0.403	0.38	0.243	0.154	0.091		1.7	1.13	0.833	0.679	0.498	0.275	0.158		1.7	0.011		1.7	-0.003		1.7	0.121		1.7	0.08	0.058	0.041	0.027
1.8	0.101	0.063	0.049	0.032	0.022	0.007		1.8	0.69	0.583	0.512	0.356	0.187	0.105		1.8	0.483	0.405	0.38	0.245	0.156	0.093		1.8	1.153	0.853	0.696	0.511	0.285	0.165		1.8	0.011		1.8	-0.001		1.8	0.122		1.8	0.079	0.058	0.041	0.027
1.9	0.102	0.064	0.05	0.033	0.023	0.008		1.9	0.701	0.594	0.522	0.366	0.194	0.108		1.9	0.485	0.407	0.382	0.247	0.158	0.094		1.9	1.172	0.869	0.712	0.521	0.292	0.171		1.9	0.012		1.9	-0.001		1.9	0.121		1.9	0.078	0.057	0.042	0.027
2	0.103	0.064	0.051	0.034	0.023	0.008		2	0.709	0.605	0.532	0.372	0.198	0.112		2	0.486	0.409	0.382	0.25	0.161	0.097		2	1.188	0.884	0.726	0.53	0.299	0.174		2	0.012		2	-0.001		2	0.123		2	0.077	0.057	0.042	0.028
2.1	0.105	0.064	0.051	0.034	0.023	0.009		2.1	0.717	0.614	0.539	0.38	0.202	0.115		2.1	0.485	0.411	0.382	0.251	0.161	0.098		2.1	1.203	0.897	0.739	0.538	0.306	0.179		2.1	0.013		2.1	0		2.1	0.123		2.1	0.078	0.057	0.043	0.028
2.2	0.106	0.065	0.051	0.035	0.022	0.01		2.2	0.727	0.624	0.548	0.388	0.209	0.119		2.2	0.486	0.412	0.383	0.252	0.162	0.098		2.2	1.216	0.91	0.75	0.545	0.312	0.182		2.2	0.013		2.2	0		2.2	0.123		2.2	0.076	0.057	0.044	0.029
2.3	0.107	0.065	0.052	0.036	0.022	0.01		2.3	0.734	0.631	0.554	0.393	0.213	0.121		2.3	0.486	0.412	0.384	0.253	0.163	0.099		2.3	1.229	0.921	0.761	0.552	0.318	0.188		2.3	0.013		2.3	-0.001		2.3	0.124		2.3	0.076	0.057	0.044	0.029
2.4	0.106	0.065	0.051	0.035	0.021	0.01		2.4	0.739	0.638	0.56	0.398	0.215	0.124		2.4	0.487	0.412	0.383	0.253	0.163	0.101		2.4	1.239	0.93	0.77	0.56	0.323	0.191		2.4	0.012		2.4	0		2.4	0.124		2.4	0.076	0.057	0.045	0.028
2.5	0.108	0.066	0.052	0.036	0.022	0.01		2.5	0.745	0.646	0.566	0.404	0.219	0.126		2.5	0.487	0.413	0.383	0.253	0.164	0.102		2.5	1.249	0.938	0.778	0.566	0.328	0.195		2.5	0.011		2.5	-0.001		2.5	0.124		2.5	0.076	0.056	0.045	0.027
2.6	0.108	0.067	0.053	0.036	0.022	0.011		2.6	0.75	0.652	0.573	0.408	0.223	0.129		2.6	0.487	0.415	0.384	0.253	0.164	0.102		2.6	1.258	0.947	0.786	0.574	0.333	0.198		2.6	0.012		2.6	0		2.6	0.123		2.6	0.075	0.056	0.045	0.027
2.7	0.108	0.067	0.053	0.036	0.021	0.012		2.7	0.755	0.659	0.577	0.413	0.226	0.131		2.7	0.488	0.415	0.384	0.252	0.164	0.104		2.7	1.265	0.954	0.792	0.58	0.338	0.202		2.7	0.011		2.7	0		2.7	0.121		2.7	0.074	0.056	0.046	0.027
2.8	0.108	0.065	0.053	0.035	0.021	0.011		2.8	0.76	0.664	0.582	0.419	0.229	0.134		2.8	0.488	0.416	0.385	0.254	0.167	0.105		2.8	1.271	0.959	0.798	0.584	0.342	0.204		2.8	0.01		2.8	0		2.8	0.121		2.8	0.074	0.057	0.048	0.028
2.9	0.108	0.066	0.054	0.035	0.021	0.011		2.9	0.765	0.672	0.587	0.424	0.233	0.136		2.9	0.49	0.417	0.387	0.255	0.168	0.106		2.9	1.278	0.968	0.805	0.59	0.346	0.209		2.9	0.011		2.9	0.001		2.9	0.12		2.9	0.075	0.057	0.049	0.028
3	0.108	0.066	0.054	0.036	0.022	0.011		3	0.77	0.678	0.592	0.431	0.237	0.139		3	0.49	0.418	0.387	0.256	0.169	0.108		3	1.285	0.974	0.811	0.597	0.35	0.213		3	0.012		3	0		3	0.118		3	0.077	0.058	0.051	0.028
3.1	0.108	0.066	0.054	0.035	0.021	0.011		3.1	0.775	0.683	0.597	0.436	0.241	0.143		3.1	0.49	0.418	0.388	0.256	0.169	0.109		3.1	1.291	0.979	0.816	0.601	0.354	0.217		3.1	0.013		3.1	-0.001		3.1	0.118		3.1	0.075	0.058	0.05	0.029
3.2	0.108	0.066	0.054	0.034	0.021	0.009		3.2	0.778	0.686	0.6	0.439	0.244	0.145		3.2	0.49	0.417	0.388	0.255	0.169	0.11		3.2	1.296	0.984	0.823	0.607	0.358	0.22		3.2	0.013		3.2	-0.001		3.2	0.117		3.2	0.075	0.057	0.049	0.03
3.3	0.108	0.068	0.054	0.035	0.022	0.009		3.3	0.783	0.691	0.604	0.444	0.248	0.148		3.3	0.489	0.414	0.387	0.254	0.169	0.109		3.3	1.301	0.989	0.828	0.611	0.363	0.225		3.3	0.013		3.3	-0.001		3.3	0.116		3.3	0.076	0.059	0.049	0.03
3.4	0.109	0.069	0.055	0.035	0.023	0.01		3.4	0.787	0.694	0.607	0.447	0.251	0.148		3.4	0.489	0.416	0.388	0.255	0.171	0.111		3.4	1.306	0.993	0.832	0.615	0.366	0.228		3.4	0.013		3.4	-0.001		3.4	0.116		3.4	0.077	0.059	0.051	0.031
3.5	0.11	0.069	0.055	0.035	0.025	0.01		3.5	0.79	0.698	0.61	0.451	0.254	0.15		3.5	0.49	0.416	0.389	0.255	0.172	0.112		3.5	1.309	0.996	0.836	0.618	0.37	0.231		3.5	0.012		3.5	0		3.5	0.115		3.5	0.076	0.06	0.05	0.031
3.6	0.11	0.069	0.055	0.034	0.025	0.009		3.6	0.794	0.702	0.614	0.456	0.258	0.153		3.6	0.488	0.414	0.389	0.255	0.172	0.112		3.6	1.314	1	0.839	0.622	0.374	0.234		3.6	0.012		3.6	0		3.6	0.114		3.6	0.077	0.061	0.049	0.033
3.7	0.11	0.069	0.055	0.034	0.025	0.009		3.7	0.797	0.704	0.618	0.458	0.262	0.155		3.7	0.489	0.413	0.39	0.255	0.172	0.113		3.7	1.317	1.002	0.843	0.625	0.378	0.238		3.7	0.013		3.7	0.001		3.7	0.114		3.7	0.077	0.06	0.048	0.033
3.8	0.11	0.069	0.056	0.034	0.024	0.008		3.8	0.801	0.706	0.622	0.462	0.265	0.158		3.8	0.489	0.415	0.39	0.256	0.173	0.114		3.8	1.32	1.005	0.846	0.628	0.38	0.241		3.8	0.012		3.8	0.001		3.8	0.114		3.8	0.077	0.061	0.048	0.034
3.9	0.11	0.068	0.056	0.035	0.025	0.008		3.9	0.805	0.71	0.626	0.466	0.269	0.161		3.9	0.488	0.414	0.391	0.257	0.173	0.113		3.9	1.321	1.007	0.849	0.629	0.382	0.242		3.9	0.012		3.9	0.001		3.9	0.112		3.9	0.077	0.062	0.046	0.033
4	0.111	0.068	0.057	0.035	0.025	0.008		4	0.807	0.713	0.628	0.468	0.271	0.164		4	0.488	0.415	0.392	0.258	0.174	0.115		4	1.322	1.011	0.85	0.631	0.384	0.243		4	0.012		4	0.001		4	0.112		4	0.077	0.062	0.046	0.034
4.1	0.111	0.068	0.057	0.036	0.025	0.008		4.1	0.811	0.716	0.631	0.47	0.274	0.165		4.1	0.487	0.415	0.393	0.258	0.174	0.115		4.1	1.323	1.011	0.85	0.631	0.386	0.243		4.1	0.011		4.1	0		4.1	0.112		4.1	0.076	0.061	0.044	0.034
4.2	0.11	0.067	0.057	0.037	0.024	0.007		4.2	0.814	0.72	0.636	0.473	0.278	0.168		4.2	0.487	0.415	0.393	0.258	0.174	0.115		4.2	1.325	1.013	0.852	0.634	0.388	0.244		4.2	0.01		4.2	0		4.2	0.111		4.2	0.077	0.061	0.045	0.034
4.3	0.111	0.069	0.059	0.037	0.024	0.007		4.3	0.817	0.722	0.64	0.475	0.278	0.169		4.3	0.487	0.416	0.392	0.258	0.174	0.115		4.3	1.324	1.013	0.853	0.635	0.389	0.246		4.3	0.01		4.3	0		4.3	0.111		4.3	0.078	0.061	0.044	0.033
4.4	0.111	0.068	0.058	0.036	0.023	0.008		4.4	0.819	0.726	0.642	0.479	0.28	0.171		4.4	0.486	0.416	0.391	0.258	0.174	0.115		4.4	1.324	1.014	0.853	0.637	0.391	0.246		4.4	0.009		4.4	0.001		4.4	0.109		4.4	0.079	0.061	0.044	0.033
4.5	0.11	0.069	0.058	0.037	0.023	0.007		4.5	0.823	0.729	0.646	0.483	0.283	0.173		4.5	0.486	0.417	0.391	0.257	0.174	0.115		4.5	1.326	1.016	0.853	0.639	0.393	0.247		4.5	0.009		4.5	0.001		4.5	0.108		4.5	0.08	0.061	0.045	0.033
4.6	0.11	0.07	0.059	0.037	0.022	0.006		4.6	0.826	0.732	0.648	0.485	0.284	0.175		4.6	0.486	0.419	0.393	0.259	0.175	0.115		4.6	1.326	1.017	0.853	0.641	0.395	0.248		4.6	0.01		4.6	0.003		4.6	0.107		4.6	0.08	0.061	0.046	0.033
4.7	0.109	0.069	0.058	0.037	0.021	0.006		4.7	0.827	0.735	0.65	0.488	0.285	0.176		4.7	0.487	0.418	0.394	0.259	0.175	0.116		4.7	1.325	1.019	0.852	0.643	0.396	0.249		4.7	0.011		4.7	0.003		4.7	0.105		4.7	0.08	0.06	0.047	0.033
4.8	0.107	0.069	0.059	0.037	0.021	0.005		4.8	0.831	0.74	0.654	0.492	0.288	0.177		4.8	0.486	0.418	0.394	0.259	0.176	0.116		4.8	1.327	1.02	0.853	0.645	0.397	0.25		4.8	0.012		4.8	0.003		4.8	0.104		4.8	0.081	0.059	0.049	0.033
4.9	0.108	0.07	0.06	0.038	0.02	0.006		4.9	0.833	0.743	0.657	0.494	0.29	0.179		4.9	0.488	0.418	0.394	0.259	0.176	0.117		4.9	1.328	1.021	0.854	0.646	0.397	0.252		4.9	0.014		4.9	0.003		4.9	0.104		4.9	0.081	0.059	0.049	0.032
5	0.109	0.071	0.061	0.039	0.02	0.006		5	0.835	0.744	0.659	0.496	0.292	0.181		5	0.489	0.419	0.394	0.257	0.176	0.118		5	1.329	1.022	0.856	0.649	0.398	0.253		5	0.015		5	0.004		5	0.103		5	0.08	0.058	0.049	0.032
5.1	0.108	0.071	0.059	0.038	0.02	0.006		5.1	0.837	0.747	0.661	0.499	0.294	0.183		5.1	0.489	0.417	0.392	0.255	0.175	0.117		5.1	1.329	1.021	0.857	0.651	0.399	0.255		5.1	0.015		5.1	0.002		5.1	0.103		5.1	0.08	0.057	0.049	0.032
5.2	0.108	0.073	0.059	0.039	0.021	0.006		5.2	0.838	0.748	0.662	0.5	0.296	0.184		5.2	0.489	0.417	0.392	0.256	0.175	0.117		5.2	1.33	1.021	0.857	0.652	0.399	0.255		5.2	0.014		5.2	0.002		5.2	0.103		5.2	0.08	0.056	0.049	0.033
5.3	0.108	0.073	0.059	0.039	0.021	0.007		5.3	0.84	0.75	0.663	0.502	0.298	0.185		5.3	0.488	0.416	0.392	0.255	0.176	0.116		5.3	1.332	1.021	0.858	0.652	0.4	0.256		5.3	0.013		5.3	0.004		5.3	0.101		5.3	0.08	0.056	0.049	0.033
5.4	0.108	0.074	0.059	0.039	0.022	0.007		5.4	0.842	0.752	0.665	0.504	0.299	0.186		5.4	0.488	0.416	0.391	0.255	0.175	0.115		5.4	1.332	1.022	0.859	0.653	0.4	0.257		5.4	0.013		5.4	0.003		5.4	0.101		5.4	0.08	0.055	0.049	0.032
5.5	0.108	0.074	0.058	0.038	0.023	0.007		5.5	0.842	0.752	0.665	0.504	0.3	0.187		5.5	0.488	0.416	0.391	0.254	0.175	0.115		5.5	1.332	1.02	0.859	0.653	0.401	0.258		5.5	0.013		5.5	0.003		5.5	0.101		5.5	0.079	0.055	0.048	0.032
5.6	0.107	0.074	0.058	0.038	0.022	0.006		5.6	0.844	0.753	0.667	0.506	0.301	0.189		5.6	0.488	0.415	0.391	0.254	0.174	0.116		5.6	1.335	1.02	0.86	0.654	0.401	0.26		5.6	0.013		5.6	0.003		5.6	0.1		5.6	0.078	0.054	0.048	0.032
5.7	0.108	0.073	0.057	0.038	0.021	0.006		5.7	0.848	0.754	0.669	0.507	0.302	0.19		5.7	0.487	0.414	0.39	0.254	0.173	0.116		5.7	1.336	1.02	0.861	0.655	0.401	0.261		5.7	0.013		5.7	0.003		5.7	0.099		5.7	0.078	0.055	0.049	0.032
5.8	0.109	0.073	0.056	0.038	0.022	0.007		5.8	0.849	0.755	0.669	0.508	0.303	0.191		5.8	0.488	0.415	0.391	0.254	0.173	0.116		5.8	1.337	1.02	0.863	0.656	0.401	0.261		5.8	0.013		5.8	0.001		5.8	0.098		5.8	0.077	0.054	0.048	0.031
5.9	0.109	0.073	0.056	0.037	0.023	0.007		5.9	0.85	0.757	0.669	0.509	0.303	0.192		5.9	0.486	0.414	0.391	0.253	0.172	0.115		5.9	1.337	1.021	0.865	0.656	0.402	0.261		5.9	0.013		5.9	0.001		5.9	0.097		5.9	0.077	0.055	0.046	0.029
6	0.11	0.072	0.056	0.038	0.024	0.008		6	0.851	0.759	0.671	0.509	0.303	0.192		6	0.486	0.414	0.391	0.252	0.171	0.115		6	1.338	1.022	0.866	0.657	0.403	0.262		6	0.014		6	0		6	0.096		6	0.077	0.054	0.047	0.03
6.1	0.111	0.072	0.056	0.037	0.024	0.007		6.1	0.852	0.76	0.671	0.509	0.302	0.19		6.1	0.487	0.415	0.393	0.253	0.172	0.116		6.1	1.337	1.021	0.867	0.656	0.402	0.262		6.1	0.014		6.1	0.001		6.1	0.095		6.1	0.076	0.054	0.046	0.028
6.2	0.112	0.072	0.058	0.037	0.024	0.008		6.2	0.852	0.763	0.672	0.51	0.302	0.191		6.2	0.487	0.415	0.393	0.253	0.173	0.115		6.2	1.337	1.022	0.869	0.656	0.404	0.264		6.2	0.014		6.2	0.002		6.2	0.093		6.2	0.077	0.055	0.047	0.029
6.3	0.112	0.072	0.058	0.037	0.024	0.007		6.3	0.854	0.765	0.673	0.511	0.303	0.191		6.3	0.485	0.415	0.393	0.253	0.173	0.114		6.3	1.337	1.023	0.869	0.656	0.405	0.265		6.3	0.015		6.3	0.003		6.3	0.093		6.3	0.078	0.056	0.048	0.029
6.4	0.112	0.071	0.057	0.036	0.024	0.007		6.4	0.855	0.767	0.673	0.513	0.304	0.191		6.4	0.486	0.417	0.395	0.254	0.174	0.114		6.4	1.337	1.025	0.87	0.656	0.405	0.266		6.4	0.016		6.4	0.003		6.4	0.094		6.4	0.077	0.054	0.047	0.029
6.5	0.113	0.071	0.058	0.037	0.024	0.007		6.5	0.858	0.768	0.675	0.514	0.305	0.192		6.5	0.487	0.417	0.396	0.255	0.175	0.114		6.5	1.338	1.027	0.87	0.657	0.405	0.268		6.5	0.016		6.5	0.004		6.5	0.094		6.5	0.076	0.056	0.047	0.028
6.6	0.114	0.072	0.058	0.036	0.023	0.006		6.6	0.861	0.77	0.677	0.517	0.307	0.193		6.6	0.486	0.417	0.396	0.255	0.174	0.114		6.6	1.337	1.028	0.87	0.657	0.406	0.269		6.6	0.016		6.6	0.004		6.6	0.094		6.6	0.075	0.056	0.047	0.028
6.7	0.115	0.072	0.058	0.036	0.023	0.007		6.7	0.861	0.77	0.678	0.517	0.307	0.193		6.7	0.486	0.417	0.395	0.256	0.175	0.115		6.7	1.338	1.029	0.871	0.657	0.407	0.27		6.7	0.017		6.7	0.003		6.7	0.093		6.7	0.075	0.055	0.046	0.029
6.8	0.115	0.073	0.059	0.037	0.023	0.009		6.8	0.861	0.771	0.68	0.517	0.307	0.193		6.8	0.486	0.416	0.394	0.255	0.175	0.115		6.8	1.34	1.031	0.871	0.658	0.409	0.271		6.8	0.016		6.8	0.003		6.8	0.092		6.8	0.075	0.056	0.047	0.029
6.9	0.116	0.073	0.059	0.039	0.023	0.009		6.9	0.863	0.771	0.682	0.519	0.309	0.195		6.9	0.486	0.415	0.393	0.255	0.174	0.116		6.9	1.34	1.031	0.872	0.659	0.409	0.272		6.9	0.016		6.9	0.004		6.9	0.093		6.9	0.075	0.056	0.046	0.029
7	0.117	0.073	0.059	0.04	0.023	0.009		7	0.862	0.771	0.682	0.519	0.309	0.195		7	0.486	0.417	0.393	0.256	0.174	0.115		7	1.342	1.032	0.873	0.659	0.411	0.274		7	0.014		7	0.004		7	0.093		7	0.074	0.054	0.046	0.029
7.1	0.116	0.073	0.058	0.04	0.024	0.01		7.1	0.863	0.771	0.683	0.52	0.31	0.195		7.1	0.485	0.416	0.391	0.256	0.174	0.114		7.1	1.343	1.033	0.875	0.66	0.412	0.276		7.1	0.013		7.1	0.003		7.1	0.092		7.1	0.075	0.055	0.046	0.03
7.2	0.116	0.075	0.06	0.042	0.025	0.01		7.2	0.865	0.772	0.684	0.522	0.311	0.196		7.2	0.483	0.417	0.39	0.257	0.174	0.114		7.2	1.345	1.034	0.875	0.66	0.414	0.276		7.2	0.011		7.2	0.004		7.2	0.091		7.2	0.075	0.054	0.046	0.03
7.3	0.115	0.075	0.061	0.042	0.025	0.01		7.3	0.867	0.772	0.685	0.522	0.313	0.197		7.3	0.482	0.416	0.388	0.257	0.173	0.112		7.3	1.346	1.035	0.875	0.66	0.414	0.277		7.3	0.011		7.3	0.005		7.3	0.091		7.3	0.074	0.053	0.045	0.03
7.4	0.114	0.075	0.06	0.043	0.024	0.01		7.4	0.868	0.774	0.687	0.525	0.315	0.199		7.4	0.481	0.415	0.386	0.257	0.173	0.112		7.4	1.347	1.035	0.875	0.662	0.415	0.278		7.4	0.011		7.4	0.004		7.4	0.09		7.4	0.074	0.053	0.044	0.03
7.5	0.113	0.074	0.059	0.043	0.024	0.008		7.5	0.869	0.774	0.689	0.526	0.317	0.201		7.5	0.481	0.416	0.385	0.257	0.172	0.114		7.5	1.347	1.034	0.874	0.661	0.415	0.278		7.5	0.011		7.5	0.004		7.5	0.088		7.5	0.074	0.054	0.045	0.03
7.6	0.113	0.074	0.059	0.043	0.024	0.007		7.6	0.87	0.776	0.69	0.527	0.318	0.202		7.6	0.482	0.415	0.385	0.257	0.172	0.115		7.6	1.35	1.034	0.875	0.663	0.416	0.278		7.6	0.011		7.6	0.004		7.6	0.087		7.6	0.074	0.054	0.044	0.031
7.7	0.114	0.074	0.059	0.044	0.025	0.008		7.7	0.873	0.777	0.692	0.528	0.319	0.204		7.7	0.481	0.414	0.384	0.255	0.171	0.113		7.7	1.35	1.035	0.875	0.664	0.416	0.279		7.7	0.012		7.7	0.003		7.7	0.084		7.7	0.075	0.055	0.046	0.031
7.8	0.114	0.074	0.06	0.043	0.025	0.008		7.8	0.873	0.779	0.693	0.529	0.32	0.206		7.8	0.481	0.414	0.383	0.254	0.17	0.113		7.8	1.35	1.035	0.876	0.665	0.417	0.279		7.8	0.013		7.8	0.003		7.8	0.082		7.8	0.076	0.055	0.046	0.032
7.9	0.115	0.073	0.061	0.043	0.025	0.008		7.9	0.873	0.781	0.692	0.529	0.322	0.207		7.9	0.48	0.413	0.383	0.253	0.17	0.112		7.9	1.349	1.035	0.876	0.664	0.418	0.279		7.9	0.013		7.9	0.002		7.9	0.08		7.9	0.076	0.055	0.046	0.033
8	0.115	0.072	0.061	0.043	0.025	0.009		8	0.874	0.784	0.694	0.531	0.324	0.207		8	0.482	0.413	0.383	0.253	0.171	0.113		8	1.349	1.034	0.876	0.665	0.417	0.279		8	0.015		8	0.002		8	0.077		8	0.077	0.056	0.047	0.033
8.1	0.116	0.072	0.062	0.042	0.025	0.009		8.1	0.874	0.784	0.694	0.531	0.325	0.207		8.1	0.483	0.413	0.383	0.253	0.173	0.113		8.1	1.348	1.032	0.875	0.663	0.417	0.279		8.1	0.015		8.1	0.004		8.1	0.077		8.1	0.076	0.057	0.047	0.032
8.2	0.117	0.073	0.063	0.042	0.025	0.01		8.2	0.874	0.785	0.693	0.531	0.325	0.209		8.2	0.484	0.413	0.384	0.254	0.174	0.113		8.2	1.348	1.032	0.874	0.662	0.417	0.278		8.2	0.016		8.2	0.004		8.2	0.075		8.2	0.076	0.056	0.046	0.033
8.3	0.118	0.073	0.063	0.041	0.024	0.01		8.3	0.875	0.787	0.694	0.532	0.327	0.21		8.3	0.485	0.415	0.384	0.253	0.174	0.114		8.3	1.348	1.032	0.875	0.663	0.416	0.28		8.3	0.018		8.3	0.003		8.3	0.074		8.3	0.076	0.056	0.045	0.032
8.4	0.118	0.072	0.063	0.038	0.024	0.01		8.4	0.876	0.788	0.695	0.533	0.329	0.211		8.4	0.485	0.414	0.384	0.252	0.174	0.114		8.4	1.347	1.032	0.874	0.662	0.415	0.279		8.4	0.018		8.4	0.003		8.4	0.074		8.4	0.076	0.055	0.043	0.03
8.5	0.119	0.073	0.063	0.037	0.024	0.009		8.5	0.876	0.789	0.696	0.535	0.33	0.213		8.5	0.485	0.414	0.386	0.253	0.175	0.116		8.5	1.348	1.032	0.874	0.661	0.415	0.28		8.5	0.017		8.5	0.003		8.5	0.073		8.5	0.076	0.055	0.043	0.029
8.6	0.119	0.073	0.063	0.035	0.024	0.01		8.6	0.879	0.791	0.698	0.537	0.331	0.213		8.6	0.486	0.413	0.386	0.253	0.174	0.117		8.6	1.348	1.032	0.873	0.661	0.416	0.279		8.6	0.016		8.6	0.003		8.6	0.072		8.6	0.076	0.056	0.043	0.029
8.7	0.12	0.073	0.063	0.036	0.024	0.011		8.7	0.879	0.792	0.7	0.537	0.331	0.214		8.7	0.488	0.412	0.387	0.254	0.174	0.117		8.7	1.347	1.031	0.873	0.661	0.417	0.279		8.7	0.016		8.7	0.002		8.7	0.071		8.7	0.076	0.055	0.043	0.027
8.8	0.12	0.073	0.063	0.035	0.023	0.01		8.8	0.878	0.791	0.7	0.536	0.33	0.213		8.8	0.489	0.412	0.389	0.254	0.175	0.119		8.8	1.349	1.032	0.874	0.662	0.418	0.281		8.8	0.015		8.8	0.002		8.8	0.071		8.8	0.076	0.055	0.043	0.027
8.9	0.121	0.073	0.063	0.036	0.022	0.009		8.9	0.881	0.792	0.701	0.537	0.331	0.213		8.9	0.489	0.412	0.389	0.255	0.176	0.118		8.9	1.349	1.033	0.875	0.662	0.418	0.281		8.9	0.015		8.9	0.003		8.9	0.072		8.9	0.076	0.054	0.043	0.026
9	0.12	0.073	0.062	0.035	0.022	0.008		9	0.88	0.791	0.7	0.536	0.328	0.212		9	0.489	0.413	0.39	0.256	0.176	0.118		9	1.349	1.033	0.875	0.662	0.419	0.281		9	0.014		9	0.003		9	0.073		9	0.075	0.055	0.044	0.027
9.1	0.12	0.074	0.063	0.035	0.023	0.008		9.1	0.881	0.791	0.701	0.536	0.329	0.211		9.1	0.49	0.413	0.39	0.257	0.176	0.119		9.1	1.348	1.034	0.876	0.663	0.42	0.281		9.1	0.013		9.1	0.002		9.1	0.073		9.1	0.075	0.056	0.045	0.028
9.2	0.119	0.075	0.062	0.035	0.022	0.007		9.2	0.882	0.793	0.704	0.537	0.329	0.211		9.2	0.489	0.414	0.391	0.257	0.175	0.12		9.2	1.349	1.035	0.875	0.664	0.421	0.282		9.2	0.012		9.2	0.001		9.2	0.073		9.2	0.075	0.055	0.045	0.028
9.3	0.118	0.076	0.062	0.035	0.023	0.006		9.3	0.882	0.793	0.704	0.538	0.33	0.212		9.3	0.489	0.412	0.39	0.257	0.175	0.121		9.3	1.348	1.035	0.875	0.664	0.421	0.281		9.3	0.011		9.3	0.002		9.3	0.074		9.3	0.075	0.056	0.046	0.028
9.4	0.119	0.075	0.06	0.036	0.021	0.004		9.4	0.883	0.794	0.707	0.539	0.33	0.213		9.4	0.489	0.413	0.39	0.258	0.174	0.121		9.4	1.347	1.037	0.875	0.664	0.421	0.28		9.4	0.011		9.4	0		9.4	0.073		9.4	0.075	0.056	0.047	0.03
9.5	0.119	0.075	0.06	0.037	0.022	0.005		9.5	0.884	0.795	0.708	0.539	0.33	0.212		9.5	0.489	0.414	0.39	0.258	0.173	0.121		9.5	1.347	1.036	0.875	0.664	0.421	0.28		9.5	0.012		9.5	0.002		9.5	0.073		9.5	0.076	0.058	0.048	0.029
9.6	0.118	0.076	0.06	0.037	0.021	0.004		9.6	0.885	0.796	0.71	0.54	0.329	0.212		9.6	0.488	0.413	0.389	0.257	0.172	0.121		9.6	1.347	1.037	0.875	0.664	0.421	0.281		9.6	0.011		9.6	0.002		9.6	0.072		9.6	0.076	0.057	0.048	0.03
9.7	0.118	0.075	0.059	0.036	0.02	0.004		9.7	0.886	0.795	0.711	0.54	0.329	0.211		9.7	0.488	0.413	0.389	0.257	0.172	0.12		9.7	1.348	1.038	0.876	0.664	0.422	0.282		9.7	0.011		9.7	0.001		9.7	0.071		9.7	0.076	0.057	0.048	0.031
9.8	0.118	0.074	0.059	0.037	0.019	0.005		9.8	0.887	0.797	0.712	0.542	0.329	0.213		9.8	0.486	0.413	0.388	0.257	0.172	0.12		9.8	1.348	1.039	0.876	0.665	0.422	0.282		9.8	0.01		9.8	0.002		9.8	0.07		9.8	0.078	0.057	0.049	0.032
9.9	0.118	0.074	0.059	0.037	0.02	0.005		9.9	0.888	0.797	0.712	0.542	0.33	0.213		9.9	0.486	0.412	0.388	0.257	0.172	0.119		9.9	1.348	1.038	0.875	0.665	0.421	0.281		9.9	0.011		9.9	0.001		9.9	0.069		9.9	0.078	0.057	0.049	0.032
10	0.118	0.074	0.059	0.038	0.02	0.005		10	0.89	0.797	0.712	0.542	0.331	0.213		10	0.486	0.413	0.387	0.257	0.172	0.118		10	1.348	1.037	0.875	0.664	0.419	0.28		10	0.012		10	0.002		10	0.067		10	0.077	0.058	0.048	0.031
10.1	0.119	0.075	0.059	0.038	0.021	0.006		10.1	0.892	0.797	0.712	0.543	0.331	0.212		10.1	0.485	0.412	0.387	0.255	0.172	0.117		10.1	1.349	1.037	0.876	0.663	0.418	0.28		10.1	0.014		10.1	0.003		10.1	0.066		10.1	0.078	0.059	0.049	0.032
10.2	0.12	0.075	0.059	0.038	0.021	0.006		10.2	0.893	0.799	0.712	0.544	0.332	0.214		10.2	0.485	0.413	0.388	0.256	0.172	0.118		10.2	1.348	1.036	0.876	0.662	0.417	0.28		10.2	0.014		10.2	0.003		10.2	0.063		10.2	0.08	0.057	0.048	0.032
10.3	0.12	0.076	0.061	0.039	0.023	0.008		10.3	0.894	0.799	0.711	0.544	0.334	0.216		10.3	0.485	0.414	0.388	0.255	0.172	0.119		10.3	1.349	1.036	0.877	0.662	0.417	0.28		10.3	0.014		10.3	0.003		10.3	0.063		10.3	0.079	0.056	0.048	0.032
10.4	0.119	0.075	0.06	0.038	0.022	0.007		10.4	0.895	0.801	0.713	0.547	0.336	0.217		10.4	0.484	0.413	0.388	0.254	0.171	0.117		10.4	1.349	1.036	0.876	0.66	0.416	0.279		10.4	0.013		10.4	0.004		10.4	0.061		10.4	0.079	0.056	0.047	0.031
10.5	0.119	0.076	0.06	0.038	0.024	0.008		10.5	0.897	0.803	0.713	0.548	0.337	0.219		10.5	0.487	0.413	0.388	0.255	0.171	0.117		10.5	1.35	1.035	0.877	0.661	0.416	0.281		10.5	0.011		10.5	0.004		10.5	0.06		10.5	0.079	0.055	0.047	0.03
10.6	0.12	0.076	0.062	0.038	0.024	0.009		10.6	0.897	0.803	0.712	0.549	0.336	0.218		10.6	0.489	0.413	0.388	0.255	0.172	0.116		10.6	1.351	1.035	0.877	0.661	0.415	0.281		10.6	0.011		10.6	0.004		10.6	0.061		10.6	0.077	0.055	0.045	0.031
10.7	0.12	0.075	0.062	0.038	0.024	0.009		10.7	0.897	0.803	0.712	0.549	0.337	0.217		10.7	0.489	0.412	0.388	0.255	0.173	0.116		10.7	1.351	1.034	0.877	0.66	0.415	0.28		10.7	0.011		10.7	0.004		10.7	0.059		10.7	0.078	0.056	0.045	0.031
10.8	0.12	0.075	0.062	0.038	0.022	0.007		10.8	0.897	0.803	0.711	0.548	0.336	0.217		10.8	0.49	0.413	0.39	0.255	0.175	0.117		10.8	1.351	1.034	0.877	0.662	0.415	0.281		10.8	0.012		10.8	0.004		10.8	0.06		10.8	0.077	0.055	0.045	0.03
10.9	0.12	0.076	0.063	0.039	0.023	0.009		10.9	0.897	0.803	0.709	0.547	0.335	0.216		10.9	0.489	0.412	0.388	0.255	0.175	0.116		10.9	1.351	1.035	0.878	0.661	0.415	0.282		10.9	0.013		10.9	0.004		10.9	0.059		10.9	0.076	0.054	0.044	0.031
11	0.119	0.076	0.062	0.039	0.024	0.008		11	0.896	0.804	0.711	0.548	0.334	0.216		11	0.488	0.412	0.388	0.254	0.175	0.117		11	1.35	1.035	0.877	0.661	0.415	0.282		11	0.012		11	0.004		11	0.058		11	0.074	0.055	0.045	0.03
11.1	0.119	0.076	0.063	0.04	0.024	0.008		11.1	0.896	0.805	0.711	0.549	0.334	0.215		11.1	0.488	0.413	0.389	0.255	0.177	0.118		11.1	1.351	1.035	0.877	0.662	0.416	0.283		11.1	0.012		11.1	0.003		11.1	0.058		11.1	0.073	0.054	0.045	0.031
11.2	0.118	0.076	0.063	0.041	0.025	0.008		11.2	0.895	0.806	0.712	0.549	0.333	0.215		11.2	0.487	0.414	0.388	0.255	0.177	0.117		11.2	1.35	1.036	0.877	0.661	0.416	0.283		11.2	0.013		11.2	0.003		11.2	0.059		11.2	0.073	0.054	0.046	0.029
11.3	0.118	0.076	0.062	0.042	0.024	0.007		11.3	0.896	0.807	0.713	0.551	0.333	0.214		11.3	0.485	0.413	0.388	0.255	0.177	0.118		11.3	1.35	1.036	0.876	0.661	0.415	0.282		11.3	0.013		11.3	0.005		11.3	0.059		11.3	0.073	0.056	0.046	0.029
11.4	0.117	0.075	0.063	0.043	0.024	0.007		11.4	0.897	0.807	0.715	0.552	0.332	0.215		11.4	0.484	0.413	0.388	0.257	0.176	0.118		11.4	1.35	1.036	0.876	0.661	0.415	0.283		11.4	0.014		11.4	0.004		11.4	0.06		11.4	0.074	0.056	0.047	0.029
11.5	0.117	0.075	0.063	0.044	0.024	0.007		11.5	0.898	0.807	0.716	0.552	0.332	0.215		11.5	0.484	0.414	0.388	0.257	0.176	0.119		11.5	1.35	1.035	0.875	0.66	0.416	0.283		11.5	0.015		11.5	0.006		11.5	0.06		11.5	0.074	0.057	0.046	0.028
11.6	0.115	0.073	0.061	0.042	0.023	0.005		11.6	0.898	0.807	0.717	0.553	0.332	0.215		11.6	0.482	0.413	0.387	0.257	0.176	0.119		11.6	1.352	1.037	0.875	0.66	0.418	0.284		11.6	0.015		11.6	0.005		11.6	0.059		11.6	0.074	0.057	0.047	0.028
11.7	0.115	0.073	0.061	0.042	0.023	0.005		11.7	0.899	0.807	0.718	0.552	0.332	0.215		11.7	0.482	0.413	0.389	0.257	0.177	0.12		11.7	1.352	1.037	0.875	0.661	0.42	0.285		11.7	0.016		11.7	0.004		11.7	0.06		11.7	0.075	0.057	0.047	0.029
11.8	0.116	0.073	0.063	0.044	0.024	0.005		11.8	0.9	0.808	0.719	0.552	0.333	0.216		11.8	0.481	0.413	0.39	0.258	0.176	0.12		11.8	1.353	1.036	0.875	0.662	0.419	0.284		11.8	0.017		11.8	0.004		11.8	0.059		11.8	0.076	0.057	0.048	0.029
11.9	0.114	0.072	0.061	0.043	0.024	0.002		11.9	0.902	0.809	0.72	0.552	0.334	0.216		11.9	0.481	0.413	0.39	0.258	0.175	0.119		11.9	1.354	1.037	0.875	0.662	0.42	0.284		11.9	0.017		11.9	0.005		11.9	0.058		11.9	0.077	0.058	0.049	0.029
12	0.115	0.071	0.062	0.042	0.024	0.002		12	0.903	0.809	0.719	0.552	0.334	0.216		12	0.481	0.414	0.391	0.258	0.174	0.119		12	1.355	1.036	0.874	0.662	0.419	0.284		12	0.018		12	0.005		12	0.057		12	0.077	0.058	0.049	0.028
12.1	0.115	0.072	0.062	0.042	0.023	0.002		12.1	0.904	0.809	0.72	0.552	0.335	0.216		12.1	0.481	0.415	0.392	0.258	0.172	0.119		12.1	1.357	1.037	0.875	0.663	0.42	0.285		12.1	0.017		12.1	0.005		12.1	0.057		12.1	0.078	0.059	0.051	0.03
12.2	0.114	0.071	0.061	0.041	0.023	0.002		12.2	0.905	0.811	0.722	0.553	0.337	0.218		12.2	0.48	0.415	0.39	0.259	0.171	0.117		12.2	1.357	1.036	0.875	0.662	0.42	0.285		12.2	0.016		12.2	0.005		12.2	0.055		12.2	0.079	0.059	0.052	0.031
12.3	0.115	0.072	0.063	0.041	0.023	0.003		12.3	0.905	0.81	0.722	0.553	0.34	0.22		12.3	0.482	0.415	0.392	0.26	0.17	0.118		12.3	1.358	1.038	0.876	0.664	0.421	0.288		12.3	0.015		12.3	0.005		12.3	0.057		12.3	0.078	0.057	0.05	0.031
12.4	0.115	0.07	0.062	0.04	0.022	0.003		12.4	0.906	0.81	0.723	0.554	0.341	0.222		12.4	0.484	0.416	0.392	0.259	0.169	0.117		12.4	1.359	1.038	0.875	0.664	0.42	0.288		12.4	0.015		12.4	0.006		12.4	0.056		12.4	0.077	0.056	0.049	0.031
12.5	0.114	0.072	0.063	0.039	0.023	0.003		12.5	0.907	0.811	0.723	0.556	0.341	0.222		12.5	0.484	0.415	0.391	0.26	0.169	0.116		12.5	1.359	1.039	0.876	0.665	0.421	0.29		12.5	0.014		12.5	0.006		12.5	0.055		12.5	0.077	0.056	0.05	0.031
12.6	0.116	0.072	0.063	0.039	0.022	0.003		12.6	0.906	0.81	0.722	0.556	0.341	0.222		12.6	0.485	0.416	0.391	0.26	0.17	0.117		12.6	1.358	1.038	0.875	0.666	0.42	0.288		12.6	0.014		12.6	0.006		12.6	0.055		12.6	0.076	0.055	0.049	0.032
12.7	0.115	0.072	0.064	0.039	0.022	0.004		12.7	0.906	0.811	0.722	0.556	0.342	0.223		12.7	0.485	0.417	0.391	0.259	0.171	0.117		12.7	1.357	1.039	0.875	0.666	0.42	0.289		12.7	0.014		12.7	0.005		12.7	0.053		12.7	0.076	0.054	0.048	0.032
12.8	0.117	0.074	0.064	0.04	0.022	0.005		12.8	0.906	0.812	0.723	0.556	0.341	0.224		12.8	0.485	0.416	0.39	0.257	0.171	0.117		12.8	1.358	1.039	0.876	0.668	0.42	0.291		12.8	0.015		12.8	0.004		12.8	0.052		12.8	0.076	0.053	0.047	0.031
12.9	0.118	0.075	0.064	0.042	0.024	0.006		12.9	0.904	0.812	0.723	0.556	0.34	0.223		12.9	0.485	0.417	0.389	0.257	0.171	0.118		12.9	1.359	1.04	0.877	0.668	0.42	0.293		12.9	0.014		12.9	0.003		12.9	0.051		12.9	0.075	0.051	0.047	0.031
13	0.12	0.077	0.065	0.042	0.025	0.008		13	0.904	0.813	0.724	0.558	0.34	0.224		13	0.485	0.418	0.389	0.257	0.172	0.118		13	1.359	1.041	0.877	0.669	0.421	0.293		13	0.013		13	0.003		13	0.052		13	0.074	0.051	0.046	0.031
13.1	0.121	0.077	0.066	0.043	0.025	0.008		13.1	0.904	0.814	0.724	0.559	0.339	0.224		13.1	0.485	0.419	0.39	0.257	0.174	0.118		13.1	1.358	1.042	0.878	0.67	0.421	0.293		13.1	0.013		13.1	0.002		13.1	0.052		13.1	0.074	0.052	0.046	0.031
13.2	0.122	0.078	0.066	0.045	0.025	0.008		13.2	0.904	0.814	0.723	0.558	0.341	0.225		13.2	0.486	0.419	0.39	0.257	0.174	0.119		13.2	1.356	1.042	0.878	0.67	0.421	0.292		13.2	0.012		13.2	0.002		13.2	0.05		13.2	0.074	0.053	0.045	0.03
13.3	0.122	0.079	0.065	0.045	0.024	0.008		13.3	0.904	0.815	0.724	0.559	0.34	0.226		13.3	0.486	0.419	0.391	0.257	0.176	0.12		13.3	1.357	1.042	0.879	0.67	0.422	0.292		13.3	0.012		13.3	0.002		13.3	0.05		13.3	0.075	0.053	0.044	0.03
13.4	0.124	0.079	0.066	0.045	0.025	0.009		13.4	0.904	0.816	0.725	0.56	0.341	0.226		13.4	0.487	0.418	0.39	0.256	0.176	0.119		13.4	1.355	1.04	0.878	0.67	0.422	0.29		13.4	0.012		13.4	0.001		13.4	0.049		13.4	0.075	0.054	0.044	0.031
13.5	0.125	0.079	0.066	0.045	0.025	0.008		13.5	0.903	0.817	0.725	0.56	0.342	0.226		13.5	0.488	0.419	0.39	0.256	0.178	0.12		13.5	1.354	1.04	0.878	0.669	0.422	0.29		13.5	0.014		13.5	0		13.5	0.048		13.5	0.075	0.054	0.043	0.031
13.6	0.125	0.08	0.065	0.045	0.026	0.008		13.6	0.904	0.818	0.726	0.562	0.344	0.226		13.6	0.488	0.419	0.39	0.256	0.178	0.12		13.6	1.353	1.039	0.877	0.669	0.423	0.289		13.6	0.013		13.6	0.001		13.6	0.046		13.6	0.075	0.054	0.043	0.029
13.7	0.125	0.08	0.065	0.044	0.026	0.008		13.7	0.905	0.819	0.727	0.562	0.344	0.226		13.7	0.488	0.419	0.391	0.257	0.178	0.119		13.7	1.354	1.039	0.879	0.67	0.423	0.29		13.7	0.013		13.7	0		13.7	0.045		13.7	0.075	0.056	0.043	0.029
13.8	0.125	0.079	0.064	0.044	0.026	0.008		13.8	0.904	0.817	0.727	0.562	0.344	0.226		13.8	0.488	0.419	0.392	0.257	0.177	0.118		13.8	1.353	1.039	0.879	0.67	0.424	0.289		13.8	0.013		13.8	0.001		13.8	0.045		13.8	0.074	0.056	0.042	0.028
13.9	0.124	0.08	0.064	0.043	0.026	0.008		13.9	0.906	0.819	0.728	0.563	0.345	0.226		13.9	0.488	0.417	0.39	0.256	0.176	0.118		13.9	1.353	1.04	0.879	0.67	0.424	0.288		13.9	0.013		13.9	0.003		13.9	0.044		13.9	0.074	0.056	0.043	0.027
14	0.123	0.079	0.063	0.041	0.025	0.007		14	0.907	0.819	0.729	0.563	0.345	0.226		14	0.487	0.414	0.39	0.255	0.175	0.116		14	1.353	1.039	0.879	0.671	0.423	0.288		14	0.012		14	0.004		14	0.044		14	0.074	0.055	0.043	0.026
14.1	0.123	0.079	0.063	0.04	0.026	0.007		14.1	0.906	0.818	0.729	0.561	0.345	0.225		14.1	0.488	0.414	0.39	0.256	0.174	0.115		14.1	1.351	1.039	0.879	0.671	0.424	0.288		14.1	0.013		14.1	0.005		14.1	0.045		14.1	0.073	0.055	0.043	0.026
14.2	0.122	0.078	0.063	0.04	0.026	0.006		14.2	0.907	0.818	0.729	0.562	0.347	0.226		14.2	0.488	0.414	0.39	0.256	0.174	0.114		14.2	1.352	1.039	0.879	0.671	0.424	0.288		14.2	0.013		14.2	0.005		14.2	0.044		14.2	0.073	0.054	0.043	0.025
14.3	0.121	0.078	0.064	0.04	0.026	0.005		14.3	0.909	0.818	0.731	0.563	0.347	0.226		14.3	0.488	0.414	0.39	0.257	0.173	0.115		14.3	1.351	1.04	0.879	0.672	0.424	0.288		14.3	0.013		14.3	0.006		14.3	0.045		14.3	0.074	0.055	0.044	0.025
14.4	0.12	0.077	0.064	0.041	0.026	0.006		14.4	0.909	0.818	0.73	0.562	0.347	0.226		14.4	0.488	0.415	0.39	0.256	0.172	0.114		14.4	1.35	1.039	0.879	0.671	0.423	0.287		14.4	0.013		14.4	0.005		14.4	0.044		14.4	0.073	0.055	0.045	0.025
14.5	0.119	0.077	0.063	0.041	0.026	0.007		14.5	0.909	0.819	0.731	0.563	0.346	0.226		14.5	0.487	0.414	0.389	0.256	0.172	0.114		14.5	1.351	1.04	0.88	0.671	0.424	0.287		14.5	0.014		14.5	0.005		14.5	0.042		14.5	0.075	0.056	0.046	0.027
14.6	0.119	0.076	0.062	0.041	0.025	0.007		14.6	0.909	0.818	0.731	0.564	0.347	0.227		14.6	0.487	0.414	0.389	0.256	0.172	0.114		14.6	1.353	1.04	0.879	0.671	0.425	0.287		14.6	0.014		14.6	0.006		14.6	0.043		14.6	0.075	0.055	0.045	0.026
14.7	0.119	0.076	0.063	0.041	0.026	0.006		14.7	0.909	0.818	0.731	0.563	0.348	0.228		14.7	0.487	0.415	0.389	0.257	0.173	0.115		14.7	1.354	1.041	0.88	0.669	0.425	0.288		14.7	0.015		14.7	0.006		14.7	0.042		14.7	0.075	0.055	0.046	0.029
14.8	0.12	0.077	0.063	0.042	0.027	0.007		14.8	0.909	0.818	0.732	0.563	0.347	0.227		14.8	0.486	0.415	0.39	0.256	0.173	0.115		14.8	1.356	1.043	0.881	0.669	0.425	0.288		14.8	0.014		14.8	0.006		14.8	0.041		14.8	0.076	0.055	0.045	0.029
14.9	0.12	0.077	0.063	0.042	0.027	0.006		14.9	0.909	0.819	0.732	0.562	0.346	0.227		14.9	0.485	0.415	0.39	0.256	0.172	0.115		14.9	1.356	1.043	0.881	0.669	0.424	0.288		14.9	0.014		14.9	0.004		14.9	0.042		14.9	0.077	0.056	0.046	0.029
15	0.121	0.077	0.065	0.042	0.026	0.007		15	0.91	0.819	0.73	0.562	0.346	0.227		15	0.486	0.416	0.392	0.258	0.174	0.116		15	1.357	1.043	0.881	0.668	0.423	0.287		15	0.014		15	0.003		15	0.043		15	0.077	0.055	0.046	0.03
15.1	0.121	0.076	0.064	0.043	0.026	0.007		15.1	0.91	0.818	0.73	0.562	0.347	0.227		15.1	0.487	0.417	0.393	0.259	0.175	0.118		15.1	1.359	1.043	0.882	0.667	0.423	0.287		15.1	0.015		15.1	0.003		15.1	0.041		15.1	0.077	0.056	0.047	0.03
15.2	0.12	0.075	0.065	0.043	0.025	0.006		15.2	0.911	0.82	0.73	0.564	0.348	0.227		15.2	0.486	0.417	0.393	0.259	0.176	0.119		15.2	1.359	1.043	0.883	0.667	0.423	0.288		15.2	0.015		15.2	0.003		15.2	0.039		15.2	0.078	0.057	0.046	0.03
15.3	0.12	0.076	0.064	0.043	0.025	0.006		15.3	0.911	0.819	0.73	0.563	0.347	0.227		15.3	0.487	0.417	0.393	0.259	0.176	0.12		15.3	1.359	1.042	0.882	0.666	0.421	0.286		15.3	0.015		15.3	0.002		15.3	0.04		15.3	0.077	0.056	0.046	0.031
15.4	0.12	0.075	0.065	0.043	0.025	0.007		15.4	0.911	0.821	0.732	0.566	0.348	0.226		15.4	0.488	0.416	0.392	0.259	0.176	0.12		15.4	1.359	1.042	0.882	0.666	0.419	0.286		15.4	0.015		15.4	0.002		15.4	0.04		15.4	0.078	0.056	0.047	0.03
15.5	0.121	0.076	0.065	0.044	0.025	0.008		15.5	0.912	0.821	0.733	0.567	0.349	0.226		15.5	0.488	0.416	0.393	0.259	0.177	0.121		15.5	1.357	1.042	0.882	0.666	0.418	0.286		15.5	0.016		15.5	0.001		15.5	0.039		15.5	0.077	0.056	0.046	0.03
15.6	0.121	0.077	0.064	0.044	0.026	0.009		15.6	0.913	0.821	0.733	0.568	0.349	0.226		15.6	0.489	0.416	0.393	0.259	0.177	0.12		15.6	1.357	1.042	0.884	0.665	0.419	0.287		15.6	0.015		15.6	0.002		15.6	0.038		15.6	0.077	0.056	0.045	0.029
15.7	0.122	0.076	0.064	0.044	0.025	0.01		15.7	0.914	0.822	0.734	0.568	0.348	0.226		15.7	0.49	0.415	0.393	0.259	0.177	0.119		15.7	1.358	1.044	0.885	0.666	0.42	0.288		15.7	0.015		15.7	0.001		15.7	0.039		15.7	0.077	0.057	0.046	0.03
15.8	0.122	0.077	0.064	0.044	0.025	0.01		15.8	0.915	0.823	0.734	0.569	0.348	0.226		15.8	0.489	0.414	0.392	0.259	0.176	0.12		15.8	1.356	1.043	0.882	0.666	0.42	0.287		15.8	0.016		15.8	0.001		15.8	0.04		15.8	0.077	0.056	0.045	0.029
15.9	0.124	0.078	0.064	0.046	0.026	0.01		15.9	0.916	0.824	0.734	0.569	0.348	0.227		15.9	0.49	0.415	0.392	0.258	0.176	0.12		15.9	1.355	1.043	0.883	0.665	0.42	0.287		15.9	0.017		15.9	0.003		15.9	0.04		15.9	0.077	0.056	0.046	0.031
16	0.123	0.076	0.063	0.045	0.025	0.009		16	0.915	0.825	0.735	0.57	0.346	0.226		16	0.491	0.415	0.392	0.258	0.176	0.118		16	1.355	1.042	0.883	0.665	0.42	0.287		16	0.015		16	0.002		16	0.04		16	0.078	0.056	0.046	0.03
16.1	0.124	0.076	0.064	0.046	0.026	0.01		16.1	0.915	0.824	0.734	0.569	0.345	0.225		16.1	0.491	0.416	0.392	0.258	0.176	0.118		16.1	1.354	1.041	0.882	0.666	0.42	0.287		16.1	0.016		16.1	0.003		16.1	0.04		16.1	0.078	0.057	0.047	0.031
16.2	0.125	0.077	0.065	0.047	0.027	0.011		16.2	0.915	0.825	0.734	0.569	0.346	0.225		16.2	0.491	0.416	0.391	0.258	0.175	0.117		16.2	1.355	1.041	0.881	0.666	0.42	0.285		16.2	0.015		16.2	0.003		16.2	0.041		16.2	0.078	0.057	0.047	0.032
16.3	0.126	0.077	0.065	0.048	0.026	0.01		16.3	0.916	0.826	0.735	0.569	0.346	0.225		16.3	0.49	0.416	0.39	0.257	0.173	0.116		16.3	1.353	1.04	0.882	0.666	0.421	0.286		16.3	0.017		16.3	0.003		16.3	0.041		16.3	0.079	0.057	0.048	0.032
16.4	0.126	0.076	0.064	0.048	0.025	0.01		16.4	0.915	0.826	0.734	0.569	0.346	0.225		16.4	0.49	0.416	0.389	0.257	0.173	0.116		16.4	1.353	1.039	0.881	0.666	0.421	0.286		16.4	0.017		16.4	0.003		16.4	0.039		16.4	0.078	0.056	0.048	0.032
16.5	0.125	0.076	0.063	0.047	0.024	0.009		16.5	0.914	0.826	0.733	0.569	0.346	0.226		16.5	0.489	0.417	0.39	0.257	0.174	0.115		16.5	1.353	1.039	0.882	0.666	0.422	0.286		16.5	0.018		16.5	0.005		16.5	0.039		16.5	0.078	0.057	0.048	0.034
16.6	0.125	0.077	0.064	0.047	0.024	0.009		16.6	0.915	0.827	0.733	0.57	0.348	0.227		16.6	0.488	0.417	0.39	0.255	0.172	0.115		16.6	1.354	1.04	0.881	0.667	0.423	0.286		16.6	0.019		16.6	0.006		16.6	0.039		16.6	0.078	0.057	0.048	0.033
16.7	0.125	0.077	0.064	0.046	0.025	0.008		16.7	0.915	0.827	0.733	0.568	0.347	0.227		16.7	0.487	0.416	0.389	0.254	0.172	0.115		16.7	1.354	1.04	0.88	0.667	0.421	0.285		16.7	0.018		16.7	0.006		16.7	0.039		16.7	0.078	0.058	0.05	0.035
16.8	0.124	0.076	0.065	0.046	0.024	0.008		16.8	0.915	0.829	0.732	0.568	0.347	0.228		16.8	0.486	0.416	0.39	0.254	0.17	0.114		16.8	1.355	1.041	0.88	0.667	0.421	0.285		16.8	0.019		16.8	0.006		16.8	0.038		16.8	0.078	0.058	0.049	0.034
16.9	0.122	0.076	0.064	0.045	0.024	0.008		16.9	0.917	0.829	0.732	0.569	0.347	0.229		16.9	0.486	0.416	0.39	0.254	0.17	0.115		16.9	1.355	1.04	0.88	0.667	0.421	0.285		16.9	0.019		16.9	0.006		16.9	0.039		16.9	0.078	0.059	0.05	0.034
17	0.121	0.076	0.066	0.045	0.023	0.007		17	0.918	0.828	0.732	0.57	0.348	0.23		17	0.486	0.416	0.39	0.255	0.171	0.117		17	1.356	1.04	0.88	0.667	0.422	0.284		17	0.018		17	0.006		17	0.038		17	0.077	0.058	0.05	0.034
17.1	0.12	0.074	0.066	0.046	0.024	0.007		17.1	0.919	0.827	0.732	0.57	0.349	0.231		17.1	0.485	0.416	0.39	0.255	0.171	0.118		17.1	1.357	1.041	0.881	0.667	0.421	0.284		17.1	0.017		17.1	0.007		17.1	0.037		17.1	0.075	0.057	0.049	0.033
17.2	0.118	0.073	0.066	0.044	0.023	0.006		17.2	0.92	0.828	0.734	0.57	0.349	0.231		17.2	0.484	0.416	0.389	0.254	0.172	0.119		17.2	1.358	1.042	0.882	0.669	0.423	0.286		17.2	0.015		17.2	0.008		17.2	0.036		17.2	0.075	0.058	0.048	0.032
17.3	0.118	0.074	0.066	0.044	0.023	0.007		17.3	0.921	0.829	0.734	0.57	0.348	0.231		17.3	0.484	0.416	0.388	0.255	0.173	0.12		17.3	1.358	1.042	0.882	0.67	0.422	0.286		17.3	0.014		17.3	0.007		17.3	0.035		17.3	0.074	0.055	0.047	0.031
17.4	0.117	0.074	0.067	0.044	0.025	0.007		17.4	0.92	0.829	0.734	0.57	0.347	0.23		17.4	0.486	0.416	0.389	0.256	0.175	0.121		17.4	1.358	1.044	0.883	0.67	0.423	0.287		17.4	0.014		17.4	0.006		17.4	0.035		17.4	0.074	0.055	0.046	0.031
17.5	0.118	0.076	0.066	0.044	0.026	0.007		17.5	0.922	0.831	0.735	0.57	0.347	0.23		17.5	0.485	0.416	0.389	0.255	0.177	0.121		17.5	1.36	1.043	0.884	0.672	0.424	0.289		17.5	0.014		17.5	0.005		17.5	0.033		17.5	0.075	0.054	0.045	0.031
17.6	0.117	0.078	0.066	0.044	0.027	0.008		17.6	0.923	0.831	0.736	0.57	0.346	0.231		17.6	0.486	0.416	0.389	0.255	0.177	0.122		17.6	1.361	1.044	0.884	0.671	0.424	0.291		17.6	0.013		17.6	0.005		17.6	0.033		17.6	0.076	0.054	0.045	0.031
17.7	0.118	0.079	0.066	0.045	0.027	0.008		17.7	0.922	0.83	0.736	0.569	0.345	0.231		17.7	0.487	0.418	0.39	0.257	0.177	0.123		17.7	1.362	1.043	0.884	0.671	0.424	0.292		17.7	0.014		17.7	0.003		17.7	0.032		17.7	0.076	0.054	0.045	0.032
17.8	0.118	0.079	0.066	0.045	0.027	0.007		17.8	0.922	0.83	0.737	0.568	0.344	0.231		17.8	0.487	0.419	0.39	0.256	0.177	0.123		17.8	1.362	1.043	0.885	0.669	0.424	0.292		17.8	0.014		17.8	0.004		17.8	0.032		17.8	0.075	0.055	0.045	0.031
17.9	0.119	0.079	0.066	0.046	0.028	0.007		17.9	0.921	0.829	0.738	0.569	0.344	0.23		17.9	0.488	0.42	0.39	0.257	0.178	0.123		17.9	1.363	1.044	0.886	0.67	0.424	0.293		17.9	0.014		17.9	0.004		17.9	0.033		17.9	0.076	0.054	0.045	0.031
18	0.12	0.08	0.067	0.046	0.029	0.008		18	0.92	0.827	0.739	0.569	0.343	0.229		18	0.488	0.419	0.389	0.258	0.179	0.123		18	1.364	1.044	0.885	0.67	0.423	0.293		18	0.013		18	0.003		18	0.033		18	0.076	0.054	0.044	0.031
18.1	0.121	0.081	0.067	0.046	0.03	0.008		18.1	0.921	0.828	0.74	0.569	0.345	0.228		18.1	0.488	0.418	0.388	0.257	0.178	0.122		18.1	1.364	1.044	0.885	0.67	0.423	0.292		18.1	0.014		18.1	0.004		18.1	0.032		18.1	0.075	0.053	0.045	0.031
18.2	0.123	0.082	0.068	0.046	0.03	0.008		18.2	0.92	0.828	0.739	0.569	0.346	0.227		18.2	0.487	0.419	0.388	0.257	0.178	0.121		18.2	1.362	1.042	0.883	0.669	0.422	0.293		18.2	0.014		18.2	0.005		18.2	0.033		18.2	0.074	0.052	0.044	0.031
18.3	0.123	0.082	0.067	0.045	0.029	0.007		18.3	0.92	0.828	0.739	0.569	0.347	0.227		18.3	0.488	0.419	0.388	0.258	0.179	0.121		18.3	1.361	1.042	0.884	0.67	0.422	0.294		18.3	0.016		18.3	0.005		18.3	0.032		18.3	0.073	0.05	0.043	0.03
18.4	0.122	0.082	0.065	0.044	0.027	0.006		18.4	0.919	0.829	0.74	0.569	0.347	0.226		18.4	0.488	0.418	0.387	0.257	0.179	0.121		18.4	1.361	1.041	0.883	0.67	0.422	0.294		18.4	0.016		18.4	0.004		18.4	0.031		18.4	0.073	0.052	0.044	0.03
18.5	0.122	0.084	0.066	0.045	0.027	0.006		18.5	0.919	0.828	0.74	0.569	0.347	0.225		18.5	0.487	0.419	0.388	0.257	0.177	0.12		18.5	1.361	1.042	0.882	0.67	0.422	0.295		18.5	0.016		18.5	0.004		18.5	0.032		18.5	0.073	0.053	0.044	0.031
18.6	0.121	0.084	0.067	0.045	0.028	0.007		18.6	0.919	0.828	0.741	0.569	0.349	0.225		18.6	0.486	0.417	0.387	0.256	0.175	0.119		18.6	1.361	1.042	0.881	0.67	0.422	0.295		18.6	0.014		18.6	0.004		18.6	0.032		18.6	0.072	0.054	0.044	0.031
18.7	0.121	0.083	0.065	0.044	0.028	0.007		18.7	0.92	0.83	0.741	0.569	0.349	0.227		18.7	0.486	0.415	0.385	0.255	0.174	0.118		18.7	1.361	1.041	0.88	0.67	0.421	0.294		18.7	0.014		18.7	0.005		18.7	0.032		18.7	0.073	0.055	0.044	0.031
18.8	0.122	0.083	0.066	0.044	0.027	0.008		18.8	0.92	0.831	0.741	0.57	0.351	0.227		18.8	0.486	0.415	0.386	0.255	0.173	0.117		18.8	1.36	1.04	0.879	0.668	0.422	0.294		18.8	0.016		18.8	0.004		18.8	0.032		18.8	0.071	0.054	0.043	0.03
18.9	0.122	0.082	0.066	0.044	0.026	0.009		18.9	0.92	0.831	0.741	0.57	0.352	0.227		18.9	0.487	0.416	0.386	0.256	0.174	0.117		18.9	1.359	1.04	0.879	0.668	0.423	0.293		18.9	0.015		18.9	0.003		18.9	0.033		18.9	0.071	0.054	0.043	0.029
19	0.123	0.081	0.066	0.044	0.026	0.009		19	0.92	0.832	0.741	0.571	0.353	0.227		19	0.486	0.415	0.384	0.257	0.174	0.117		19	1.36	1.04	0.879	0.669	0.423	0.292		19	0.015		19	0.002		19	0.033		19	0.071	0.056	0.043	0.03
19.1	0.123	0.079	0.066	0.044	0.026	0.009		19.1	0.919	0.831	0.74	0.571	0.351	0.225		19.1	0.486	0.415	0.384	0.257	0.174	0.117		19.1	1.36	1.04	0.878	0.669	0.424	0.292		19.1	0.015		19.1	0.002		19.1	0.034		19.1	0.071	0.056	0.043	0.03
19.2	0.123	0.079	0.067	0.044	0.026	0.009		19.2	0.92	0.832	0.739	0.571	0.351	0.225		19.2	0.486	0.415	0.384	0.257	0.174	0.116		19.2	1.359	1.04	0.879	0.669	0.425	0.292		19.2	0.016		19.2	0.002		19.2	0.033		19.2	0.071	0.056	0.043	0.03
19.3	0.122	0.079	0.067	0.044	0.026	0.009		19.3	0.92	0.834	0.74	0.572	0.35	0.226		19.3	0.485	0.414	0.384	0.256	0.174	0.114		19.3	1.358	1.04	0.879	0.668	0.424	0.292		19.3	0.016		19.3	0.001		19.3	0.032		19.3	0.072	0.056	0.044	0.03
19.4	0.122	0.08	0.067	0.045	0.026	0.009		19.4	0.919	0.833	0.739	0.571	0.348	0.226		19.4	0.486	0.414	0.386	0.257	0.174	0.114		19.4	1.358	1.039	0.88	0.669	0.424	0.293		19.4	0.016		19.4	0.002		19.4	0.033		19.4	0.072	0.056	0.043	0.03
19.5	0.122	0.081	0.066	0.045	0.026	0.01		19.5	0.92	0.833	0.739	0.572	0.348	0.227		19.5	0.486	0.415	0.387	0.255	0.174	0.114		19.5	1.359	1.04	0.88	0.669	0.424	0.293		19.5	0.016		19.5	0.003		19.5	0.031		19.5	0.073	0.056	0.044	0.03
19.6	0.122	0.08	0.067	0.045	0.025	0.009		19.6	0.921	0.833	0.739	0.572	0.347	0.228		19.6	0.486	0.415	0.388	0.256	0.174	0.114		19.6	1.358	1.04	0.88	0.668	0.423	0.291		19.6	0.017		19.6	0.002		19.6	0.03		19.6	0.075	0.057	0.045	0.029
19.7	0.122	0.079	0.067	0.045	0.025	0.008		19.7	0.92	0.832	0.738	0.571	0.347	0.228		19.7	0.488	0.417	0.391	0.257	0.175	0.116		19.7	1.357	1.04	0.88	0.668	0.424	0.291		19.7	0.017		19.7	0.002		19.7	0.029		19.7	0.074	0.056	0.045	0.03
19.8	0.122	0.078	0.067	0.045	0.026	0.009		19.8	0.92	0.832	0.739	0.571	0.346	0.227		19.8	0.488	0.417	0.392	0.257	0.175	0.116		19.8	1.357	1.04	0.88	0.669	0.423	0.289		19.8	0.017		19.8	0.004		19.8	0.03		19.8	0.074	0.055	0.045	0.029
19.9	0.123	0.077	0.067	0.045	0.026	0.009		19.9	0.921	0.832	0.739	0.573	0.347	0.228		19.9	0.488	0.417	0.392	0.257	0.176	0.116		19.9	1.357	1.041	0.881	0.67	0.424	0.289		19.9	0.018		19.9	0.005		19.9	0.03		19.9	0.075	0.055	0.045	0.029
20	0.123	0.078	0.067	0.044	0.027	0.008		20	0.921	0.832	0.739	0.573	0.347	0.228		20	0.488	0.417	0.393	0.257	0.177	0.116		20	1.356	1.043	0.882	0.67	0.424	0.288		20	0.017		20	0.005		20	0.031		20	0.073	0.054	0.045	0.029
20.1	0.122	0.078	0.067	0.044	0.025	0.009		20.1	0.922	0.833	0.741	0.574	0.349	0.228		20.1	0.489	0.418	0.394	0.258	0.178	0.117		20.1	1.356	1.043	0.883	0.67	0.424	0.288		20.1	0.016		20.1	0.006		20.1	0.029		20.1	0.072	0.052	0.045	0.029
20.2	0.122	0.076	0.067	0.044	0.025	0.007		20.2	0.924	0.834	0.741	0.576	0.349	0.23		20.2	0.49	0.418	0.393	0.258	0.179	0.119		20.2	1.355	1.044	0.883	0.67	0.424	0.289		20.2	0.016		20.2	0.006		20.2	0.028		20.2	0.072	0.051	0.045	0.028
20.3	0.121	0.076	0.066	0.043	0.024	0.007		20.3	0.925	0.834	0.743	0.577	0.35	0.231		20.3	0.49	0.419	0.394	0.259	0.179	0.119		20.3	1.355	1.044	0.883	0.67	0.424	0.288		20.3	0.016		20.3	0.006		20.3	0.026		20.3	0.071	0.051	0.044	0.028
20.4	0.121	0.077	0.066	0.044	0.024	0.006		20.4	0.925	0.834	0.744	0.578	0.351	0.231		20.4	0.49	0.419	0.395	0.258	0.178	0.12		20.4	1.355	1.043	0.883	0.669	0.424	0.287		20.4	0.015		20.4	0.004		20.4	0.025		20.4	0.071	0.052	0.045	0.028
20.5	0.12	0.078	0.067	0.043	0.025	0.006		20.5	0.927	0.834	0.746	0.578	0.352	0.232		20.5	0.49	0.418	0.395	0.259	0.177	0.12		20.5	1.357	1.045	0.883	0.67	0.425	0.288		20.5	0.013		20.5	0.005		20.5	0.025		20.5	0.072	0.052	0.046	0.029
20.6	0.12	0.078	0.066	0.042	0.026	0.007		20.6	0.927	0.834	0.746	0.578	0.353	0.233		20.6	0.49	0.417	0.393	0.258	0.178	0.121		20.6	1.357	1.044	0.883	0.67	0.425	0.287		20.6	0.012		20.6	0.005		20.6	0.026		20.6	0.072	0.05	0.045	0.028
20.7	0.121	0.078	0.066	0.041	0.026	0.008		20.7	0.928	0.835	0.747	0.579	0.355	0.235		20.7	0.491	0.417	0.393	0.259	0.178	0.122		20.7	1.358	1.045	0.883	0.67	0.425	0.289		20.7	0.012		20.7	0.005		20.7	0.026		20.7	0.072	0.051	0.046	0.029
20.8	0.121	0.079	0.067	0.042	0.025	0.007		20.8	0.929	0.835	0.748	0.579	0.356	0.234		20.8	0.492	0.417	0.393	0.259	0.179	0.122		20.8	1.358	1.045	0.883	0.67	0.426	0.289		20.8	0.013		20.8	0.003		20.8	0.025		20.8	0.073	0.052	0.047	0.03
20.9	0.122	0.079	0.068	0.041	0.025	0.007		20.9	0.928	0.834	0.747	0.579	0.355	0.234		20.9	0.493	0.417	0.393	0.26	0.179	0.123		20.9	1.359	1.045	0.883	0.67	0.426	0.289		20.9	0.013		20.9	0.002		20.9	0.026		20.9	0.073	0.053	0.046	0.031
21	0.122	0.079	0.069	0.041	0.026	0.007		21	0.928	0.834	0.748	0.579	0.355	0.233		21	0.492	0.417	0.391	0.26	0.178	0.122		21	1.36	1.045	0.883	0.671	0.425	0.289		21	0.014		21	0		21	0.027		21	0.075	0.054	0.047	0.032
21.1	0.123	0.08	0.07	0.042	0.026	0.007		21.1	0.928	0.834	0.749	0.579	0.354	0.234		21.1	0.491	0.416	0.39	0.259	0.176	0.121		21.1	1.36	1.045	0.882	0.67	0.425	0.291		21.1	0.013		21.1	0.001		21.1	0.027		21.1	0.076	0.056	0.049	0.033
21.2	0.124	0.081	0.07	0.044	0.027	0.008		21.2	0.928	0.834	0.749	0.578	0.354	0.234		21.2	0.491	0.416	0.39	0.259	0.176	0.119		21.2	1.361	1.044	0.883	0.67	0.426	0.292		21.2	0.013		21.2	0		21.2	0.026		21.2	0.076	0.056	0.049	0.032
21.3	0.123	0.082	0.069	0.044	0.027	0.008		21.3	0.927	0.834	0.748	0.577	0.354	0.234		21.3	0.49	0.414	0.389	0.258	0.175	0.119		21.3	1.362	1.044	0.883	0.669	0.425	0.293		21.3	0.013		21.3	0.001		21.3	0.025		21.3	0.077	0.056	0.05	0.032
21.4	0.124	0.082	0.068	0.044	0.027	0.006		21.4	0.927	0.834	0.748	0.576	0.353	0.234		21.4	0.489	0.415	0.389	0.259	0.175	0.12		21.4	1.362	1.043	0.883	0.67	0.424	0.292		21.4	0.013		21.4	0		21.4	0.025		21.4	0.077	0.057	0.05	0.032
21.5	0.124	0.081	0.067	0.044	0.027	0.006		21.5	0.926	0.834	0.747	0.575	0.352	0.234		21.5	0.49	0.416	0.389	0.259	0.176	0.12		21.5	1.362	1.043	0.883	0.67	0.424	0.292		21.5	0.014		21.5	0		21.5	0.024		21.5	0.077	0.056	0.05	0.032
21.6	0.123	0.08	0.066	0.045	0.027	0.005		21.6	0.926	0.835	0.747	0.574	0.35	0.234		21.6	0.49	0.417	0.39	0.26	0.178	0.12		21.6	1.362	1.042	0.883	0.67	0.423	0.292		21.6	0.014		21.6	0		21.6	0.023		21.6	0.079	0.056	0.051	0.031
21.7	0.123	0.08	0.066	0.044	0.027	0.005		21.7	0.925	0.835	0.747	0.574	0.351	0.234		21.7	0.49	0.416	0.389	0.259	0.177	0.119		21.7	1.362	1.041	0.882	0.671	0.423	0.291		21.7	0.013		21.7	0.001		21.7	0.025		21.7	0.079	0.056	0.051	0.031
21.8	0.123	0.079	0.065	0.045	0.028	0.005		21.8	0.924	0.835	0.745	0.574	0.35	0.233		21.8	0.49	0.416	0.39	0.259	0.178	0.118		21.8	1.361	1.04	0.882	0.672	0.423	0.29		21.8	0.014		21.8	0.001		21.8	0.027		21.8	0.077	0.055	0.05	0.03
21.9	0.124	0.079	0.065	0.045	0.027	0.006		21.9	0.925	0.836	0.745	0.575	0.351	0.234		21.9	0.49	0.416	0.388	0.258	0.179	0.118		21.9	1.362	1.041	0.882	0.672	0.423	0.291		21.9	0.013		21.9	0		21.9	0.026		21.9	0.076	0.056	0.05	0.029
22	0.124	0.08	0.065	0.045	0.027	0.006		22	0.925	0.836	0.745	0.576	0.351	0.234		22	0.489	0.416	0.388	0.258	0.179	0.118		22	1.361	1.04	0.882	0.672	0.422	0.29		22	0.013		22	-0.001		22	0.026		22	0.074	0.055	0.048	0.029
22.1	0.125	0.08	0.066	0.045	0.026	0.006		22.1	0.925	0.836	0.745	0.576	0.35	0.234		22.1	0.49	0.418	0.389	0.259	0.18	0.118		22.1	1.361	1.04	0.881	0.671	0.422	0.29		22.1	0.013		22.1	0		22.1	0.024		22.1	0.072	0.054	0.048	0.028
22.2	0.124	0.079	0.067	0.045	0.026	0.006		22.2	0.927	0.838	0.745	0.578	0.35	0.234		22.2	0.49	0.418	0.389	0.258	0.179	0.117		22.2	1.36	1.039	0.88	0.669	0.422	0.29		22.2	0.012		22.2	0		22.2	0.024		22.2	0.072	0.054	0.047	0.026
22.3	0.124	0.08	0.066	0.044	0.026	0.006		22.3	0.929	0.838	0.746	0.578	0.352	0.234		22.3	0.489	0.419	0.389	0.257	0.178	0.117		22.3	1.359	1.038	0.88	0.668	0.421	0.288		22.3	0.012		22.3	0		22.3	0.023		22.3	0.072	0.055	0.048	0.026
22.4	0.124	0.081	0.066	0.044	0.026	0.006		22.4	0.928	0.837	0.745	0.577	0.351	0.232		22.4	0.489	0.42	0.39	0.257	0.178	0.117		22.4	1.359	1.038	0.879	0.668	0.421	0.288		22.4	0.012		22.4	0.001		22.4	0.023		22.4	0.071	0.053	0.048	0.026
22.5	0.124	0.08	0.067	0.044	0.027	0.008		22.5	0.929	0.838	0.745	0.577	0.351	0.232		22.5	0.488	0.419	0.39	0.257	0.177	0.117		22.5	1.359	1.039	0.879	0.668	0.422	0.289		22.5	0.013		22.5	0.002		22.5	0.023		22.5	0.071	0.054	0.047	0.027
22.6	0.124	0.08	0.067	0.044	0.027	0.007		22.6	0.929	0.838	0.745	0.577	0.351	0.231		22.6	0.488	0.417	0.389	0.256	0.177	0.116		22.6	1.359	1.04	0.877	0.667	0.421	0.289		22.6	0.013		22.6	0.001		22.6	0.023		22.6	0.07	0.054	0.048	0.027
22.7	0.125	0.08	0.068	0.043	0.027	0.008		22.7	0.929	0.839	0.746	0.576	0.352	0.232		22.7	0.489	0.417	0.391	0.256	0.176	0.117		22.7	1.358	1.041	0.877	0.666	0.421	0.29		22.7	0.014		22.7	0		22.7	0.023		22.7	0.07	0.056	0.047	0.029
22.8	0.126	0.081	0.068	0.044	0.028	0.008		22.8	0.93	0.839	0.747	0.577	0.352	0.232		22.8	0.488	0.417	0.391	0.257	0.176	0.117		22.8	1.357	1.041	0.877	0.665	0.421	0.289		22.8	0.016		22.8	0		22.8	0.023		22.8	0.07	0.057	0.048	0.03
22.9	0.125	0.08	0.069	0.044	0.028	0.008		22.9	0.929	0.84	0.747	0.577	0.353	0.231		22.9	0.487	0.417	0.391	0.256	0.174	0.116		22.9	1.355	1.041	0.876	0.664	0.421	0.29		22.9	0.016		22.9	0		22.9	0.024		22.9	0.071	0.057	0.047	0.03
23	0.124	0.08	0.069	0.045	0.027	0.008		23	0.928	0.84	0.747	0.577	0.354	0.231		23	0.487	0.417	0.391	0.257	0.174	0.117		23	1.355	1.041	0.876	0.663	0.421	0.29		23	0.017		23	-0.001		23	0.023		23	0.071	0.058	0.048	0.032
23.1	0.125	0.08	0.068	0.045	0.026	0.007		23.1	0.93	0.842	0.748	0.577	0.355	0.232		23.1	0.486	0.417	0.39	0.256	0.173	0.115		23.1	1.355	1.041	0.876	0.662	0.422	0.29		23.1	0.016		23.1	0		23.1	0.022		23.1	0.071	0.057	0.048	0.033
23.2	0.125	0.08	0.068	0.046	0.026	0.007		23.2	0.929	0.842	0.748	0.577	0.355	0.231		23.2	0.485	0.417	0.39	0.256	0.172	0.115		23.2	1.354	1.041	0.876	0.661	0.422	0.29		23.2	0.017		23.2	0		23.2	0.021		23.2	0.072	0.057	0.048	0.032
23.3	0.125	0.08	0.067	0.047	0.026	0.007		23.3	0.93	0.842	0.747	0.576	0.355	0.232		23.3	0.486	0.417	0.39	0.255	0.172	0.116		23.3	1.354	1.04	0.877	0.66	0.423	0.289		23.3	0.017		23.3	0.001		23.3	0.021		23.3	0.072	0.056	0.048	0.033
23.4	0.125	0.079	0.067	0.047	0.027	0.006		23.4	0.931	0.844	0.748	0.577	0.354	0.233		23.4	0.485	0.417	0.39	0.255	0.172	0.117		23.4	1.355	1.041	0.878	0.661	0.422	0.289		23.4	0.018		23.4	0.001		23.4	0.02		23.4	0.072	0.055	0.048	0.031
23.5	0.125	0.079	0.066	0.047	0.026	0.006		23.5	0.932	0.845	0.749	0.578	0.354	0.234		23.5	0.485	0.417	0.39	0.254	0.174	0.117		23.5	1.355	1.041	0.88	0.662	0.423	0.289		23.5	0.018		23.5	0.002		23.5	0.021		23.5	0.072	0.054	0.047	0.031
23.6	0.126	0.081	0.066	0.047	0.026	0.005		23.6	0.933	0.844	0.748	0.576	0.353	0.234		23.6	0.485	0.418	0.39	0.255	0.175	0.118		23.6	1.357	1.042	0.881	0.664	0.424	0.29		23.6	0.018		23.6	0.001		23.6	0.022		23.6	0.073	0.054	0.048	0.031
23.7	0.126	0.081	0.066	0.047	0.025	0.006		23.7	0.935	0.845	0.748	0.578	0.354	0.235		23.7	0.486	0.416	0.389	0.254	0.175	0.118		23.7	1.358	1.042	0.88	0.665	0.424	0.29		23.7	0.018		23.7	0.001		23.7	0.023		23.7	0.072	0.053	0.046	0.031
23.8	0.127	0.081	0.066	0.048	0.025	0.005		23.8	0.935	0.845	0.748	0.579	0.353	0.236		23.8	0.487	0.417	0.39	0.254	0.176	0.119		23.8	1.358	1.043	0.882	0.667	0.426	0.291		23.8	0.018		23.8	0.001		23.8	0.023		23.8	0.072	0.053	0.046	0.03
23.9	0.129	0.083	0.067	0.049	0.025	0.007		23.9	0.935	0.846	0.748	0.579	0.354	0.237		23.9	0.487	0.417	0.39	0.254	0.177	0.119		23.9	1.359	1.043	0.882	0.666	0.427	0.291		23.9	0.017		23.9	0.001		23.9	0.022		23.9	0.071	0.052	0.045	0.03
24	0.129	0.084	0.068	0.049	0.025	0.007		24	0.936	0.847	0.749	0.579	0.353	0.237		24	0.487	0.418	0.391	0.254	0.178	0.119		24	1.361	1.044	0.884	0.667	0.428	0.291		24	0.016		24	0.001		24	0.022		24	0.071	0.051	0.046	0.029
24.1	0.129	0.085	0.068	0.048	0.025	0.007		24.1	0.936	0.846	0.748	0.58	0.354	0.237		24.1	0.489	0.418	0.391	0.255	0.179	0.12		24.1	1.362	1.044	0.884	0.669	0.429	0.292		24.1	0.015		24.1	0.003		24.1	0.022		24.1	0.071	0.05	0.045	0.029
24.2	0.128	0.084	0.069	0.049	0.024	0.007		24.2	0.936	0.846	0.747	0.579	0.354	0.237		24.2	0.488	0.417	0.39	0.254	0.178	0.12		24.2	1.362	1.045	0.885	0.669	0.43	0.293		24.2	0.014		24.2	0.003		24.2	0.023		24.2	0.07	0.05	0.044	0.028
24.3	0.128	0.084	0.069	0.048	0.024	0.007		24.3	0.937	0.846	0.748	0.58	0.354	0.237		24.3	0.488	0.418	0.391	0.254	0.179	0.121		24.3	1.364	1.046	0.885	0.671	0.43	0.293		24.3	0.015		24.3	0.004		24.3	0.022		24.3	0.071	0.05	0.044	0.028
24.4	0.126	0.084	0.068	0.048	0.023	0.007		24.4	0.936	0.845	0.747	0.58	0.353	0.236		24.4	0.488	0.419	0.392	0.256	0.18	0.121		24.4	1.364	1.046	0.884	0.673	0.43	0.293		24.4	0.015		24.4	0.004		24.4	0.021		24.4	0.071	0.05	0.044	0.027
24.5	0.127	0.084	0.068	0.047	0.025	0.008		24.5	0.935	0.844	0.746	0.579	0.353	0.235		24.5	0.489	0.419	0.393	0.257	0.18	0.121		24.5	1.364	1.046	0.884	0.674	0.429	0.292		24.5	0.015		24.5	0.003		24.5	0.022		24.5	0.072	0.051	0.043	0.028
24.6	0.126	0.084	0.068	0.045	0.024	0.008		24.6	0.935	0.845	0.746	0.579	0.354	0.234		24.6	0.488	0.418	0.393	0.257	0.178	0.12		24.6	1.364	1.047	0.884	0.674	0.429	0.292		24.6	0.014		24.6	0.003		24.6	0.022		24.6	0.074	0.052	0.044	0.027
24.7	0.126	0.083	0.067	0.045	0.025	0.008		24.7	0.934	0.845	0.746	0.579	0.355	0.234		24.7	0.489	0.419	0.393	0.26	0.179	0.121		24.7	1.363	1.045	0.883	0.674	0.428	0.291		24.7	0.014		24.7	0.004		24.7	0.022		24.7	0.075	0.052	0.044	0.028
24.8	0.124	0.083	0.068	0.045	0.025	0.008		24.8	0.933	0.844	0.746	0.579	0.356	0.233		24.8	0.489	0.419	0.392	0.261	0.179	0.12		24.8	1.362	1.044	0.883	0.674	0.427	0.29		24.8	0.015		24.8	0.006		24.8	0.021		24.8	0.077	0.053	0.045	0.029
24.9	0.122	0.082	0.067	0.043	0.023	0.007		24.9	0.932	0.846	0.746	0.581	0.357	0.233		24.9	0.489	0.419	0.392	0.261	0.179	0.12		24.9	1.36	1.043	0.881	0.673	0.426	0.29		24.9	0.014		24.9	0.007		24.9	0.022		24.9	0.076	0.053	0.045	0.029
25	0.123	0.082	0.067	0.043	0.023	0.008		25	0.932	0.844	0.746	0.581	0.356	0.232		25	0.489	0.419	0.392	0.262	0.178	0.12		25	1.36	1.042	0.881	0.673	0.426	0.29		25	0.013		25	0.006		25	0.021		25	0.076	0.053	0.045	0.028
25.1	0.123	0.082	0.068	0.043	0.023	0.008		25.1	0.932	0.843	0.747	0.58	0.357	0.232		25.1	0.487	0.42	0.391	0.261	0.177	0.119		25.1	1.36	1.041	0.881	0.673	0.426	0.289		25.1	0.013		25.1	0.006		25.1	0.022		25.1	0.077	0.052	0.044	0.028
25.2	0.123	0.082	0.068	0.044	0.023	0.008		25.2	0.931	0.843	0.747	0.581	0.357	0.231		25.2	0.487	0.418	0.39	0.26	0.177	0.119		25.2	1.359	1.041	0.88	0.672	0.425	0.289		25.2	0.013		25.2	0.005		25.2	0.023		25.2	0.078	0.052	0.045	0.027
25.3	0.122	0.08	0.067	0.043	0.024	0.007		25.3	0.931	0.844	0.747	0.58	0.357	0.232		25.3	0.487	0.417	0.39	0.26	0.178	0.119		25.3	1.36	1.041	0.88	0.672	0.424	0.289		25.3	0.013		25.3	0.005		25.3	0.024		25.3	0.078	0.052	0.046	0.028
25.4	0.121	0.079	0.067	0.043	0.024	0.007		25.4	0.932	0.844	0.748	0.58	0.356	0.232		25.4	0.487	0.417	0.389	0.26	0.177	0.119		25.4	1.359	1.041	0.881	0.672	0.423	0.289		25.4	0.013		25.4	0.006		25.4	0.024		25.4	0.076	0.052	0.046	0.028
25.5	0.12	0.079	0.067	0.042	0.023	0.007		25.5	0.933	0.844	0.749	0.58	0.356	0.232		25.5	0.487	0.417	0.388	0.259	0.177	0.118		25.5	1.359	1.042	0.881	0.672	0.424	0.289		25.5	0.014		25.5	0.005		25.5	0.023		25.5	0.077	0.052	0.045	0.028
25.6	0.12	0.08	0.067	0.043	0.023	0.006		25.6	0.931	0.845	0.748	0.578	0.355	0.231		25.6	0.487	0.417	0.389	0.259	0.178	0.118		25.6	1.359	1.042	0.881	0.672	0.423	0.29		25.6	0.014		25.6	0.005		25.6	0.024		25.6	0.077	0.053	0.047	0.029
25.7	0.121	0.08	0.068	0.045	0.025	0.008		25.7	0.933	0.846	0.75	0.579	0.355	0.232		25.7	0.488	0.416	0.388	0.258	0.177	0.117		25.7	1.359	1.04	0.88	0.671	0.424	0.29		25.7	0.015		25.7	0.005		25.7	0.024		25.7	0.076	0.051	0.046	0.03
25.8	0.122	0.079	0.067	0.046	0.026	0.008		25.8	0.933	0.847	0.751	0.58	0.355	0.232		25.8	0.488	0.416	0.387	0.257	0.177	0.117		25.8	1.358	1.041	0.882	0.67	0.426	0.291		25.8	0.015		25.8	0.005		25.8	0.024		25.8	0.077	0.053	0.048	0.031
25.9	0.124	0.08	0.067	0.048	0.027	0.009		25.9	0.933	0.846	0.752	0.579	0.354	0.232		25.9	0.488	0.416	0.388	0.257	0.178	0.117		25.9	1.359	1.042	0.882	0.67	0.426	0.292		25.9	0.015		25.9	0.005		25.9	0.023		25.9	0.075	0.052	0.047	0.032
26	0.124	0.08	0.067	0.049	0.027	0.008		26	0.933	0.846	0.751	0.579	0.354	0.232		26	0.489	0.416	0.388	0.256	0.178	0.118		26	1.36	1.044	0.882	0.67	0.427	0.293		26	0.015		26	0.004		26	0.024		26	0.075	0.053	0.047	0.033
26.1	0.124	0.079	0.067	0.049	0.026	0.009		26.1	0.934	0.847	0.751	0.58	0.354	0.233		26.1	0.489	0.415	0.388	0.256	0.178	0.116		26.1	1.36	1.044	0.882	0.671	0.426	0.293		26.1	0.016		26.1	0.004		26.1	0.023		26.1	0.074	0.054	0.047	0.033
26.2	0.124	0.079	0.067	0.049	0.026	0.008		26.2	0.934	0.845	0.751	0.58	0.353	0.233		26.2	0.487	0.416	0.388	0.256	0.178	0.116		26.2	1.359	1.045	0.882	0.67	0.427	0.293		26.2	0.017		26.2	0.004		26.2	0.025		26.2	0.072	0.054	0.046	0.031
26.3	0.124	0.079	0.066	0.048	0.027	0.008		26.3	0.934	0.844	0.75	0.58	0.353	0.233		26.3	0.488	0.418	0.389	0.256	0.179	0.117		26.3	1.36	1.044	0.882	0.67	0.426	0.292		26.3	0.019		26.3	0.004		26.3	0.022		26.3	0.073	0.054	0.046	0.031
26.4	0.124	0.079	0.066	0.048	0.026	0.008		26.4	0.934	0.844	0.75	0.581	0.354	0.232		26.4	0.486	0.418	0.388	0.255	0.177	0.116		26.4	1.359	1.043	0.881	0.669	0.424	0.291		26.4	0.019		26.4	0.003		26.4	0.022		26.4	0.074	0.055	0.047	0.031
26.5	0.125	0.079	0.067	0.048	0.027	0.008		26.5	0.934	0.845	0.749	0.581	0.353	0.231		26.5	0.487	0.419	0.388	0.255	0.175	0.116		26.5	1.358	1.042	0.88	0.669	0.423	0.291		26.5	0.018		26.5	0.004		26.5	0.022		26.5	0.074	0.056	0.046	0.03
26.6	0.125	0.08	0.067	0.049	0.027	0.009		26.6	0.934	0.845	0.749	0.581	0.353	0.232		26.6	0.486	0.419	0.388	0.255	0.174	0.116		26.6	1.357	1.042	0.879	0.668	0.423	0.289		26.6	0.019		26.6	0.006		26.6	0.021		26.6	0.074	0.056	0.046	0.03
26.7	0.126	0.081	0.068	0.049	0.027	0.008		26.7	0.935	0.845	0.75	0.581	0.354	0.232		26.7	0.485	0.419	0.387	0.256	0.175	0.116		26.7	1.357	1.04	0.878	0.668	0.423	0.289		26.7	0.019		26.7	0.006		26.7	0.02		26.7	0.074	0.057	0.046	0.03
26.8	0.126	0.081	0.068	0.048	0.026	0.008		26.8	0.935	0.846	0.751	0.581	0.356	0.234		26.8	0.484	0.419	0.386	0.256	0.174	0.116		26.8	1.356	1.039	0.877	0.667	0.421	0.288		26.8	0.019		26.8	0.006		26.8	0.019		26.8	0.073	0.056	0.046	0.03
26.9	0.127	0.082	0.07	0.049	0.027	0.009		26.9	0.935	0.845	0.753	0.582	0.355	0.235		26.9	0.485	0.42	0.388	0.257	0.174	0.118		26.9	1.357	1.039	0.875	0.666	0.42	0.288		26.9	0.017		26.9	0.006		26.9	0.022		26.9	0.072	0.055	0.045	0.029
27	0.127	0.082	0.069	0.049	0.027	0.009		27	0.936	0.844	0.754	0.582	0.355	0.234		27	0.485	0.418	0.387	0.258	0.175	0.118		27	1.358	1.039	0.876	0.667	0.42	0.29		27	0.016		27	0.005		27	0.021		27	0.075	0.057	0.045	0.029
27.1	0.127	0.082	0.069	0.048	0.027	0.009		27.1	0.935	0.843	0.753	0.581	0.356	0.235		27.1	0.485	0.418	0.388	0.258	0.175	0.118		27.1	1.359	1.039	0.876	0.668	0.419	0.289		27.1	0.016		27.1	0.005		27.1	0.023		27.1	0.075	0.056	0.045	0.03
27.2	0.126	0.082	0.069	0.048	0.027	0.008		27.2	0.934	0.844	0.752	0.582	0.356	0.235		27.2	0.485	0.417	0.388	0.258	0.176	0.119		27.2	1.359	1.039	0.876	0.668	0.42	0.289		27.2	0.015		27.2	0.004		27.2	0.022		27.2	0.075	0.056	0.046	0.031
27.3	0.124	0.08	0.068	0.046	0.027	0.009		27.3	0.936	0.845	0.754	0.581	0.357	0.237		27.3	0.484	0.417	0.388	0.258	0.175	0.118		27.3	1.36	1.04	0.877	0.669	0.42	0.289		27.3	0.014		27.3	0.004		27.3	0.02		27.3	0.076	0.057	0.046	0.031
27.4	0.124	0.08	0.069	0.046	0.027	0.009		27.4	0.936	0.845	0.754	0.581	0.357	0.237		27.4	0.485	0.417	0.388	0.259	0.176	0.119		27.4	1.359	1.04	0.877	0.669	0.42	0.288		27.4	0.014		27.4	0.005		27.4	0.019		27.4	0.076	0.056	0.046	0.033
27.5	0.123	0.079	0.068	0.046	0.027	0.01		27.5	0.936	0.846	0.755	0.581	0.357	0.238		27.5	0.485	0.416	0.388	0.26	0.175	0.119		27.5	1.361	1.04	0.878	0.67	0.42	0.289		27.5	0.014		27.5	0.005		27.5	0.018		27.5	0.076	0.056	0.046	0.032
27.6	0.124	0.08	0.068	0.045	0.028	0.009		27.6	0.936	0.847	0.756	0.58	0.357	0.237		27.6	0.486	0.417	0.389	0.26	0.175	0.119		27.6	1.363	1.04	0.879	0.67	0.421	0.29		27.6	0.013		27.6	0.006		27.6	0.018		27.6	0.078	0.057	0.048	0.034
27.7	0.124	0.081	0.068	0.045	0.03	0.011		27.7	0.936	0.846	0.756	0.58	0.357	0.238		27.7	0.487	0.417	0.39	0.261	0.175	0.119		27.7	1.362	1.04	0.879	0.67	0.422	0.29		27.7	0.013		27.7	0.007		27.7	0.018		27.7	0.075	0.055	0.048	0.034
27.8	0.124	0.08	0.067	0.045	0.028	0.01		27.8	0.936	0.846	0.756	0.58	0.357	0.238		27.8	0.488	0.417	0.391	0.262	0.175	0.121		27.8	1.362	1.042	0.881	0.67	0.422	0.291		27.8	0.012		27.8	0.007		27.8	0.017		27.8	0.077	0.056	0.05	0.035
27.9	0.124	0.081	0.066	0.044	0.028	0.009		27.9	0.936	0.846	0.757	0.58	0.357	0.239		27.9	0.487	0.417	0.39	0.26	0.175	0.119		27.9	1.363	1.043	0.881	0.671	0.423	0.292		27.9	0.013		27.9	0.006		27.9	0.017		27.9	0.075	0.056	0.05	0.035
28	0.125	0.081	0.067	0.043	0.026	0.009		28	0.936	0.847	0.756	0.58	0.358	0.239		28	0.487	0.417	0.391	0.261	0.174	0.12		28	1.365	1.044	0.882	0.671	0.423	0.293		28	0.012		28	0.006		28	0.018		28	0.072	0.056	0.049	0.035
28.1	0.124	0.08	0.066	0.042	0.026	0.009		28.1	0.937	0.848	0.756	0.58	0.358	0.24		28.1	0.486	0.417	0.391	0.26	0.174	0.119		28.1	1.365	1.045	0.882	0.671	0.424	0.293		28.1	0.012		28.1	0.006		28.1	0.019		28.1	0.072	0.055	0.05	0.034
28.2	0.125	0.08	0.065	0.041	0.025	0.008		28.2	0.936	0.848	0.755	0.58	0.359	0.239		28.2	0.484	0.418	0.391	0.26	0.174	0.118		28.2	1.365	1.046	0.883	0.671	0.423	0.293		28.2	0.013		28.2	0.006		28.2	0.018		28.2	0.07	0.055	0.049	0.032
28.3	0.126	0.079	0.065	0.041	0.025	0.007		28.3	0.936	0.85	0.754	0.58	0.359	0.24		28.3	0.485	0.419	0.391	0.259	0.174	0.118		28.3	1.365	1.045	0.883	0.671	0.422	0.293		28.3	0.012		28.3	0.005		28.3	0.017		28.3	0.07	0.054	0.048	0.032
28.4	0.125	0.08	0.066	0.042	0.024	0.006		28.4	0.936	0.851	0.754	0.58	0.359	0.239		28.4	0.484	0.418	0.391	0.259	0.175	0.118		28.4	1.365	1.046	0.883	0.671	0.422	0.293		28.4	0.011		28.4	0.004		28.4	0.018		28.4	0.069	0.054	0.048	0.031
28.5	0.126	0.081	0.066	0.043	0.025	0.005		28.5	0.936	0.852	0.754	0.581	0.358	0.239		28.5	0.484	0.419	0.391	0.258	0.175	0.118		28.5	1.364	1.045	0.883	0.671	0.423	0.293		28.5	0.011		28.5	0.005		28.5	0.017		28.5	0.07	0.053	0.048	0.03
28.6	0.127	0.082	0.067	0.044	0.025	0.005		28.6	0.936	0.852	0.754	0.58	0.358	0.24		28.6	0.485	0.42	0.391	0.259	0.176	0.118		28.6	1.365	1.045	0.883	0.67	0.423	0.292		28.6	0.012		28.6	0.004		28.6	0.019		28.6	0.07	0.053	0.047	0.031
28.7	0.127	0.082	0.067	0.045	0.026	0.005		28.7	0.935	0.852	0.753	0.58	0.359	0.241		28.7	0.486	0.421	0.391	0.26	0.177	0.12		28.7	1.365	1.045	0.884	0.671	0.424	0.294		28.7	0.013		28.7	0.003		28.7	0.019		28.7	0.07	0.053	0.047	0.031
28.8	0.128	0.082	0.067	0.045	0.027	0.005		28.8	0.934	0.852	0.753	0.581	0.359	0.241		28.8	0.485	0.42	0.391	0.259	0.177	0.121		28.8	1.364	1.044	0.883	0.671	0.423	0.293		28.8	0.012		28.8	0.003		28.8	0.019		28.8	0.071	0.052	0.047	0.03
28.9	0.128	0.084	0.068	0.046	0.028	0.004		28.9	0.933	0.849	0.753	0.58	0.358	0.24		28.9	0.487	0.423	0.393	0.26	0.179	0.122		28.9	1.364	1.044	0.883	0.671	0.424	0.294		28.9	0.011		28.9	0.003		28.9	0.021		28.9	0.073	0.052	0.046	0.03
29	0.128	0.085	0.068	0.047	0.029	0.005		29	0.935	0.849	0.754	0.58	0.358	0.24		29	0.487	0.422	0.391	0.26	0.179	0.123		29	1.364	1.045	0.884	0.672	0.425	0.295		29	0.012		29	0.002		29	0.019		29	0.074	0.053	0.046	0.029
29.1	0.128	0.085	0.069	0.048	0.03	0.005		29.1	0.935	0.85	0.753	0.581	0.358	0.239		29.1	0.486	0.421	0.39	0.259	0.179	0.122		29.1	1.363	1.044	0.884	0.672	0.425	0.294		29.1	0.013		29.1	0.002		29.1	0.017		29.1	0.074	0.052	0.045	0.029
29.2	0.128	0.086	0.07	0.049	0.031	0.005		29.2	0.934	0.849	0.753	0.58	0.358	0.239		29.2	0.487	0.421	0.39	0.259	0.179	0.122		29.2	1.362	1.043	0.883	0.672	0.425	0.294		29.2	0.013		29.2	0.001		29.2	0.016		29.2	0.074	0.051	0.044	0.03
29.3	0.127	0.085	0.071	0.051	0.032	0.006		29.3	0.935	0.848	0.754	0.581	0.358	0.239		29.3	0.487	0.42	0.389	0.26	0.18	0.122		29.3	1.362	1.043	0.883	0.672	0.424	0.293		29.3	0.014		29.3	0.002		29.3	0.014		29.3	0.076	0.052	0.045	0.03
29.4	0.127	0.084	0.071	0.051	0.033	0.005		29.4	0.934	0.846	0.754	0.581	0.357	0.238		29.4	0.487	0.42	0.389	0.26	0.18	0.123		29.4	1.361	1.043	0.881	0.671	0.423	0.293		29.4	0.014		29.4	0.003		29.4	0.015		29.4	0.077	0.052	0.045	0.031
29.5	0.126	0.084	0.072	0.05	0.034	0.006		29.5	0.935	0.845	0.754	0.581	0.357	0.238		29.5	0.489	0.42	0.389	0.261	0.179	0.123		29.5	1.362	1.043	0.881	0.671	0.425	0.293		29.5	0.015		29.5	0.004		29.5	0.016		29.5	0.076	0.052	0.045	0.031
29.6	0.127	0.085	0.072	0.051	0.034	0.007		29.6	0.934	0.845	0.755	0.582	0.357	0.236		29.6	0.49	0.42	0.389	0.261	0.179	0.123		29.6	1.362	1.043	0.882	0.671	0.426	0.293		29.6	0.015		29.6	0.003		29.6	0.015		29.6	0.077	0.053	0.046	0.031
29.7	0.127	0.085	0.072	0.051	0.034	0.007		29.7	0.933	0.845	0.754	0.583	0.357	0.235		29.7	0.489	0.419	0.389	0.26	0.178	0.124		29.7	1.36	1.042	0.88	0.67	0.426	0.293		29.7	0.015		29.7	0.003		29.7	0.014		29.7	0.075	0.053	0.046	0.031
29.8	0.127	0.086	0.073	0.051	0.033	0.008		29.8	0.934	0.845	0.753	0.583	0.357	0.235		29.8	0.491	0.42	0.39	0.261	0.179	0.124		29.8	1.36	1.043	0.879	0.67	0.426	0.292		29.8	0.013		29.8	0.003		29.8	0.015		29.8	0.075	0.054	0.046	0.031
29.9	0.125	0.086	0.072	0.05	0.031	0.008		29.9	0.936	0.846	0.755	0.584	0.357	0.235		29.9	0.49	0.42	0.389	0.26	0.178	0.122		29.9	1.36	1.044	0.879	0.671	0.426	0.294		29.9	0.015		29.9	0.003		29.9	0.014		29.9	0.074	0.054	0.046	0.029
30	0.126	0.085	0.071	0.05	0.03	0.009		30	0.938	0.847	0.755	0.585	0.358	0.235		30	0.491	0.42	0.39	0.259	0.177	0.122		30	1.362	1.043	0.88	0.672	0.426	0.295		30	0.013		30	0.003		30	0.015		30	0.072	0.054	0.045	0.028
30.1	0.126	0.084	0.07	0.05	0.03	0.009		30.1	0.938	0.847	0.756	0.584	0.357	0.235		30.1	0.491	0.42	0.39	0.258	0.178	0.12		30.1	1.362	1.044	0.88	0.671	0.426	0.294		30.1	0.013		30.1	0.002		30.1	0.014		30.1	0.073	0.054	0.045	0.028
30.2	0.127	0.083	0.069	0.049	0.028	0.01		30.2	0.94	0.849	0.756	0.586	0.357	0.235		30.2	0.49	0.42	0.389	0.258	0.177	0.119		30.2	1.362	1.045	0.881	0.672	0.426	0.294		30.2	0.012		30.2	0.001		30.2	0.013		30.2	0.073	0.054	0.045	0.027
30.3	0.125	0.081	0.069	0.047	0.027	0.009		30.3	0.94	0.85	0.756	0.587	0.356	0.236		30.3	0.49	0.419	0.389	0.257	0.177	0.118		30.3	1.362	1.044	0.88	0.67	0.425	0.293		30.3	0.011		30.3	0		30.3	0.013		30.3	0.074	0.054	0.044	0.027
30.4	0.125	0.08	0.068	0.047	0.026	0.009		30.4	0.939	0.85	0.755	0.586	0.355	0.236		30.4	0.491	0.419	0.391	0.257	0.178	0.118		30.4	1.364	1.045	0.88	0.671	0.427	0.294		30.4	0.012		30.4	0		30.4	0.014		30.4	0.073	0.054	0.045	0.028
30.5	0.126	0.079	0.068	0.046	0.026	0.01		30.5	0.938	0.849	0.754	0.586	0.354	0.236		30.5	0.49	0.418	0.39	0.256	0.176	0.117		30.5	1.363	1.045	0.881	0.67	0.426	0.295		30.5	0.012		30.5	0.001		30.5	0.015		30.5	0.074	0.055	0.046	0.029
30.6	0.125	0.08	0.068	0.045	0.026	0.01		30.6	0.938	0.849	0.753	0.585	0.354	0.236		30.6	0.49	0.417	0.389	0.256	0.176	0.116		30.6	1.362	1.044	0.88	0.67	0.426	0.293		30.6	0.011		30.6	0.001		30.6	0.016		30.6	0.074	0.055	0.047	0.03
30.7	0.125	0.079	0.067	0.044	0.026	0.011		30.7	0.937	0.848	0.751	0.584	0.353	0.236		30.7	0.49	0.417	0.39	0.257	0.176	0.116		30.7	1.361	1.044	0.881	0.671	0.426	0.293		30.7	0.012		30.7	0		30.7	0.016		30.7	0.072	0.054	0.048	0.03
30.8	0.125	0.078	0.066	0.043	0.025	0.011		30.8	0.937	0.848	0.751	0.584	0.354	0.236		30.8	0.488	0.415	0.39	0.255	0.175	0.114		30.8	1.361	1.044	0.881	0.671	0.426	0.292		30.8	0.011		30.8	0		30.8	0.017		30.8	0.073	0.054	0.048	0.03
30.9	0.124	0.079	0.067	0.043	0.024	0.011		30.9	0.938	0.849	0.752	0.583	0.353	0.237		30.9	0.486	0.414	0.389	0.255	0.175	0.113		30.9	1.361	1.044	0.881	0.67	0.427	0.292		30.9	0.013		30.9	0.001		30.9	0.016		30.9	0.073	0.055	0.049	0.031
31	0.124	0.08	0.067	0.044	0.025	0.011		31	0.937	0.849	0.751	0.583	0.354	0.237		31	0.486	0.414	0.389	0.256	0.174	0.113		31	1.361	1.045	0.882	0.67	0.427	0.291		31	0.014		31	0.001		31	0.014		31	0.071	0.053	0.048	0.031
31.1	0.124	0.079	0.067	0.044	0.024	0.01		31.1	0.936	0.849	0.75	0.582	0.353	0.236		31.1	0.485	0.412	0.389	0.256	0.175	0.112		31.1	1.361	1.043	0.882	0.668	0.425	0.291		31.1	0.015		31.1	0.002		31.1	0.013		31.1	0.071	0.053	0.048	0.031
31.2	0.125	0.08	0.067	0.045	0.026	0.01		31.2	0.936	0.85	0.75	0.581	0.354	0.235		31.2	0.484	0.412	0.39	0.257	0.175	0.113		31.2	1.36	1.043	0.882	0.669	0.424	0.291		31.2	0.016		31.2	0.003		31.2	0.014		31.2	0.071	0.053	0.048	0.032
31.3	0.127	0.081	0.068	0.045	0.027	0.011		31.3	0.935	0.848	0.75	0.581	0.353	0.236		31.3	0.484	0.411	0.391	0.257	0.177	0.113		31.3	1.36	1.043	0.881	0.668	0.425	0.29		31.3	0.017		31.3	0.005		31.3	0.013		31.3	0.072	0.053	0.048	0.032
31.4	0.126	0.082	0.068	0.044	0.027	0.01		31.4	0.934	0.849	0.75	0.582	0.355	0.235		31.4	0.484	0.411	0.391	0.257	0.177	0.114		31.4	1.358	1.041	0.88	0.667	0.425	0.29		31.4	0.018		31.4	0.006		31.4	0.015		31.4	0.072	0.052	0.047	0.032
31.5	0.126	0.082	0.069	0.044	0.026	0.01		31.5	0.934	0.849	0.75	0.582	0.356	0.235		31.5	0.483	0.412	0.391	0.258	0.176	0.114		31.5	1.357	1.039	0.879	0.667	0.425	0.289		31.5	0.017		31.5	0.005		31.5	0.014		31.5	0.071	0.053	0.047	0.032
31.6	0.127	0.084	0.07	0.045	0.027	0.01		31.6	0.932	0.849	0.749	0.582	0.357	0.235		31.6	0.484	0.413	0.392	0.259	0.176	0.116		31.6	1.358	1.038	0.879	0.667	0.425	0.288		31.6	0.017		31.6	0.005		31.6	0.015		31.6	0.07	0.052	0.046	0.032
31.7	0.126	0.084	0.07	0.045	0.026	0.01		31.7	0.933	0.85	0.75	0.583	0.357	0.235		31.7	0.485	0.414	0.392	0.259	0.176	0.116		31.7	1.358	1.037	0.88	0.667	0.424	0.288		31.7	0.016		31.7	0.006		31.7	0.015		31.7	0.072	0.051	0.046	0.031
31.8	0.127	0.085	0.07	0.046	0.026	0.01		31.8	0.933	0.85	0.75	0.583	0.357	0.235		31.8	0.487	0.415	0.394	0.26	0.178	0.118		31.8	1.358	1.038	0.88	0.668	0.424	0.29		31.8	0.016		31.8	0.005		31.8	0.016		31.8	0.072	0.051	0.046	0.03
31.9	0.126	0.084	0.069	0.046	0.026	0.009		31.9	0.934	0.85	0.752	0.584	0.358	0.236		31.9	0.488	0.417	0.394	0.26	0.178	0.119		31.9	1.36	1.038	0.882	0.668	0.425	0.29		31.9	0.017		31.9	0.005		31.9	0.017		31.9	0.072	0.05	0.045	0.029
32	0.125	0.083	0.069	0.046	0.026	0.008		32	0.935	0.85	0.754	0.586	0.359	0.235		32	0.488	0.418	0.394	0.259	0.177	0.12		32	1.36	1.037	0.883	0.669	0.425	0.291		32	0.015		32	0.005		32	0.016		32	0.072	0.051	0.045	0.028
32.1	0.124	0.082	0.069	0.046	0.025	0.007		32.1	0.935	0.851	0.755	0.586	0.358	0.235		32.1	0.488	0.419	0.394	0.258	0.178	0.119		32.1	1.361	1.037	0.882	0.669	0.425	0.29		32.1	0.015		32.1	0.004		32.1	0.017		32.1	0.073	0.051	0.045	0.029
32.2	0.124	0.08	0.068	0.046	0.025	0.008		32.2	0.936	0.851	0.755	0.588	0.359	0.237		32.2	0.487	0.418	0.393	0.257	0.177	0.12		32.2	1.362	1.037	0.881	0.67	0.424	0.291		32.2	0.014		32.2	0.004		32.2	0.017		32.2	0.073	0.051	0.044	0.03
32.3	0.123	0.079	0.068	0.045	0.024	0.006		32.3	0.936	0.852	0.756	0.588	0.359	0.237		32.3	0.488	0.419	0.392	0.256	0.176	0.119		32.3	1.362	1.038	0.881	0.669	0.423	0.292		32.3	0.014		32.3	0.003		32.3	0.018		32.3	0.076	0.052	0.045	0.031
32.4	0.125	0.079	0.068	0.047	0.024	0.006		32.4	0.937	0.852	0.756	0.589	0.36	0.237		32.4	0.489	0.419	0.391	0.257	0.176	0.12		32.4	1.363	1.039	0.88	0.671	0.424	0.294		32.4	0.013		32.4	0.003		32.4	0.019		32.4	0.075	0.053	0.045	0.032
32.5	0.125	0.079	0.068	0.046	0.024	0.007		32.5	0.938	0.851	0.756	0.588	0.36	0.236		32.5	0.489	0.42	0.39	0.258	0.177	0.121		32.5	1.361	1.038	0.88	0.671	0.422	0.293		32.5	0.013		32.5	0.002		32.5	0.02		32.5	0.075	0.053	0.046	0.033
32.6	0.123	0.079	0.067	0.046	0.023	0.006		32.6	0.94	0.852	0.758	0.588	0.361	0.237		32.6	0.488	0.42	0.391	0.258	0.177	0.121		32.6	1.362	1.038	0.88	0.671	0.423	0.294		32.6	0.012		32.6	0		32.6	0.018		32.6	0.075	0.055	0.048	0.034
32.7	0.123	0.078	0.067	0.045	0.023	0.005		32.7	0.94	0.852	0.757	0.588	0.361	0.237		32.7	0.489	0.421	0.391	0.259	0.177	0.12		32.7	1.363	1.039	0.88	0.671	0.423	0.294		32.7	0.012		32.7	-0.001		32.7	0.018		32.7	0.075	0.055	0.048	0.035
32.8	0.123	0.078	0.067	0.046	0.023	0.006		32.8	0.941	0.853	0.757	0.588	0.362	0.239		32.8	0.489	0.42	0.39	0.258	0.176	0.12		32.8	1.361	1.04	0.88	0.671	0.423	0.294		32.8	0.011		32.8	0		32.8	0.018		32.8	0.075	0.057	0.049	0.036
32.9	0.121	0.078	0.067	0.046	0.023	0.006		32.9	0.942	0.853	0.758	0.588	0.361	0.24		32.9	0.488	0.419	0.389	0.258	0.176	0.12		32.9	1.361	1.04	0.881	0.671	0.424	0.294		32.9	0.012		32.9	0.001		32.9	0.017		32.9	0.075	0.057	0.05	0.036
33	0.122	0.078	0.067	0.047	0.025	0.006		33	0.941	0.853	0.759	0.588	0.36	0.24		33	0.489	0.42	0.391	0.258	0.177	0.121		33	1.361	1.041	0.881	0.672	0.424	0.294		33	0.012		33	0.001		33	0.017		33	0.075	0.057	0.05	0.036
33.1	0.124	0.078	0.067	0.047	0.025	0.007		33.1	0.941	0.852	0.759	0.586	0.361	0.24		33.1	0.488	0.418	0.39	0.258	0.177	0.12		33.1	1.36	1.041	0.88	0.671	0.424	0.294		33.1	0.012		33.1	0.001		33.1	0.016		33.1	0.075	0.057	0.05	0.034
33.2	0.124	0.078	0.068	0.047	0.026	0.007		33.2	0.942	0.852	0.759	0.586	0.362	0.241		33.2	0.488	0.417	0.39	0.257	0.177	0.12		33.2	1.359	1.042	0.88	0.672	0.424	0.294		33.2	0.012		33.2	0.002		33.2	0.015		33.2	0.077	0.057	0.051	0.034
33.3	0.126	0.08	0.069	0.047	0.026	0.007		33.3	0.941	0.851	0.758	0.585	0.361	0.241		33.3	0.488	0.418	0.391	0.258	0.177	0.12		33.3	1.359	1.041	0.878	0.671	0.425	0.293		33.3	0.013		33.3	0.003		33.3	0.016		33.3	0.077	0.056	0.05	0.034
33.4	0.126	0.08	0.069	0.046	0.026	0.007		33.4	0.94	0.851	0.758	0.585	0.361	0.241		33.4	0.488	0.418	0.392	0.259	0.177	0.121		33.4	1.358	1.04	0.878	0.671	0.425	0.292		33.4	0.014		33.4	0.004		33.4	0.016		33.4	0.077	0.056	0.05	0.033
33.5	0.127	0.08	0.07	0.047	0.027	0.006		33.5	0.941	0.852	0.758	0.586	0.361	0.241		33.5	0.487	0.418	0.391	0.258	0.175	0.12		33.5	1.358	1.041	0.878	0.67	0.425	0.291		33.5	0.014		33.5	0.005		33.5	0.017		33.5	0.077	0.057	0.051	0.032
33.6	0.128	0.082	0.07	0.048	0.028	0.007		33.6	0.94	0.851	0.758	0.586	0.361	0.241		33.6	0.489	0.418	0.392	0.259	0.177	0.121		33.6	1.359	1.042	0.879	0.671	0.426	0.291		33.6	0.014		33.6	0.006		33.6	0.019		33.6	0.078	0.056	0.05	0.032
33.7	0.129	0.083	0.071	0.048	0.03	0.008		33.7	0.939	0.851	0.757	0.585	0.36	0.241		33.7	0.489	0.417	0.393	0.259	0.177	0.12		33.7	1.36	1.043	0.88	0.67	0.426	0.29		33.7	0.015		33.7	0.005		33.7	0.019		33.7	0.078	0.055	0.052	0.031
33.8	0.13	0.084	0.071	0.047	0.031	0.009		33.8	0.939	0.85	0.758	0.585	0.359	0.239		33.8	0.487	0.417	0.393	0.258	0.177	0.12		33.8	1.361	1.043	0.881	0.67	0.426	0.291		33.8	0.015		33.8	0.006		33.8	0.02		33.8	0.078	0.055	0.051	0.03
33.9	0.129	0.083	0.071	0.047	0.031	0.008		33.9	0.939	0.85	0.757	0.585	0.358	0.239		33.9	0.487	0.417	0.393	0.258	0.176	0.117		33.9	1.362	1.044	0.881	0.671	0.427	0.291		33.9	0.016		33.9	0.006		33.9	0.02		33.9	0.077	0.056	0.049	0.03
34	0.129	0.083	0.071	0.046	0.03	0.009		34	0.939	0.85	0.757	0.585	0.357	0.238		34	0.486	0.417	0.392	0.257	0.175	0.115		34	1.363	1.045	0.881	0.671	0.426	0.289		34	0.015		34	0.008		34	0.019		34	0.076	0.055	0.049	0.029
34.1	0.128	0.083	0.071	0.045	0.031	0.009		34.1	0.94	0.85	0.758	0.585	0.358	0.238		34.1	0.485	0.415	0.392	0.256	0.175	0.115		34.1	1.365	1.045	0.881	0.67	0.424	0.29		34.1	0.015		34.1	0.008		34.1	0.019		34.1	0.077	0.056	0.049	0.03
34.2	0.129	0.083	0.072	0.046	0.031	0.009		34.2	0.941	0.85	0.758	0.585	0.358	0.237		34.2	0.484	0.415	0.392	0.257	0.175	0.115		34.2	1.364	1.045	0.88	0.67	0.423	0.291		34.2	0.016		34.2	0.007		34.2	0.019		34.2	0.075	0.055	0.047	0.03
34.3	0.128	0.083	0.072	0.045	0.03	0.008		34.3	0.941	0.851	0.759	0.586	0.358	0.236		34.3	0.484	0.416	0.392	0.257	0.175	0.114		34.3	1.363	1.044	0.88	0.669	0.422	0.29		34.3	0.016		34.3	0.006		34.3	0.018		34.3	0.075	0.056	0.047	0.03
34.4	0.128	0.082	0.072	0.045	0.029	0.009		34.4	0.942	0.851	0.758	0.587	0.358	0.236		34.4	0.483	0.416	0.391	0.258	0.175	0.114		34.4	1.364	1.045	0.88	0.669	0.422	0.291		34.4	0.015		34.4	0.006		34.4	0.017		34.4	0.074	0.056	0.047	0.03
34.5	0.128	0.083	0.072	0.045	0.029	0.009		34.5	0.942	0.85	0.758	0.585	0.358	0.235		34.5	0.483	0.417	0.392	0.259	0.176	0.114		34.5	1.364	1.044	0.881	0.668	0.421	0.29		34.5	0.015		34.5	0.005		34.5	0.016		34.5	0.073	0.057	0.047	0.031
34.6	0.128	0.083	0.073	0.044	0.029	0.01		34.6	0.942	0.85	0.758	0.586	0.358	0.235		34.6	0.483	0.419	0.392	0.259	0.175	0.115		34.6	1.363	1.046	0.881	0.668	0.423	0.292		34.6	0.014		34.6	0.005		34.6	0.015		34.6	0.072	0.057	0.047	0.031
34.7	0.128	0.083	0.073	0.044	0.03	0.01		34.7	0.942	0.851	0.757	0.586	0.359	0.235		34.7	0.484	0.419	0.39	0.258	0.175	0.115		34.7	1.363	1.045	0.881	0.668	0.422	0.292		34.7	0.014		34.7	0.004		34.7	0.015		34.7	0.071	0.057	0.048	0.032
34.8	0.127	0.082	0.073	0.045	0.03	0.011		34.8	0.941	0.85	0.757	0.585	0.359	0.236		34.8	0.485	0.418	0.391	0.257	0.175	0.116		34.8	1.362	1.046	0.882	0.669	0.423	0.293		34.8	0.014		34.8	0.003		34.8	0.016		34.8	0.07	0.057	0.047	0.032
34.9	0.127	0.082	0.073	0.046	0.031	0.011		34.9	0.94	0.85	0.757	0.584	0.358	0.235		34.9	0.485	0.418	0.39	0.257	0.175	0.117		34.9	1.362	1.045	0.884	0.669	0.424	0.294		34.9	0.014		34.9	0.004		34.9	0.015		34.9	0.069	0.057	0.047	0.031
35	0.127	0.082	0.073	0.046	0.03	0.011		35	0.939	0.851	0.758	0.584	0.359	0.235		35	0.486	0.418	0.391	0.256	0.176	0.117		35	1.362	1.045	0.884	0.67	0.425	0.293		35	0.014		35	0.003		35	0.014		35	0.069	0.058	0.046	0.03
35.1	0.127	0.082	0.073	0.047	0.03	0.011		35.1	0.939	0.85	0.758	0.584	0.36	0.235		35.1	0.486	0.417	0.39	0.255	0.175	0.117		35.1	1.364	1.045	0.885	0.671	0.426	0.294		35.1	0.014		35.1	0.004		35.1	0.015		35.1	0.07	0.057	0.046	0.029
35.2	0.126	0.083	0.073	0.047	0.029	0.011		35.2	0.938	0.851	0.759	0.584	0.36	0.234		35.2	0.487	0.418	0.392	0.256	0.176	0.118		35.2	1.364	1.045	0.885	0.67	0.426	0.294		35.2	0.014		35.2	0.004		35.2	0.014		35.2	0.072	0.058	0.047	0.03
35.3	0.126	0.083	0.072	0.047	0.028	0.009		35.3	0.937	0.852	0.758	0.584	0.359	0.234		35.3	0.488	0.418	0.391	0.257	0.176	0.118		35.3	1.364	1.045	0.884	0.67	0.427	0.294		35.3	0.014		35.3	0.006		35.3	0.014		35.3	0.072	0.058	0.047	0.03
35.4	0.126	0.082	0.07	0.046	0.028	0.008		35.4	0.937	0.851	0.757	0.585	0.358	0.235		35.4	0.49	0.418	0.391	0.258	0.177	0.119		35.4	1.363	1.045	0.884	0.671	0.428	0.294		35.4	0.014		35.4	0.006		35.4	0.016		35.4	0.072	0.057	0.047	0.03
35.5	0.126	0.082	0.07	0.046	0.028	0.008		35.5	0.936	0.851	0.757	0.585	0.358	0.234		35.5	0.49	0.417	0.39	0.258	0.176	0.119		35.5	1.364	1.046	0.883	0.67	0.428	0.294		35.5	0.014		35.5	0.005		35.5	0.015		35.5	0.073	0.057	0.048	0.03
35.6	0.125	0.083	0.07	0.046	0.029	0.008		35.6	0.936	0.851	0.758	0.584	0.358	0.233		35.6	0.49	0.415	0.39	0.257	0.177	0.119		35.6	1.364	1.048	0.883	0.671	0.429	0.294		35.6	0.014		35.6	0.005		35.6	0.015		35.6	0.073	0.057	0.048	0.029
35.7	0.127	0.084	0.07	0.047	0.03	0.009		35.7	0.935	0.85	0.757	0.584	0.357	0.233		35.7	0.49	0.415	0.39	0.257	0.176	0.117		35.7	1.365	1.047	0.884	0.671	0.429	0.294		35.7	0.015		35.7	0.005		35.7	0.015		35.7	0.073	0.056	0.048	0.028
35.8	0.127	0.084	0.07	0.047	0.029	0.009		35.8	0.937	0.85	0.758	0.584	0.356	0.232		35.8	0.49	0.414	0.391	0.257	0.176	0.117		35.8	1.365	1.048	0.884	0.672	0.429	0.294		35.8	0.014		35.8	0.006		35.8	0.014		35.8	0.073	0.056	0.046	0.028
35.9	0.127	0.083	0.069	0.046	0.028	0.006		35.9	0.938	0.851	0.759	0.585	0.357	0.234		35.9	0.49	0.414	0.391	0.256	0.176	0.117		35.9	1.364	1.049	0.883	0.672	0.429	0.294		35.9	0.015		35.9	0.006		35.9	0.015		35.9	0.073	0.057	0.046	0.027
36	0.126	0.082	0.069	0.046	0.027	0.006		36	0.939	0.85	0.76	0.585	0.357	0.235		36	0.49	0.414	0.392	0.257	0.176	0.118		36	1.363	1.047	0.882	0.671	0.427	0.292		36	0.014		36	0.005		36	0.016		36	0.073	0.056	0.044	0.028
36.1	0.125	0.081	0.068	0.045	0.027	0.005		36.1	0.94	0.851	0.762	0.587	0.358	0.235		36.1	0.489	0.414	0.393	0.257	0.177	0.119		36.1	1.363	1.048	0.882	0.67	0.427	0.292		36.1	0.015		36.1	0.004		36.1	0.016		36.1	0.073	0.056	0.044	0.027
36.2	0.126	0.081	0.068	0.046	0.025	0.004		36.2	0.941	0.852	0.762	0.588	0.358	0.236		36.2	0.488	0.415	0.393	0.257	0.177	0.119		36.2	1.362	1.047	0.882	0.67	0.427	0.291		36.2	0.016		36.2	0.003		36.2	0.017		36.2	0.074	0.056	0.043	0.027
36.3	0.126	0.081	0.069	0.045	0.025	0.005		36.3	0.942	0.851	0.762	0.588	0.358	0.236		36.3	0.489	0.415	0.393	0.258	0.176	0.119		36.3	1.362	1.046	0.882	0.67	0.428	0.291		36.3	0.015		36.3	0.003		36.3	0.018		36.3	0.073	0.056	0.044	0.027
36.4	0.127	0.081	0.068	0.046	0.024	0.006		36.4	0.943	0.851	0.763	0.589	0.359	0.237		36.4	0.488	0.416	0.393	0.258	0.176	0.12		36.4	1.363	1.046	0.882	0.67	0.429	0.292		36.4	0.014		36.4	0.002		36.4	0.018		36.4	0.073	0.056	0.044	0.027
36.5	0.129	0.082	0.07	0.047	0.025	0.007		36.5	0.944	0.851	0.763	0.588	0.36	0.236		36.5	0.487	0.417	0.393	0.258	0.176	0.121		36.5	1.363	1.046	0.882	0.67	0.428	0.292		36.5	0.016		36.5	0.002		36.5	0.018		36.5	0.074	0.057	0.045	0.027
36.6	0.129	0.082	0.07	0.046	0.026	0.007		36.6	0.944	0.85	0.763	0.588	0.36	0.236		36.6	0.488	0.418	0.394	0.259	0.175	0.123		36.6	1.363	1.046	0.882	0.671	0.429	0.292		36.6	0.016		36.6	0.002		36.6	0.02		36.6	0.072	0.055	0.045	0.028
36.7	0.129	0.083	0.07	0.047	0.027	0.008		36.7	0.944	0.851	0.764	0.587	0.36	0.236		36.7	0.487	0.417	0.393	0.257	0.175	0.122		36.7	1.365	1.044	0.883	0.67	0.428	0.293		36.7	0.016		36.7	0.002		36.7	0.019		36.7	0.074	0.056	0.046	0.028
36.8	0.129	0.084	0.07	0.049	0.027	0.008		36.8	0.944	0.851	0.764	0.588	0.359	0.237		36.8	0.486	0.417	0.393	0.256	0.175	0.122		36.8	1.364	1.043	0.884	0.669	0.427	0.292		36.8	0.016		36.8	0.002		36.8	0.019		36.8	0.074	0.057	0.045	0.028
36.9	0.13	0.085	0.072	0.05	0.028	0.008		36.9	0.942	0.851	0.762	0.586	0.358	0.235		36.9	0.486	0.418	0.392	0.257	0.174	0.122		36.9	1.364	1.041	0.884	0.668	0.425	0.291		36.9	0.015		36.9	0.003		36.9	0.018		36.9	0.073	0.056	0.045	0.027
37	0.128	0.086	0.072	0.05	0.027	0.008		37	0.942	0.852	0.765	0.588	0.358	0.235		37	0.485	0.418	0.393	0.256	0.174	0.122		37	1.364	1.042	0.882	0.668	0.424	0.291		37	0.014		37	0.003		37	0.019		37	0.075	0.057	0.046	0.029
37.1	0.128	0.086	0.072	0.05	0.028	0.008		37.1	0.941	0.852	0.764	0.589	0.358	0.235		37.1	0.484	0.418	0.392	0.257	0.175	0.122		37.1	1.364	1.04	0.881	0.668	0.423	0.291		37.1	0.014		37.1	0.004		37.1	0.02		37.1	0.076	0.057	0.047	0.03
37.2	0.128	0.086	0.072	0.051	0.028	0.009		37.2	0.939	0.851	0.763	0.588	0.357	0.235		37.2	0.485	0.419	0.393	0.258	0.175	0.121		37.2	1.364	1.04	0.881	0.667	0.422	0.291		37.2	0.014		37.2	0.004		37.2	0.019		37.2	0.075	0.056	0.046	0.032
37.3	0.127	0.085	0.073	0.051	0.029	0.009		37.3	0.938	0.852	0.762	0.589	0.357	0.236		37.3	0.485	0.418	0.392	0.257	0.175	0.121		37.3	1.364	1.041	0.881	0.667	0.423	0.292		37.3	0.013		37.3	0.005		37.3	0.018		37.3	0.075	0.056	0.048	0.031
37.4	0.127	0.086	0.073	0.051	0.03	0.008		37.4	0.938	0.852	0.761	0.59	0.356	0.236		37.4	0.486	0.418	0.392	0.257	0.176	0.12		37.4	1.364	1.041	0.881	0.668	0.423	0.292		37.4	0.012		37.4	0.005		37.4	0.018		37.4	0.076	0.055	0.048	0.032
37.5	0.126	0.086	0.073	0.052	0.032	0.009		37.5	0.937	0.851	0.761	0.588	0.357	0.234		37.5	0.486	0.417	0.392	0.257	0.176	0.121		37.5	1.363	1.042	0.88	0.668	0.422	0.292		37.5	0.012		37.5	0.005		37.5	0.016		37.5	0.075	0.055	0.048	0.031
37.6	0.127	0.086	0.073	0.053	0.033	0.009		37.6	0.936	0.852	0.761	0.588	0.358	0.235		37.6	0.486	0.416	0.391	0.257	0.177	0.12		37.6	1.363	1.042	0.88	0.668	0.422	0.292		37.6	0.012		37.6	0.006		37.6	0.016		37.6	0.074	0.055	0.047	0.031
37.7	0.127	0.086	0.074	0.053	0.033	0.008		37.7	0.935	0.851	0.76	0.588	0.357	0.235		37.7	0.487	0.416	0.39	0.257	0.177	0.12		37.7	1.363	1.041	0.88	0.669	0.422	0.293		37.7	0.012		37.7	0.008		37.7	0.016		37.7	0.074	0.053	0.047	0.03
37.8	0.128	0.086	0.074	0.053	0.032	0.007		37.8	0.935	0.851	0.759	0.589	0.358	0.236		37.8	0.487	0.417	0.391	0.256	0.178	0.12		37.8	1.361	1.042	0.879	0.669	0.423	0.293		37.8	0.012		37.8	0.007		37.8	0.017		37.8	0.072	0.052	0.045	0.031
37.9	0.127	0.084	0.073	0.053	0.031	0.007		37.9	0.936	0.852	0.759	0.589	0.359	0.236		37.9	0.488	0.417	0.391	0.256	0.178	0.12		37.9	1.361	1.043	0.879	0.67	0.423	0.294		37.9	0.013		37.9	0.006		37.9	0.019		37.9	0.072	0.052	0.045	0.03
38	0.128	0.084	0.072	0.052	0.031	0.007		38	0.936	0.852	0.757	0.59	0.359	0.236		38	0.488	0.417	0.391	0.257	0.178	0.12		38	1.36	1.043	0.88	0.67	0.423	0.294		38	0.012		38	0.005		38	0.019		38	0.071	0.052	0.044	0.03
38.1	0.13	0.083	0.071	0.05	0.03	0.007		38.1	0.936	0.852	0.756	0.59	0.36	0.235		38.1	0.488	0.418	0.391	0.257	0.179	0.12		38.1	1.361	1.043	0.88	0.67	0.424	0.295		38.1	0.013		38.1	0.005		38.1	0.02		38.1	0.071	0.051	0.044	0.03
38.2	0.129	0.082	0.07	0.05	0.029	0.006		38.2	0.938	0.851	0.756	0.59	0.361	0.237		38.2	0.488	0.417	0.39	0.258	0.179	0.12		38.2	1.361	1.043	0.882	0.67	0.425	0.295		38.2	0.013		38.2	0.005		38.2	0.021		38.2	0.071	0.05	0.045	0.03
38.3	0.129	0.082	0.07	0.05	0.029	0.007		38.3	0.94	0.851	0.756	0.59	0.362	0.237		38.3	0.488	0.417	0.389	0.258	0.178	0.119		38.3	1.361	1.043	0.881	0.67	0.425	0.296		38.3	0.013		38.3	0.005		38.3	0.021		38.3	0.07	0.048	0.045	0.029
38.4	0.129	0.081	0.07	0.049	0.027	0.008		38.4	0.942	0.851	0.756	0.588	0.362	0.238		38.4	0.488	0.417	0.389	0.259	0.177	0.12		38.4	1.361	1.043	0.881	0.67	0.424	0.295		38.4	0.014		38.4	0.004		38.4	0.021		38.4	0.071	0.048	0.045	0.03
38.5	0.128	0.08	0.069	0.048	0.027	0.007		38.5	0.943	0.851	0.756	0.588	0.362	0.237		38.5	0.487	0.416	0.387	0.258	0.177	0.118		38.5	1.36	1.043	0.88	0.669	0.423	0.294		38.5	0.014		38.5	0.005		38.5	0.02		38.5	0.072	0.049	0.046	0.03
38.6	0.128	0.08	0.069	0.047	0.026	0.007		38.6	0.943	0.851	0.757	0.587	0.363	0.238		38.6	0.487	0.416	0.387	0.257	0.176	0.117		38.6	1.361	1.044	0.881	0.669	0.424	0.296		38.6	0.014		38.6	0.004		38.6	0.021		38.6	0.072	0.048	0.045	0.03
38.7	0.128	0.081	0.07	0.047	0.026	0.008		38.7	0.942	0.85	0.758	0.586	0.362	0.238		38.7	0.486	0.417	0.387	0.257	0.176	0.117		38.7	1.36	1.044	0.882	0.668	0.424	0.295		38.7	0.013		38.7	0.004		38.7	0.019		38.7	0.072	0.049	0.045	0.03
38.8	0.129	0.081	0.069	0.047	0.025	0.007		38.8	0.944	0.85	0.758	0.587	0.361	0.237		38.8	0.485	0.417	0.387	0.257	0.176	0.116		38.8	1.359	1.045	0.882	0.668	0.423	0.295		38.8	0.013		38.8	0.004		38.8	0.019		38.8	0.073	0.05	0.044	0.031
38.9	0.129	0.082	0.069	0.047	0.025	0.007		38.9	0.943	0.85	0.758	0.586	0.359	0.236		38.9	0.484	0.418	0.387	0.257	0.176	0.116		38.9	1.358	1.046	0.881	0.669	0.423	0.295		38.9	0.013		38.9	0.004		38.9	0.021		38.9	0.073	0.051	0.043	0.031
39	0.129	0.082	0.069	0.047	0.025	0.007		39	0.943	0.851	0.76	0.586	0.359	0.237		39	0.485	0.419	0.388	0.258	0.178	0.116		39	1.355	1.045	0.88	0.669	0.423	0.295		39	0.014		39	0.003		39	0.022		39	0.074	0.052	0.043	0.032
39.1	0.129	0.083	0.068	0.047	0.025	0.007		39.1	0.944	0.852	0.759	0.586	0.359	0.237		39.1	0.485	0.418	0.388	0.258	0.177	0.116		39.1	1.356	1.045	0.881	0.669	0.423	0.294		39.1	0.014		39.1	0.003		39.1	0.02		39.1	0.075	0.054	0.044	0.032
39.2	0.13	0.084	0.069	0.047	0.025	0.009		39.2	0.944	0.852	0.76	0.587	0.36	0.237		39.2	0.486	0.419	0.389	0.258	0.177	0.116		39.2	1.356	1.046	0.882	0.669	0.424	0.294		39.2	0.014		39.2	0.002		39.2	0.019		39.2	0.075	0.055	0.044	0.032
39.3	0.129	0.084	0.07	0.047	0.026	0.009		39.3	0.942	0.851	0.759	0.586	0.358	0.237		39.3	0.487	0.419	0.391	0.258	0.178	0.117		39.3	1.357	1.047	0.882	0.669	0.425	0.293		39.3	0.013		39.3	0.003		39.3	0.018		39.3	0.077	0.055	0.045	0.032
39.4	0.129	0.083	0.069	0.047	0.025	0.008		39.4	0.941	0.851	0.76	0.587	0.358	0.237		39.4	0.486	0.418	0.39	0.257	0.177	0.117		39.4	1.357	1.047	0.882	0.671	0.425	0.292		39.4	0.012		39.4	0.002		39.4	0.017		39.4	0.079	0.056	0.045	0.032
39.5	0.13	0.084	0.069	0.048	0.026	0.008		39.5	0.941	0.851	0.76	0.585	0.358	0.236		39.5	0.485	0.417	0.39	0.258	0.178	0.119		39.5	1.356	1.046	0.882	0.671	0.424	0.292		39.5	0.013		39.5	0.003		39.5	0.017		39.5	0.078	0.057	0.045	0.031
39.6	0.13	0.084	0.07	0.048	0.026	0.009		39.6	0.938	0.851	0.76	0.585	0.358	0.236		39.6	0.486	0.418	0.39	0.259	0.178	0.12		39.6	1.357	1.045	0.881	0.672	0.425	0.293		39.6	0.012		39.6	0.003		39.6	0.018		39.6	0.077	0.057	0.044	0.032
39.7	0.131	0.085	0.07	0.049	0.025	0.008		39.7	0.937	0.851	0.759	0.586	0.358	0.235		39.7	0.485	0.418	0.39	0.258	0.177	0.12		39.7	1.357	1.045	0.881	0.673	0.426	0.294		39.7	0.014		39.7	0.004		39.7	0.017		39.7	0.078	0.059	0.046	0.032
39.8	0.131	0.085	0.071	0.049	0.026	0.008		39.8	0.937	0.851	0.758	0.586	0.359	0.234		39.8	0.484	0.419	0.39	0.259	0.177	0.122		39.8	1.357	1.044	0.879	0.672	0.425	0.294		39.8	0.014		39.8	0.002		39.8	0.018		39.8	0.078	0.059	0.046	0.032
39.9	0.131	0.086	0.071	0.05	0.028	0.008		39.9	0.937	0.851	0.757	0.586	0.358	0.233		39.9	0.483	0.419	0.39	0.259	0.177	0.121		39.9	1.358	1.044	0.881	0.672	0.425	0.295		39.9	0.015		39.9	0.002		39.9	0.019		39.9	0.076	0.058	0.047	0.032
40	0.131	0.086	0.071	0.049	0.028	0.008		40	0.937	0.853	0.757	0.587	0.359	0.234		40	0.482	0.419	0.39	0.259	0.176	0.122		40	1.359	1.044	0.881	0.671	0.425	0.294		40	0.016		40	0.001		40	0.019		40	0.076	0.058	0.047	0.032
40.1	0.131	0.085	0.072	0.05	0.029	0.008		40.1	0.937	0.851	0.756	0.585	0.359	0.233		40.1	0.482	0.419	0.39	0.26	0.177	0.122		40.1	1.36	1.043	0.88	0.67	0.425	0.294		40.1	0.017		40.1	0.001		40.1	0.019		40.1	0.076	0.057	0.048	0.032
40.2	0.129	0.085	0.072	0.05	0.029	0.008		40.2	0.937	0.851	0.756	0.585	0.36	0.235		40.2	0.483	0.418	0.39	0.26	0.176	0.122		40.2	1.361	1.044	0.88	0.669	0.424	0.294		40.2	0.017		40.2	0.001		40.2	0.017		40.2	0.076	0.055	0.048	0.032
40.3	0.128	0.084	0.072	0.049	0.028	0.008		40.3	0.938	0.853	0.757	0.586	0.361	0.235		40.3	0.482	0.419	0.389	0.259	0.176	0.121		40.3	1.361	1.045	0.879	0.669	0.424	0.294		40.3	0.017		40.3	0.001		40.3	0.018		40.3	0.076	0.056	0.049	0.032
40.4	0.127	0.084	0.072	0.049	0.028	0.007		40.4	0.937	0.851	0.756	0.586	0.361	0.235		40.4	0.484	0.42	0.39	0.26	0.178	0.123		40.4	1.361	1.044	0.879	0.668	0.424	0.293		40.4	0.017		40.4	0		40.4	0.018		40.4	0.075	0.056	0.048	0.032
40.5	0.125	0.084	0.072	0.048	0.029	0.006		40.5	0.936	0.851	0.756	0.586	0.36	0.235		40.5	0.485	0.421	0.391	0.261	0.179	0.123		40.5	1.361	1.045	0.878	0.666	0.424	0.293		40.5	0.015		40.5	0.001		40.5	0.017		40.5	0.075	0.057	0.048	0.031
40.6	0.125	0.084	0.071	0.047	0.029	0.005		40.6	0.937	0.85	0.757	0.587	0.361	0.236		40.6	0.485	0.42	0.391	0.261	0.18	0.123		40.6	1.363	1.045	0.88	0.666	0.425	0.294		40.6	0.014		40.6	0		40.6	0.018		40.6	0.074	0.056	0.047	0.03
40.7	0.125	0.085	0.07	0.047	0.029	0.005		40.7	0.938	0.849	0.757	0.587	0.36	0.235		40.7	0.486	0.421	0.392	0.262	0.181	0.124		40.7	1.361	1.046	0.88	0.666	0.426	0.294		40.7	0.013		40.7	0.001		40.7	0.018		40.7	0.074	0.056	0.046	0.03
40.8	0.125	0.085	0.069	0.049	0.029	0.005		40.8	0.938	0.85	0.757	0.588	0.36	0.235		40.8	0.487	0.421	0.392	0.261	0.181	0.123		40.8	1.362	1.046	0.88	0.667	0.426	0.294		40.8	0.014		40.8	0.002		40.8	0.019		40.8	0.074	0.056	0.045	0.031
40.9	0.125	0.085	0.069	0.049	0.028	0.005		40.9	0.939	0.851	0.757	0.589	0.361	0.235		40.9	0.488	0.421	0.391	0.262	0.182	0.123		40.9	1.362	1.045	0.88	0.668	0.427	0.295		40.9	0.014		40.9	0.003		40.9	0.019		40.9	0.075	0.057	0.045	0.029
41	0.124	0.084	0.069	0.049	0.029	0.005		41	0.94	0.85	0.757	0.589	0.361	0.236		41	0.49	0.421	0.392	0.261	0.182	0.123		41	1.36	1.043	0.88	0.667	0.426	0.294		41	0.013		41	0.003		41	0.019		41	0.075	0.057	0.043	0.029
41.1	0.124	0.084	0.068	0.048	0.029	0.007		41.1	0.941	0.851	0.756	0.59	0.361	0.234		41.1	0.493	0.42	0.392	0.262	0.182	0.124		41.1	1.362	1.043	0.88	0.667	0.427	0.294		41.1	0.013		41.1	0.003		41.1	0.019		41.1	0.074	0.057	0.042	0.028
41.2	0.124	0.084	0.068	0.047	0.029	0.007		41.2	0.94	0.851	0.757	0.59	0.36	0.234		41.2	0.492	0.42	0.392	0.26	0.182	0.124		41.2	1.363	1.045	0.881	0.669	0.427	0.293		41.2	0.012		41.2	0.004		41.2	0.018		41.2	0.074	0.057	0.043	0.028
41.3	0.123	0.083	0.068	0.047	0.029	0.006		41.3	0.939	0.85	0.756	0.588	0.359	0.234		41.3	0.492	0.419	0.391	0.26	0.182	0.124		41.3	1.364	1.043	0.881	0.67	0.426	0.293		41.3	0.012		41.3	0.005		41.3	0.019		41.3	0.074	0.056	0.042	0.027
41.4	0.125	0.082	0.068	0.047	0.028	0.007		41.4	0.939	0.851	0.756	0.59	0.359	0.234		41.4	0.491	0.419	0.389	0.259	0.182	0.124		41.4	1.364	1.044	0.882	0.671	0.426	0.292		41.4	0.013		41.4	0.005		41.4	0.02		41.4	0.072	0.055	0.041	0.028
41.5	0.126	0.081	0.068	0.047	0.028	0.008		41.5	0.939	0.851	0.756	0.588	0.358	0.234		41.5	0.49	0.417	0.388	0.258	0.181	0.124		41.5	1.364	1.043	0.881	0.671	0.425	0.293		41.5	0.013		41.5	0.005		41.5	0.021		41.5	0.073	0.056	0.041	0.028
41.6	0.125	0.08	0.068	0.047	0.026	0.007		41.6	0.936	0.851	0.755	0.588	0.356	0.235		41.6	0.489	0.417	0.388	0.257	0.18	0.124		41.6	1.365	1.043	0.881	0.672	0.425	0.293		41.6	0.014		41.6	0.006		41.6	0.021		41.6	0.072	0.055	0.041	0.028
41.7	0.125	0.079	0.069	0.046	0.027	0.007		41.7	0.936	0.85	0.755	0.587	0.357	0.234		41.7	0.487	0.416	0.388	0.256	0.181	0.123		41.7	1.364	1.042	0.881	0.672	0.425	0.292		41.7	0.015		41.7	0.006		41.7	0.021		41.7	0.072	0.055	0.041	0.029
41.8	0.124	0.079	0.07	0.047	0.026	0.008		41.8	0.938	0.851	0.757	0.587	0.356	0.234		41.8	0.485	0.415	0.387	0.255	0.178	0.121		41.8	1.364	1.042	0.88	0.671	0.423	0.292		41.8	0.014		41.8	0.006		41.8	0.02		41.8	0.072	0.055	0.042	0.029
41.9	0.124	0.079	0.072	0.048	0.028	0.008		41.9	0.938	0.851	0.758	0.587	0.355	0.236		41.9	0.484	0.414	0.386	0.254	0.178	0.12		41.9	1.364	1.042	0.881	0.672	0.424	0.292		41.9	0.015		41.9	0.006		41.9	0.021		41.9	0.071	0.054	0.042	0.029
42	0.126	0.08	0.072	0.048	0.028	0.009		42	0.94	0.853	0.758	0.586	0.356	0.238		42	0.483	0.413	0.386	0.254	0.177	0.119		42	1.364	1.042	0.881	0.672	0.424	0.292		42	0.015		42	0.005		42	0.02		42	0.072	0.054	0.042	0.03
42.1	0.127	0.08	0.073	0.049	0.028	0.008		42.1	0.94	0.851	0.758	0.586	0.356	0.238		42.1	0.482	0.413	0.385	0.254	0.177	0.119		42.1	1.363	1.042	0.88	0.671	0.424	0.292		42.1	0.015		42.1	0.006		42.1	0.018		42.1	0.073	0.055	0.044	0.03
42.2	0.128	0.08	0.073	0.048	0.027	0.009		42.2	0.94	0.852	0.758	0.586	0.357	0.239		42.2	0.482	0.414	0.387	0.254	0.177	0.118		42.2	1.363	1.043	0.879	0.67	0.424	0.291		42.2	0.015		42.2	0.005		42.2	0.019		42.2	0.073	0.054	0.045	0.031
42.3	0.127	0.08	0.074	0.048	0.028	0.01		42.3	0.941	0.852	0.759	0.588	0.358	0.24		42.3	0.48	0.415	0.388	0.254	0.177	0.117		42.3	1.362	1.043	0.88	0.67	0.425	0.292		42.3	0.014		42.3	0.005		42.3	0.019		42.3	0.073	0.055	0.046	0.031
42.4	0.127	0.082	0.074	0.049	0.028	0.01		42.4	0.942	0.852	0.759	0.588	0.358	0.24		42.4	0.48	0.414	0.387	0.254	0.176	0.117		42.4	1.361	1.042	0.88	0.669	0.424	0.292		42.4	0.013		42.4	0.005		42.4	0.018		42.4	0.073	0.055	0.047	0.032
42.5	0.128	0.084	0.074	0.048	0.029	0.01		42.5	0.942	0.852	0.76	0.588	0.36	0.24		42.5	0.48	0.416	0.389	0.256	0.177	0.117		42.5	1.36	1.043	0.878	0.668	0.423	0.291		42.5	0.012		42.5	0.004		42.5	0.018		42.5	0.072	0.055	0.047	0.032
42.6	0.128	0.085	0.074	0.049	0.029	0.011		42.6	0.943	0.852	0.761	0.589	0.361	0.24		42.6	0.481	0.415	0.388	0.255	0.176	0.117		42.6	1.359	1.043	0.88	0.668	0.425	0.292		42.6	0.012		42.6	0.006		42.6	0.018		42.6	0.073	0.055	0.047	0.032
42.7	0.129	0.086	0.075	0.05	0.03	0.012		42.7	0.944	0.852	0.761	0.59	0.361	0.24		42.7	0.481	0.415	0.388	0.255	0.176	0.116		42.7	1.358	1.042	0.879	0.667	0.426	0.292		42.7	0.012		42.7	0.005		42.7	0.017		42.7	0.074	0.056	0.048	0.033
42.8	0.129	0.086	0.074	0.05	0.03	0.012		42.8	0.942	0.851	0.761	0.589	0.361	0.239		42.8	0.483	0.417	0.39	0.256	0.178	0.116		42.8	1.357	1.041	0.879	0.666	0.425	0.292		42.8	0.013		42.8	0.006		42.8	0.017		42.8	0.075	0.056	0.048	0.033
42.9	0.13	0.086	0.074	0.049	0.031	0.014		42.9	0.943	0.853	0.762	0.589	0.363	0.238		42.9	0.485	0.418	0.391	0.258	0.179	0.117		42.9	1.356	1.04	0.88	0.666	0.425	0.291		42.9	0.012		42.9	0.005		42.9	0.017		42.9	0.074	0.055	0.049	0.033
43	0.129	0.086	0.074	0.049	0.031	0.013		43	0.944	0.852	0.762	0.589	0.363	0.238		43	0.485	0.417	0.39	0.257	0.178	0.117		43	1.356	1.04	0.88	0.665	0.425	0.291		43	0.011		43	0.005		43	0.017		43	0.074	0.054	0.048	0.033
43.1	0.13	0.086	0.075	0.05	0.031	0.013		43.1	0.943	0.852	0.76	0.587	0.362	0.235		43.1	0.488	0.418	0.391	0.259	0.18	0.118		43.1	1.357	1.04	0.879	0.666	0.424	0.291		43.1	0.012		43.1	0.005		43.1	0.018		43.1	0.073	0.054	0.048	0.031
43.2	0.131	0.086	0.074	0.051	0.031	0.013		43.2	0.94	0.851	0.759	0.587	0.362	0.235		43.2	0.487	0.42	0.391	0.259	0.181	0.119		43.2	1.357	1.041	0.879	0.665	0.425	0.291		43.2	0.013		43.2	0.003		43.2	0.017		43.2	0.073	0.054	0.048	0.031
43.3	0.131	0.085	0.073	0.05	0.03	0.011		43.3	0.94	0.852	0.759	0.586	0.361	0.235		43.3	0.488	0.42	0.391	0.26	0.182	0.12		43.3	1.358	1.04	0.878	0.666	0.424	0.292		43.3	0.013		43.3	0.003		43.3	0.018		43.3	0.072	0.053	0.047	0.03
43.4	0.131	0.084	0.072	0.05	0.029	0.01		43.4	0.939	0.851	0.756	0.585	0.359	0.235		43.4	0.49	0.42	0.393	0.26	0.183	0.121		43.4	1.359	1.042	0.878	0.667	0.425	0.292		43.4	0.014		43.4	0.002		43.4	0.019		43.4	0.072	0.052	0.046	0.03
43.5	0.13	0.083	0.071	0.05	0.028	0.01		43.5	0.939	0.851	0.756	0.585	0.358	0.235		43.5	0.49	0.42	0.392	0.26	0.182	0.121		43.5	1.359	1.042	0.878	0.668	0.424	0.292		43.5	0.013		43.5	0.001		43.5	0.018		43.5	0.073	0.053	0.047	0.031
43.6	0.128	0.082	0.071	0.049	0.027	0.009		43.6	0.938	0.85	0.756	0.585	0.357	0.235		43.6	0.49	0.418	0.391	0.259	0.181	0.121		43.6	1.36	1.043	0.878	0.668	0.424	0.293		43.6	0.013		43.6	0.002		43.6	0.017		43.6	0.073	0.052	0.047	0.031
43.7	0.126	0.081	0.071	0.049	0.028	0.008		43.7	0.938	0.849	0.755	0.584	0.357	0.235		43.7	0.49	0.418	0.393	0.26	0.182	0.122		43.7	1.361	1.044	0.878	0.669	0.424	0.294		43.7	0.013		43.7	0.002		43.7	0.019		43.7	0.073	0.052	0.046	0.032
43.8	0.126	0.081	0.072	0.051	0.027	0.008		43.8	0.939	0.849	0.756	0.583	0.356	0.236		43.8	0.49	0.418	0.392	0.26	0.18	0.122		43.8	1.361	1.046	0.879	0.67	0.425	0.295		43.8	0.013		43.8	0.004		43.8	0.019		43.8	0.073	0.054	0.048	0.031
43.9	0.126	0.081	0.072	0.05	0.028	0.007		43.9	0.94	0.848	0.756	0.583	0.357	0.236		43.9	0.489	0.419	0.391	0.259	0.179	0.122		43.9	1.362	1.045	0.879	0.671	0.424	0.295		43.9	0.012		43.9	0.004		43.9	0.02		43.9	0.075	0.054	0.048	0.031
44	0.126	0.081	0.07	0.051	0.027	0.006		44	0.94	0.847	0.755	0.583	0.358	0.237		44	0.488	0.42	0.391	0.26	0.179	0.122		44	1.363	1.045	0.879	0.671	0.424	0.296		44	0.012		44	0.004		44	0.019		44	0.075	0.055	0.048	0.033
44.1	0.125	0.081	0.07	0.049	0.027	0.007		44.1	0.94	0.847	0.755	0.583	0.357	0.237		44.1	0.488	0.42	0.391	0.26	0.179	0.123		44.1	1.362	1.046	0.878	0.671	0.424	0.295		44.1	0.012		44.1	0.005		44.1	0.018		44.1	0.077	0.056	0.05	0.032
44.2	0.125	0.081	0.07	0.049	0.028	0.007		44.2	0.939	0.847	0.755	0.584	0.358	0.238		44.2	0.486	0.419	0.391	0.259	0.177	0.122		44.2	1.362	1.046	0.878	0.671	0.425	0.296		44.2	0.013		44.2	0.005		44.2	0.019		44.2	0.077	0.055	0.05	0.032
44.3	0.124	0.081	0.071	0.048	0.027	0.006		44.3	0.938	0.848	0.756	0.584	0.358	0.239		44.3	0.486	0.419	0.392	0.26	0.176	0.122		44.3	1.361	1.047	0.878	0.671	0.426	0.296		44.3	0.012		44.3	0.006		44.3	0.019		44.3	0.076	0.055	0.051	0.032
44.4	0.123	0.082	0.07	0.047	0.027	0.005		44.4	0.939	0.849	0.757	0.584	0.358	0.239		44.4	0.487	0.419	0.392	0.26	0.177	0.123		44.4	1.361	1.047	0.878	0.67	0.425	0.294		44.4	0.012		44.4	0.007		44.4	0.019		44.4	0.076	0.055	0.05	0.031
44.5	0.123	0.081	0.07	0.046	0.026	0.005		44.5	0.938	0.849	0.758	0.584	0.358	0.238		44.5	0.487	0.419	0.392	0.26	0.177	0.123		44.5	1.361	1.046	0.878	0.67	0.426	0.293		44.5	0.011		44.5	0.007		44.5	0.019		44.5	0.076	0.056	0.049	0.031
44.6	0.123	0.082	0.071	0.046	0.027	0.006		44.6	0.937	0.848	0.758	0.584	0.356	0.237		44.6	0.488	0.419	0.392	0.259	0.176	0.122		44.6	1.36	1.044	0.879	0.669	0.426	0.292		44.6	0.012		44.6	0.008		44.6	0.019		44.6	0.075	0.055	0.047	0.031
44.7	0.122	0.083	0.07	0.046	0.027	0.006		44.7	0.936	0.849	0.758	0.584	0.355	0.236		44.7	0.487	0.419	0.392	0.26	0.178	0.121		44.7	1.36	1.043	0.879	0.667	0.424	0.291		44.7	0.013		44.7	0.008		44.7	0.018		44.7	0.076	0.055	0.047	0.029
44.8	0.123	0.083	0.069	0.045	0.026	0.006		44.8	0.936	0.851	0.759	0.584	0.356	0.236		44.8	0.487	0.418	0.393	0.261	0.178	0.122		44.8	1.359	1.042	0.879	0.665	0.424	0.291		44.8	0.013		44.8	0.009		44.8	0.019		44.8	0.076	0.054	0.047	0.028
44.9	0.124	0.083	0.07	0.046	0.026	0.007		44.9	0.936	0.852	0.759	0.584	0.357	0.236		44.9	0.488	0.418	0.394	0.262	0.178	0.122		44.9	1.358	1.041	0.88	0.664	0.423	0.29		44.9	0.013		44.9	0.009		44.9	0.019		44.9	0.076	0.055	0.047	0.03
45	0.124	0.084	0.07	0.046	0.026	0.007		45	0.936	0.851	0.759	0.584	0.356	0.235		45	0.487	0.417	0.393	0.261	0.178	0.121		45	1.358	1.041	0.88	0.664	0.423	0.29		45	0.012		45	0.009		45	0.018		45	0.076	0.054	0.046	0.029
45.1	0.126	0.085	0.071	0.048	0.027	0.007		45.1	0.936	0.851	0.759	0.584	0.356	0.234		45.1	0.488	0.417	0.393	0.261	0.179	0.121		45.1	1.357	1.039	0.879	0.664	0.423	0.29		45.1	0.013		45.1	0.008		45.1	0.018		45.1	0.075	0.055	0.046	0.029
45.2	0.127	0.085	0.071	0.048	0.028	0.008		45.2	0.935	0.85	0.759	0.583	0.356	0.234		45.2	0.489	0.418	0.395	0.262	0.181	0.123		45.2	1.358	1.04	0.881	0.664	0.424	0.29		45.2	0.014		45.2	0.007		45.2	0.017		45.2	0.074	0.054	0.045	0.029
45.3	0.126	0.084	0.071	0.048	0.027	0.008		45.3	0.936	0.852	0.759	0.584	0.356	0.235		45.3	0.489	0.417	0.394	0.261	0.18	0.123		45.3	1.358	1.039	0.881	0.664	0.423	0.291		45.3	0.014		45.3	0.007		45.3	0.017		45.3	0.074	0.054	0.045	0.028
45.4	0.127	0.086	0.071	0.049	0.027	0.008		45.4	0.938	0.852	0.759	0.585	0.356	0.235		45.4	0.489	0.416	0.395	0.261	0.18	0.124		45.4	1.358	1.039	0.882	0.665	0.424	0.291		45.4	0.014		45.4	0.006		45.4	0.017		45.4	0.074	0.054	0.046	0.028
45.5	0.127	0.087	0.073	0.05	0.027	0.01		45.5	0.938	0.851	0.759	0.586	0.356	0.236		45.5	0.488	0.415	0.393	0.26	0.178	0.124		45.5	1.358	1.04	0.882	0.666	0.424	0.291		45.5	0.015		45.5	0.006		45.5	0.016		45.5	0.073	0.054	0.046	0.03
45.6	0.126	0.087	0.074	0.05	0.028	0.011		45.6	0.938	0.85	0.758	0.585	0.355	0.234		45.6	0.487	0.413	0.392	0.259	0.178	0.123		45.6	1.36	1.041	0.883	0.667	0.425	0.293		45.6	0.015		45.6	0.006		45.6	0.017		45.6	0.073	0.055	0.048	0.029
45.7	0.127	0.086	0.073	0.051	0.028	0.009		45.7	0.939	0.849	0.757	0.585	0.356	0.233		45.7	0.487	0.415	0.393	0.259	0.179	0.123		45.7	1.359	1.042	0.884	0.668	0.424	0.293		45.7	0.015		45.7	0.006		45.7	0.017		45.7	0.074	0.055	0.048	0.03
45.8	0.129	0.086	0.073	0.051	0.029	0.009		45.8	0.939	0.848	0.757	0.584	0.356	0.233		45.8	0.488	0.416	0.392	0.258	0.178	0.123		45.8	1.36	1.042	0.885	0.668	0.425	0.294		45.8	0.015		45.8	0.007		45.8	0.018		45.8	0.073	0.053	0.049	0.029
45.9	0.128	0.086	0.073	0.051	0.028	0.01		45.9	0.94	0.849	0.757	0.585	0.358	0.232		45.9	0.488	0.417	0.391	0.258	0.178	0.123		45.9	1.36	1.043	0.885	0.668	0.425	0.294		45.9	0.015		45.9	0.006		45.9	0.018		45.9	0.074	0.054	0.05	0.03
46	0.128	0.086	0.072	0.051	0.028	0.009		46	0.94	0.849	0.757	0.584	0.358	0.233		46	0.489	0.416	0.391	0.257	0.178	0.124		46	1.36	1.043	0.884	0.669	0.427	0.295		46	0.015		46	0.004		46	0.017		46	0.073	0.054	0.05	0.032
46.1	0.129	0.086	0.074	0.051	0.03	0.01		46.1	0.94	0.848	0.757	0.583	0.358	0.234		46.1	0.489	0.416	0.392	0.258	0.179	0.124		46.1	1.359	1.044	0.883	0.669	0.427	0.294		46.1	0.016		46.1	0.005		46.1	0.018		46.1	0.073	0.053	0.049	0.031
46.2	0.129	0.086	0.074	0.051	0.028	0.009		46.2	0.939	0.849	0.758	0.584	0.358	0.234		46.2	0.489	0.417	0.391	0.258	0.178	0.124		46.2	1.358	1.044	0.883	0.669	0.427	0.293		46.2	0.017		46.2	0.005		46.2	0.019		46.2	0.073	0.054	0.048	0.031
46.3	0.13	0.086	0.073	0.051	0.028	0.008		46.3	0.939	0.849	0.759	0.584	0.357	0.234		46.3	0.489	0.418	0.392	0.259	0.18	0.125		46.3	1.359	1.044	0.882	0.67	0.428	0.293		46.3	0.017		46.3	0.004		46.3	0.019		46.3	0.073	0.054	0.047	0.03
46.4	0.13	0.085	0.073	0.051	0.028	0.007		46.4	0.939	0.849	0.757	0.583	0.356	0.234		46.4	0.49	0.418	0.393	0.259	0.181	0.126		46.4	1.36	1.044	0.882	0.671	0.429	0.293		46.4	0.017		46.4	0.004		46.4	0.02		46.4	0.073	0.053	0.044	0.029
46.5	0.13	0.085	0.073	0.051	0.028	0.007		46.5	0.939	0.85	0.757	0.584	0.355	0.234		46.5	0.49	0.418	0.391	0.258	0.179	0.124		46.5	1.361	1.044	0.882	0.671	0.43	0.293		46.5	0.016		46.5	0.004		46.5	0.02		46.5	0.074	0.054	0.043	0.028
46.6	0.131	0.085	0.073	0.05	0.028	0.007		46.6	0.939	0.851	0.757	0.584	0.356	0.235		46.6	0.488	0.417	0.389	0.257	0.178	0.123		46.6	1.362	1.043	0.881	0.671	0.429	0.294		46.6	0.018		46.6	0.003		46.6	0.021		46.6	0.074	0.053	0.042	0.028
46.7	0.132	0.085	0.072	0.051	0.027	0.007		46.7	0.939	0.851	0.757	0.585	0.357	0.236		46.7	0.486	0.417	0.388	0.257	0.178	0.122		46.7	1.361	1.042	0.879	0.669	0.428	0.293		46.7	0.019		46.7	0.004		46.7	0.022		46.7	0.073	0.052	0.043	0.028
46.8	0.133	0.085	0.073	0.051	0.028	0.009		46.8	0.94	0.853	0.757	0.586	0.357	0.237		46.8	0.485	0.417	0.388	0.256	0.177	0.121		46.8	1.361	1.041	0.878	0.669	0.428	0.294		46.8	0.018		46.8	0.004		46.8	0.023		46.8	0.074	0.053	0.044	0.029
46.9	0.134	0.086	0.075	0.051	0.029	0.009		46.9	0.939	0.853	0.757	0.586	0.358	0.237		46.9	0.485	0.418	0.388	0.257	0.176	0.121		46.9	1.36	1.04	0.878	0.669	0.427	0.294		46.9	0.017		46.9	0.003		46.9	0.022		46.9	0.074	0.053	0.043	0.029
47	0.134	0.086	0.075	0.052	0.03	0.01		47	0.938	0.853	0.757	0.586	0.357	0.237		47	0.484	0.417	0.387	0.256	0.176	0.12		47	1.36	1.039	0.877	0.669	0.425	0.293		47	0.017		47	0.003		47	0.023		47	0.073	0.052	0.043	0.03
47.1	0.134	0.085	0.076	0.052	0.03	0.011		47.1	0.939	0.854	0.758	0.587	0.359	0.238		47.1	0.483	0.416	0.387	0.255	0.175	0.12		47.1	1.36	1.038	0.878	0.669	0.426	0.295		47.1	0.017		47.1	0.002		47.1	0.022		47.1	0.073	0.052	0.044	0.029
47.2	0.134	0.086	0.076	0.052	0.029	0.01		47.2	0.938	0.854	0.759	0.587	0.359	0.239		47.2	0.484	0.417	0.388	0.255	0.177	0.12		47.2	1.36	1.037	0.878	0.668	0.425	0.295		47.2	0.018		47.2	0.001		47.2	0.022		47.2	0.074	0.053	0.044	0.029
47.3	0.133	0.086	0.077	0.051	0.028	0.011		47.3	0.938	0.854	0.76	0.588	0.36	0.24		47.3	0.483	0.416	0.388	0.255	0.176	0.12		47.3	1.36	1.037	0.878	0.668	0.425	0.294		47.3	0.017		47.3	0.001		47.3	0.023		47.3	0.073	0.053	0.044	0.029
47.4	0.134	0.086	0.079	0.053	0.029	0.012		47.4	0.939	0.854	0.76	0.589	0.36	0.239		47.4	0.48	0.414	0.388	0.254	0.175	0.117		47.4	1.361	1.037	0.879	0.668	0.425	0.295		47.4	0.017		47.4	0.001		47.4	0.022		47.4	0.073	0.053	0.045	0.029
47.5	0.135	0.087	0.08	0.053	0.03	0.013		47.5	0.938	0.854	0.76	0.59	0.36	0.238		47.5	0.48	0.414	0.387	0.255	0.175	0.117		47.5	1.361	1.038	0.879	0.669	0.425	0.296		47.5	0.017		47.5	0.002		47.5	0.02		47.5	0.073	0.053	0.045	0.028
47.6	0.133	0.087	0.079	0.053	0.03	0.013		47.6	0.938	0.853	0.76	0.59	0.36	0.238		47.6	0.479	0.414	0.39	0.255	0.176	0.117		47.6	1.36	1.037	0.879	0.668	0.424	0.296		47.6	0.016		47.6	0.003		47.6	0.019		47.6	0.072	0.052	0.045	0.028
47.7	0.131	0.086	0.078	0.052	0.029	0.012		47.7	0.939	0.854	0.761	0.591	0.361	0.239		47.7	0.479	0.416	0.39	0.256	0.176	0.117		47.7	1.36	1.039	0.881	0.668	0.424	0.297		47.7	0.015		47.7	0.005		47.7	0.017		47.7	0.073	0.052	0.046	0.03
47.8	0.131	0.086	0.078	0.052	0.028	0.012		47.8	0.938	0.855	0.761	0.589	0.36	0.238		47.8	0.481	0.415	0.389	0.257	0.177	0.118		47.8	1.36	1.039	0.881	0.669	0.425	0.297		47.8	0.014		47.8	0.005		47.8	0.018		47.8	0.073	0.052	0.045	0.03
47.9	0.128	0.086	0.077	0.053	0.027	0.012		47.9	0.938	0.853	0.76	0.589	0.361	0.238		47.9	0.483	0.415	0.39	0.259	0.178	0.118		47.9	1.359	1.041	0.881	0.669	0.426	0.298		47.9	0.014		47.9	0.004		47.9	0.017		47.9	0.072	0.053	0.046	0.031
48	0.127	0.085	0.077	0.053	0.027	0.011		48	0.937	0.853	0.761	0.589	0.361	0.238		48	0.483	0.413	0.389	0.259	0.178	0.118		48	1.359	1.042	0.882	0.67	0.426	0.298		48	0.016		48	0.004		48	0.016		48	0.073	0.054	0.047	0.031
48.1	0.127	0.084	0.077	0.052	0.027	0.011		48.1	0.935	0.851	0.76	0.589	0.36	0.237		48.1	0.484	0.414	0.389	0.26	0.178	0.118		48.1	1.358	1.043	0.882	0.67	0.425	0.296		48.1	0.016		48.1	0.004		48.1	0.018		48.1	0.073	0.055	0.045	0.03
48.2	0.127	0.084	0.075	0.052	0.026	0.01		48.2	0.936	0.852	0.758	0.589	0.36	0.237		48.2	0.484	0.414	0.39	0.26	0.177	0.118		48.2	1.357	1.044	0.882	0.671	0.424	0.294		48.2	0.016		48.2	0.005		48.2	0.018		48.2	0.074	0.055	0.045	0.03
48.3	0.124	0.084	0.075	0.051	0.026	0.01		48.3	0.936	0.851	0.758	0.589	0.359	0.237		48.3	0.485	0.414	0.39	0.26	0.178	0.119		48.3	1.359	1.045	0.883	0.673	0.425	0.295		48.3	0.015		48.3	0.003		48.3	0.018		48.3	0.074	0.056	0.046	0.029
48.4	0.124	0.084	0.075	0.051	0.026	0.01		48.4	0.937	0.85	0.756	0.587	0.359	0.237		48.4	0.486	0.414	0.391	0.26	0.177	0.119		48.4	1.358	1.045	0.881	0.673	0.425	0.295		48.4	0.016		48.4	0.004		48.4	0.018		48.4	0.075	0.056	0.044	0.028
48.5	0.124	0.083	0.074	0.05	0.026	0.01		48.5	0.937	0.85	0.757	0.588	0.359	0.238		48.5	0.487	0.415	0.39	0.259	0.176	0.119		48.5	1.358	1.045	0.881	0.674	0.425	0.294		48.5	0.016		48.5	0.003		48.5	0.019		48.5	0.076	0.057	0.045	0.029
48.6	0.124	0.082	0.072	0.05	0.026	0.009		48.6	0.938	0.852	0.757	0.588	0.361	0.238		48.6	0.485	0.414	0.388	0.258	0.175	0.118		48.6	1.358	1.045	0.881	0.674	0.426	0.294		48.6	0.018		48.6	0.003		48.6	0.019		48.6	0.077	0.058	0.047	0.03
48.7	0.124	0.083	0.073	0.049	0.027	0.009		48.7	0.939	0.851	0.755	0.587	0.36	0.237		48.7	0.486	0.415	0.388	0.258	0.174	0.119		48.7	1.357	1.044	0.879	0.674	0.425	0.293		48.7	0.017		48.7	0.004		48.7	0.021		48.7	0.076	0.058	0.046	0.031
48.8	0.124	0.083	0.073	0.048	0.028	0.009		48.8	0.939	0.852	0.755	0.586	0.359	0.236		48.8	0.487	0.416	0.388	0.259	0.174	0.119		48.8	1.356	1.043	0.879	0.674	0.425	0.293		48.8	0.017		48.8	0.003		48.8	0.022		48.8	0.076	0.058	0.046	0.03
48.9	0.125	0.082	0.072	0.047	0.028	0.009		48.9	0.939	0.852	0.755	0.586	0.359	0.236		48.9	0.486	0.415	0.386	0.258	0.173	0.119		48.9	1.356	1.044	0.879	0.673	0.425	0.293		48.9	0.017		48.9	0.004		48.9	0.021		48.9	0.077	0.059	0.047	0.031
49	0.126	0.082	0.072	0.047	0.028	0.008		49	0.938	0.851	0.754	0.585	0.358	0.235		49	0.487	0.416	0.386	0.257	0.173	0.118		49	1.355	1.042	0.878	0.672	0.424	0.293		49	0.018		49	0.005		49	0.024		49	0.076	0.058	0.047	0.032
49.1	0.127	0.082	0.072	0.044	0.027	0.009		49.1	0.937	0.851	0.755	0.584	0.358	0.235		49.1	0.487	0.416	0.386	0.257	0.173	0.117		49.1	1.357	1.043	0.879	0.672	0.424	0.295		49.1	0.018		49.1	0.005		49.1	0.023		49.1	0.077	0.058	0.048	0.032
49.2	0.129	0.082	0.071	0.044	0.026	0.008		49.2	0.937	0.851	0.757	0.584	0.359	0.235		49.2	0.486	0.416	0.386	0.256	0.174	0.117		49.2	1.358	1.042	0.878	0.672	0.425	0.295		49.2	0.017		49.2	0.006		49.2	0.024		49.2	0.077	0.059	0.049	0.033
49.3	0.129	0.083	0.072	0.044	0.027	0.008		49.3	0.937	0.85	0.757	0.584	0.358	0.234		49.3	0.485	0.416	0.387	0.257	0.173	0.117		49.3	1.359	1.043	0.878	0.672	0.426	0.295		49.3	0.016		49.3	0.008		49.3	0.025		49.3	0.075	0.057	0.047	0.033
49.4	0.132	0.084	0.072	0.046	0.027	0.009		49.4	0.938	0.851	0.758	0.585	0.359	0.235		49.4	0.484	0.416	0.387	0.257	0.174	0.116		49.4	1.36	1.044	0.879	0.672	0.426	0.296		49.4	0.017		49.4	0.008		49.4	0.023		49.4	0.075	0.057	0.046	0.032
49.5	0.131	0.084	0.07	0.045	0.027	0.009		49.5	0.939	0.852	0.76	0.586	0.36	0.236		49.5	0.483	0.416	0.387	0.257	0.174	0.117		49.5	1.361	1.045	0.88	0.673	0.427	0.296		49.5	0.016		49.5	0.009		49.5	0.022		49.5	0.074	0.055	0.045	0.031
49.6	0.132	0.085	0.071	0.046	0.026	0.009		49.6	0.939	0.852	0.76	0.586	0.36	0.237		49.6	0.483	0.417	0.39	0.258	0.174	0.118		49.6	1.36	1.044	0.88	0.672	0.426	0.296		49.6	0.015		49.6	0.009		49.6	0.022		49.6	0.074	0.053	0.044	0.031
49.7	0.131	0.085	0.071	0.047	0.025	0.009		49.7	0.939	0.852	0.761	0.586	0.361	0.237		49.7	0.483	0.418	0.389	0.258	0.175	0.117		49.7	1.36	1.045	0.881	0.671	0.427	0.297		49.7	0.015		49.7	0.009		49.7	0.021		49.7	0.074	0.054	0.045	0.031
49.8	0.131	0.084	0.069	0.047	0.024	0.007		49.8	0.939	0.852	0.76	0.584	0.36	0.237		49.8	0.482	0.416	0.389	0.258	0.175	0.117		49.8	1.36	1.045	0.88	0.672	0.428	0.297		49.8	0.015		49.8	0.009		49.8	0.021		49.8	0.074	0.053	0.045	0.031
49.9	0.131	0.085	0.07	0.048	0.024	0.007		49.9	0.938	0.85	0.759	0.584	0.36	0.237		49.9	0.483	0.418	0.39	0.259	0.176	0.118		49.9	1.359	1.046	0.881	0.67	0.428	0.297		49.9	0.016		49.9	0.008		49.9	0.02		49.9	0.072	0.052	0.044	0.031
50	0.13	0.085	0.07	0.048	0.024	0.007		50	0.938	0.85	0.76	0.584	0.36	0.237		50	0.481	0.416	0.389	0.258	0.176	0.117		50	1.361	1.048	0.882	0.67	0.427	0.297		50	0.016		50	0.007		50	0.021		50	0.072	0.051	0.044	0.03
50.1	0.13	0.084	0.07	0.049	0.023	0.007		50.1	0.938	0.849	0.76	0.584	0.36	0.237		50.1	0.48	0.416	0.389	0.258	0.175	0.117		50.1	1.36	1.047	0.88	0.669	0.427	0.296		50.1	0.016		50.1	0.006		50.1	0.021		50.1	0.072	0.051	0.045	0.029
50.2	0.129	0.084	0.07	0.05	0.024	0.008		50.2	0.939	0.849	0.758	0.583	0.36	0.238		50.2	0.48	0.417	0.391	0.258	0.177	0.118		50.2	1.359	1.047	0.88	0.669	0.427	0.296		50.2	0.017		50.2	0.006		50.2	0.02		50.2	0.072	0.051	0.044	0.028
50.3	0.127	0.085	0.071	0.051	0.024	0.01		50.3	0.937	0.848	0.758	0.583	0.36	0.237		50.3	0.48	0.417	0.392	0.258	0.177	0.117		50.3	1.359	1.047	0.88	0.67	0.427	0.296		50.3	0.017		50.3	0.003		50.3	0.019		50.3	0.072	0.051	0.044	0.028
50.4	0.128	0.083	0.07	0.052	0.025	0.009		50.4	0.935	0.848	0.758	0.582	0.359	0.236		50.4	0.478	0.414	0.391	0.257	0.176	0.117		50.4	1.357	1.046	0.879	0.67	0.426	0.295		50.4	0.019		50.4	0.003		50.4	0.019		50.4	0.074	0.052	0.045	0.027
50.5	0.128	0.083	0.07	0.052	0.026	0.009		50.5	0.934	0.848	0.757	0.583	0.359	0.237		50.5	0.481	0.416	0.392	0.258	0.177	0.118		50.5	1.356	1.045	0.879	0.669	0.427	0.295		50.5	0.019		50.5	0.003		50.5	0.02		50.5	0.073	0.051	0.044	0.028
50.6	0.127	0.083	0.07	0.053	0.027	0.009		50.6	0.935	0.849	0.757	0.582	0.359	0.235		50.6	0.48	0.416	0.392	0.258	0.177	0.119		50.6	1.356	1.044	0.88	0.669	0.427	0.295		50.6	0.019		50.6	0.003		50.6	0.02		50.6	0.073	0.052	0.044	0.027
50.7	0.127	0.083	0.071	0.052	0.029	0.01		50.7	0.936	0.848	0.756	0.582	0.358	0.234		50.7	0.479	0.417	0.391	0.257	0.177	0.119		50.7	1.355	1.042	0.877	0.668	0.425	0.293		50.7	0.018		50.7	0.004		50.7	0.021		50.7	0.074	0.052	0.044	0.027
50.8	0.127	0.082	0.07	0.052	0.027	0.01		50.8	0.934	0.848	0.755	0.581	0.357	0.234		50.8	0.48	0.417	0.39	0.258	0.177	0.119		50.8	1.355	1.042	0.879	0.668	0.428	0.295		50.8	0.018		50.8	0.004		50.8	0.021		50.8	0.074	0.052	0.043	0.028
50.9	0.128	0.081	0.07	0.052	0.028	0.011		50.9	0.934	0.848	0.755	0.582	0.357	0.234		50.9	0.48	0.417	0.39	0.257	0.176	0.119		50.9	1.357	1.042	0.88	0.668	0.428	0.295		50.9	0.018		50.9	0.005		50.9	0.021		50.9	0.075	0.052	0.045	0.029
51	0.127	0.08	0.07	0.051	0.027	0.01		51	0.933	0.848	0.756	0.582	0.357	0.234		51	0.481	0.417	0.389	0.257	0.177	0.119		51	1.356	1.041	0.879	0.668	0.427	0.296		51	0.018		51	0.005		51	0.022		51	0.075	0.053	0.045	0.029
51.1	0.128	0.079	0.07	0.05	0.026	0.011		51.1	0.934	0.848	0.756	0.582	0.358	0.235		51.1	0.481	0.417	0.389	0.256	0.177	0.118		51.1	1.358	1.041	0.879	0.669	0.427	0.296		51.1	0.017		51.1	0.006		51.1	0.021		51.1	0.075	0.053	0.045	0.03
51.2	0.128	0.079	0.07	0.05	0.026	0.01		51.2	0.935	0.849	0.757	0.585	0.359	0.236		51.2	0.482	0.416	0.389	0.256	0.178	0.118		51.2	1.358	1.041	0.88	0.67	0.427	0.296		51.2	0.017		51.2	0.008		51.2	0.021		51.2	0.076	0.054	0.044	0.03
51.3	0.127	0.081	0.072	0.05	0.026	0.01		51.3	0.935	0.849	0.757	0.586	0.358	0.236		51.3	0.481	0.415	0.389	0.255	0.176	0.118		51.3	1.358	1.041	0.88	0.67	0.425	0.296		51.3	0.017		51.3	0.008		51.3	0.022		51.3	0.077	0.054	0.044	0.03
51.4	0.127	0.081	0.071	0.05	0.025	0.01		51.4	0.936	0.849	0.757	0.586	0.359	0.236		51.4	0.483	0.415	0.39	0.256	0.177	0.119		51.4	1.358	1.041	0.88	0.67	0.425	0.295		51.4	0.018		51.4	0.008		51.4	0.023		51.4	0.076	0.055	0.044	0.03
51.5	0.127	0.081	0.071	0.049	0.025	0.01		51.5	0.937	0.85	0.757	0.588	0.359	0.236		51.5	0.484	0.414	0.39	0.255	0.177	0.119		51.5	1.358	1.041	0.881	0.671	0.426	0.295		51.5	0.017		51.5	0.007		51.5	0.023		51.5	0.077	0.055	0.044	0.03
51.6	0.128	0.081	0.071	0.049	0.024	0.009		51.6	0.937	0.851	0.757	0.587	0.359	0.237		51.6	0.485	0.414	0.389	0.255	0.176	0.119		51.6	1.358	1.039	0.88	0.67	0.425	0.294		51.6	0.017		51.6	0.008		51.6	0.023		51.6	0.078	0.056	0.045	0.031
51.7	0.127	0.081	0.071	0.048	0.024	0.008		51.7	0.937	0.85	0.755	0.587	0.359	0.237		51.7	0.486	0.415	0.39	0.257	0.177	0.121		51.7	1.358	1.039	0.881	0.671	0.426	0.294		51.7	0.017		51.7	0.007		51.7	0.023		51.7	0.077	0.056	0.045	0.032
51.8	0.125	0.083	0.07	0.047	0.024	0.007		51.8	0.938	0.85	0.756	0.587	0.358	0.237		51.8	0.486	0.416	0.391	0.259	0.178	0.123		51.8	1.358	1.04	0.88	0.671	0.426	0.292		51.8	0.017		51.8	0.006		51.8	0.022		51.8	0.079	0.057	0.046	0.033
51.9	0.126	0.084	0.072	0.047	0.024	0.008		51.9	0.938	0.849	0.755	0.588	0.358	0.237		51.9	0.487	0.418	0.391	0.258	0.179	0.124		51.9	1.358	1.041	0.879	0.67	0.424	0.292		51.9	0.017		51.9	0.005		51.9	0.022		51.9	0.078	0.057	0.046	0.033
52	0.125	0.084	0.072	0.046	0.024	0.007		52	0.938	0.848	0.754	0.587	0.358	0.237		52	0.488	0.418	0.391	0.26	0.179	0.124		52	1.358	1.042	0.879	0.67	0.425	0.292		52	0.017		52	0.003		52	0.021		52	0.076	0.057	0.046	0.033
52.1	0.125	0.083	0.072	0.046	0.024	0.007		52.1	0.94	0.848	0.755	0.588	0.359	0.238		52.1	0.489	0.418	0.391	0.26	0.179	0.124		52.1	1.357	1.043	0.879	0.67	0.425	0.292		52.1	0.018		52.1	0.003		52.1	0.02		52.1	0.076	0.058	0.047	0.034
52.2	0.125	0.083	0.071	0.046	0.024	0.006		52.2	0.941	0.849	0.755	0.59	0.359	0.239		52.2	0.488	0.417	0.391	0.26	0.18	0.124		52.2	1.356	1.043	0.88	0.671	0.425	0.293		52.2	0.017		52.2	0.003		52.2	0.02		52.2	0.074	0.057	0.047	0.033
52.3	0.125	0.083	0.07	0.048	0.025	0.007		52.3	0.939	0.848	0.754	0.588	0.358	0.238		52.3	0.487	0.418	0.392	0.261	0.179	0.123		52.3	1.357	1.044	0.88	0.671	0.426	0.293		52.3	0.017		52.3	0.002		52.3	0.02		52.3	0.073	0.056	0.046	0.034
52.4	0.126	0.082	0.069	0.048	0.024	0.007		52.4	0.937	0.848	0.755	0.587	0.356	0.237		52.4	0.488	0.418	0.392	0.26	0.179	0.124		52.4	1.357	1.045	0.882	0.671	0.426	0.294		52.4	0.016		52.4	0.002		52.4	0.02		52.4	0.073	0.057	0.047	0.033
52.5	0.126	0.083	0.07	0.049	0.025	0.007		52.5	0.938	0.849	0.756	0.587	0.356	0.238		52.5	0.487	0.42	0.392	0.261	0.179	0.124		52.5	1.357	1.045	0.881	0.671	0.426	0.295		52.5	0.015		52.5	0.002		52.5	0.021		52.5	0.072	0.057	0.046	0.032
52.6	0.126	0.084	0.071	0.049	0.026	0.008		52.6	0.938	0.848	0.756	0.586	0.356	0.237		52.6	0.487	0.421	0.393	0.262	0.179	0.125		52.6	1.357	1.046	0.881	0.671	0.427	0.295		52.6	0.014		52.6	0.001		52.6	0.021		52.6	0.072	0.057	0.045	0.033
52.7	0.127	0.083	0.07	0.048	0.025	0.008		52.7	0.938	0.848	0.757	0.586	0.357	0.237		52.7	0.486	0.42	0.391	0.262	0.178	0.123		52.7	1.358	1.047	0.881	0.67	0.428	0.295		52.7	0.013		52.7	0.002		52.7	0.022		52.7	0.072	0.056	0.045	0.032
52.8	0.126	0.082	0.069	0.047	0.025	0.007		52.8	0.937	0.847	0.757	0.584	0.357	0.237		52.8	0.487	0.421	0.391	0.262	0.179	0.123		52.8	1.358	1.047	0.882	0.671	0.43	0.297		52.8	0.013		52.8	0.001		52.8	0.022		52.8	0.07	0.055	0.045	0.032
52.9	0.127	0.081	0.069	0.047	0.027	0.008		52.9	0.936	0.846	0.757	0.584	0.358	0.238		52.9	0.486	0.42	0.392	0.262	0.178	0.122		52.9	1.358	1.048	0.883	0.67	0.429	0.297		52.9	0.013		52.9	0.001		52.9	0.023		52.9	0.069	0.053	0.044	0.032
53	0.127	0.081	0.068	0.047	0.026	0.008		53	0.936	0.846	0.758	0.584	0.358	0.238		53	0.486	0.418	0.391	0.261	0.178	0.121		53	1.358	1.048	0.882	0.67	0.429	0.297		53	0.014		53	0.001		53	0.023		53	0.069	0.053	0.043	0.03
53.1	0.127	0.081	0.068	0.047	0.026	0.008		53.1	0.936	0.844	0.757	0.583	0.357	0.238		53.1	0.485	0.417	0.391	0.26	0.177	0.12		53.1	1.358	1.049	0.882	0.671	0.43	0.297		53.1	0.014		53.1	0.003		53.1	0.023		53.1	0.068	0.052	0.043	0.03
53.2	0.127	0.082	0.069	0.048	0.026	0.009		53.2	0.935	0.842	0.756	0.581	0.357	0.237		53.2	0.484	0.417	0.392	0.26	0.177	0.119		53.2	1.359	1.048	0.881	0.67	0.43	0.296		53.2	0.014		53.2	0.003		53.2	0.024		53.2	0.068	0.051	0.043	0.029
53.3	0.127	0.081	0.07	0.049	0.026	0.008		53.3	0.936	0.842	0.757	0.581	0.356	0.237		53.3	0.484	0.415	0.39	0.259	0.175	0.12		53.3	1.359	1.048	0.881	0.668	0.43	0.296		53.3	0.014		53.3	0.003		53.3	0.024		53.3	0.068	0.051	0.043	0.029
53.4	0.127	0.08	0.07	0.047	0.025	0.007		53.4	0.937	0.842	0.758	0.582	0.357	0.236		53.4	0.485	0.415	0.389	0.26	0.175	0.12		53.4	1.359	1.048	0.881	0.669	0.432	0.295		53.4	0.014		53.4	0.002		53.4	0.025		53.4	0.069	0.051	0.042	0.028
53.5	0.129	0.08	0.07	0.047	0.026	0.008		53.5	0.936	0.842	0.758	0.581	0.357	0.237		53.5	0.485	0.414	0.389	0.26	0.175	0.12		53.5	1.358	1.047	0.88	0.668	0.431	0.294		53.5	0.015		53.5	0.002		53.5	0.024		53.5	0.069	0.05	0.042	0.028
53.6	0.129	0.079	0.071	0.048	0.025	0.008		53.6	0.938	0.842	0.758	0.581	0.357	0.237		53.6	0.486	0.415	0.388	0.261	0.175	0.121		53.6	1.358	1.046	0.881	0.668	0.431	0.293		53.6	0.015		53.6	0.003		53.6	0.024		53.6	0.071	0.051	0.043	0.029
53.7	0.128	0.081	0.073	0.048	0.027	0.009		53.7	0.938	0.842	0.757	0.581	0.356	0.236		53.7	0.486	0.417	0.388	0.262	0.177	0.123		53.7	1.357	1.045	0.88	0.668	0.43	0.293		53.7	0.016		53.7	0.002		53.7	0.024		53.7	0.071	0.051	0.043	0.029
53.8	0.128	0.083	0.075	0.048	0.028	0.009		53.8	0.939	0.843	0.757	0.581	0.356	0.237		53.8	0.486	0.418	0.39	0.262	0.177	0.122		53.8	1.356	1.044	0.878	0.666	0.429	0.29		53.8	0.018		53.8	0.002		53.8	0.023		53.8	0.072	0.051	0.044	0.029
53.9	0.128	0.082	0.076	0.049	0.028	0.01		53.9	0.94	0.843	0.757	0.581	0.355	0.236		53.9	0.487	0.419	0.389	0.263	0.176	0.122		53.9	1.355	1.043	0.878	0.666	0.427	0.29		53.9	0.019		53.9	0.003		53.9	0.023		53.9	0.072	0.052	0.044	0.029
54	0.129	0.082	0.076	0.049	0.028	0.009		54	0.941	0.843	0.757	0.582	0.356	0.236		54	0.487	0.418	0.388	0.262	0.176	0.121		54	1.354	1.042	0.877	0.667	0.427	0.291		54	0.02		54	0.003		54	0.022		54	0.071	0.052	0.044	0.029
54.1	0.128	0.081	0.077	0.05	0.027	0.01		54.1	0.942	0.844	0.757	0.584	0.356	0.236		54.1	0.487	0.419	0.389	0.262	0.177	0.121		54.1	1.354	1.042	0.877	0.667	0.426	0.29		54.1	0.021		54.1	0.005		54.1	0.022		54.1	0.071	0.053	0.044	0.03
54.2	0.126	0.082	0.076	0.05	0.027	0.01		54.2	0.941	0.846	0.756	0.584	0.355	0.234		54.2	0.486	0.418	0.388	0.262	0.177	0.12		54.2	1.354	1.041	0.877	0.668	0.426	0.29		54.2	0.021		54.2	0.006		54.2	0.021		54.2	0.072	0.054	0.044	0.029
54.3	0.126	0.082	0.075	0.049	0.027	0.01		54.3	0.94	0.845	0.756	0.583	0.355	0.234		54.3	0.486	0.418	0.388	0.262	0.176	0.12		54.3	1.354	1.042	0.877	0.668	0.424	0.291		54.3	0.022		54.3	0.006		54.3	0.023		54.3	0.072	0.055	0.044	0.029
54.4	0.127	0.083	0.075	0.048	0.026	0.01		54.4	0.939	0.846	0.755	0.583	0.355	0.233		54.4	0.486	0.418	0.39	0.262	0.178	0.12		54.4	1.355	1.042	0.877	0.668	0.425	0.291		54.4	0.021		54.4	0.006		54.4	0.023		54.4	0.073	0.056	0.044	0.029
54.5	0.127	0.083	0.075	0.047	0.026	0.01		54.5	0.94	0.847	0.756	0.583	0.356	0.233		54.5	0.484	0.418	0.39	0.261	0.177	0.119		54.5	1.356	1.041	0.876	0.669	0.425	0.292		54.5	0.022		54.5	0.006		54.5	0.022		54.5	0.074	0.057	0.046	0.029
54.6	0.127	0.083	0.074	0.047	0.026	0.01		54.6	0.938	0.846	0.755	0.583	0.357	0.232		54.6	0.484	0.418	0.39	0.261	0.178	0.119		54.6	1.355	1.042	0.876	0.669	0.426	0.293		54.6	0.022		54.6	0.005		54.6	0.023		54.6	0.074	0.056	0.045	0.029
54.7	0.127	0.084	0.072	0.047	0.027	0.009		54.7	0.937	0.847	0.756	0.584	0.357	0.234		54.7	0.484	0.416	0.389	0.261	0.178	0.118		54.7	1.354	1.042	0.877	0.669	0.425	0.292		54.7	0.023		54.7	0.006		54.7	0.023		54.7	0.074	0.054	0.045	0.029
54.8	0.126	0.083	0.071	0.047	0.028	0.008		54.8	0.938	0.848	0.756	0.585	0.358	0.234		54.8	0.484	0.416	0.39	0.26	0.178	0.117		54.8	1.355	1.041	0.877	0.669	0.425	0.293		54.8	0.023		54.8	0.006		54.8	0.023		54.8	0.075	0.055	0.046	0.029
54.9	0.127	0.083	0.07	0.047	0.028	0.007		54.9	0.937	0.848	0.756	0.586	0.359	0.234		54.9	0.484	0.415	0.391	0.26	0.178	0.117		54.9	1.354	1.041	0.877	0.668	0.423	0.292		54.9	0.023		54.9	0.005		54.9	0.024		54.9	0.074	0.053	0.045	0.029
55	0.128	0.084	0.069	0.048	0.028	0.007		55	0.937	0.849	0.756	0.586	0.36	0.235		55	0.485	0.415	0.392	0.261	0.178	0.118		55	1.355	1.041	0.877	0.667	0.424	0.293		55	0.022		55	0.006		55	0.023		55	0.074	0.053	0.045	0.029
55.1	0.127	0.083	0.067	0.046	0.028	0.006		55.1	0.937	0.849	0.757	0.585	0.36	0.236		55.1	0.485	0.414	0.392	0.26	0.177	0.118		55.1	1.357	1.042	0.878	0.668	0.426	0.294		55.1	0.022		55.1	0.006		55.1	0.021		55.1	0.074	0.053	0.046	0.03
55.2	0.128	0.083	0.067	0.047	0.029	0.007		55.2	0.937	0.85	0.758	0.586	0.361	0.238		55.2	0.486	0.413	0.39	0.259	0.177	0.118		55.2	1.357	1.043	0.879	0.668	0.427	0.294		55.2	0.02		55.2	0.005		55.2	0.022		55.2	0.074	0.053	0.046	0.029
55.3	0.129	0.083	0.067	0.047	0.028	0.006		55.3	0.936	0.85	0.759	0.587	0.362	0.239		55.3	0.487	0.413	0.39	0.259	0.176	0.119		55.3	1.357	1.044	0.879	0.667	0.428	0.294		55.3	0.018		55.3	0.004		55.3	0.021		55.3	0.074	0.052	0.047	0.03
55.4	0.129	0.083	0.066	0.046	0.026	0.005		55.4	0.937	0.851	0.76	0.589	0.363	0.239		55.4	0.487	0.413	0.391	0.26	0.177	0.12		55.4	1.357	1.044	0.88	0.669	0.428	0.295		55.4	0.018		55.4	0.002		55.4	0.021		55.4	0.076	0.053	0.047	0.03
55.5	0.129	0.084	0.068	0.048	0.027	0.006		55.5	0.936	0.85	0.759	0.587	0.362	0.238		55.5	0.487	0.414	0.392	0.26	0.179	0.121		55.5	1.356	1.044	0.88	0.668	0.428	0.295		55.5	0.018		55.5	0.002		55.5	0.021		55.5	0.075	0.053	0.047	0.031
55.6	0.129	0.084	0.068	0.049	0.027	0.007		55.6	0.936	0.849	0.758	0.586	0.361	0.238		55.6	0.488	0.415	0.392	0.261	0.18	0.122		55.6	1.357	1.044	0.881	0.668	0.429	0.294		55.6	0.018		55.6	0.002		55.6	0.021		55.6	0.076	0.053	0.048	0.032
55.7	0.129	0.086	0.07	0.05	0.028	0.008		55.7	0.937	0.849	0.759	0.587	0.36	0.238		55.7	0.487	0.417	0.391	0.26	0.18	0.121		55.7	1.357	1.045	0.881	0.669	0.428	0.295		55.7	0.018		55.7	0.002		55.7	0.021		55.7	0.077	0.053	0.049	0.031
55.8	0.13	0.086	0.071	0.051	0.027	0.009		55.8	0.936	0.846	0.759	0.585	0.358	0.238		55.8	0.488	0.418	0.392	0.26	0.18	0.121		55.8	1.356	1.044	0.88	0.668	0.427	0.294		55.8	0.018		55.8	0.003		55.8	0.022		55.8	0.076	0.054	0.05	0.032
55.9	0.13	0.086	0.072	0.052	0.028	0.011		55.9	0.935	0.846	0.758	0.584	0.357	0.237		55.9	0.489	0.418	0.391	0.261	0.18	0.121		55.9	1.355	1.046	0.88	0.669	0.426	0.295		55.9	0.017		55.9	0.003		55.9	0.022		55.9	0.076	0.055	0.049	0.032
56	0.128	0.086	0.072	0.051	0.026	0.01		56	0.934	0.846	0.758	0.584	0.356	0.236		56	0.487	0.418	0.39	0.26	0.181	0.121		56	1.354	1.045	0.879	0.669	0.426	0.294		56	0.017		56	0.004		56	0.022		56	0.076	0.055	0.049	0.032
56.1	0.128	0.087	0.073	0.051	0.026	0.012		56.1	0.933	0.846	0.758	0.584	0.356	0.235		56.1	0.487	0.418	0.391	0.261	0.181	0.121		56.1	1.355	1.045	0.879	0.669	0.426	0.294		56.1	0.017		56.1	0.005		56.1	0.022		56.1	0.075	0.055	0.049	0.032
56.2	0.127	0.088	0.073	0.05	0.025	0.011		56.2	0.934	0.847	0.759	0.583	0.356	0.235		56.2	0.487	0.418	0.39	0.26	0.181	0.121		56.2	1.355	1.046	0.879	0.67	0.426	0.295		56.2	0.017		56.2	0.005		56.2	0.024		56.2	0.075	0.055	0.05	0.031
56.3	0.128	0.088	0.072	0.05	0.025	0.011		56.3	0.936	0.846	0.759	0.584	0.358	0.235		56.3	0.483	0.417	0.389	0.258	0.18	0.119		56.3	1.356	1.047	0.879	0.67	0.426	0.296		56.3	0.017		56.3	0.005		56.3	0.025		56.3	0.074	0.055	0.05	0.03
56.4	0.129	0.087	0.073	0.049	0.024	0.011		56.4	0.935	0.845	0.758	0.584	0.357	0.233		56.4	0.482	0.417	0.39	0.258	0.181	0.118		56.4	1.356	1.046	0.878	0.668	0.427	0.297		56.4	0.017		56.4	0.005		56.4	0.025		56.4	0.073	0.055	0.049	0.031
56.5	0.129	0.086	0.073	0.049	0.024	0.011		56.5	0.937	0.845	0.759	0.584	0.357	0.234		56.5	0.482	0.417	0.389	0.257	0.18	0.117		56.5	1.357	1.045	0.879	0.668	0.427	0.298		56.5	0.017		56.5	0.004		56.5	0.025		56.5	0.074	0.055	0.049	0.031
56.6	0.129	0.085	0.072	0.048	0.024	0.009		56.6	0.939	0.847	0.759	0.586	0.358	0.234		56.6	0.481	0.416	0.387	0.256	0.18	0.117		56.6	1.355	1.043	0.878	0.668	0.426	0.298		56.6	0.016		56.6	0.004		56.6	0.027		56.6	0.074	0.054	0.048	0.03
56.7	0.129	0.086	0.073	0.049	0.025	0.009		56.7	0.94	0.847	0.759	0.587	0.359	0.235		56.7	0.483	0.416	0.388	0.257	0.181	0.117		56.7	1.355	1.042	0.878	0.667	0.425	0.298		56.7	0.016		56.7	0.003		56.7	0.027		56.7	0.073	0.053	0.047	0.03
56.8	0.128	0.084	0.072	0.048	0.024	0.008		56.8	0.94	0.848	0.759	0.588	0.36	0.235		56.8	0.482	0.416	0.389	0.257	0.181	0.117		56.8	1.357	1.042	0.879	0.665	0.425	0.298		56.8	0.015		56.8	0.002		56.8	0.028		56.8	0.073	0.053	0.046	0.029
56.9	0.129	0.083	0.072	0.047	0.024	0.007		56.9	0.941	0.85	0.758	0.589	0.36	0.235		56.9	0.481	0.415	0.388	0.256	0.179	0.116		56.9	1.357	1.041	0.879	0.665	0.425	0.299		56.9	0.015		56.9	0.001		56.9	0.027		56.9	0.072	0.053	0.045	0.029
57	0.131	0.084	0.071	0.047	0.025	0.007		57	0.94	0.85	0.757	0.587	0.36	0.236		57	0.483	0.416	0.389	0.256	0.179	0.117		57	1.358	1.041	0.878	0.665	0.427	0.3		57	0.015		57	0		57	0.027		57	0.073	0.053	0.045	0.029
57.1	0.13	0.083	0.071	0.047	0.025	0.008		57.1	0.94	0.85	0.757	0.587	0.361	0.236		57.1	0.483	0.414	0.388	0.255	0.178	0.117		57.1	1.358	1.041	0.879	0.666	0.427	0.3		57.1	0.016		57.1	0		57.1	0.025		57.1	0.073	0.053	0.044	0.029
57.2	0.13	0.083	0.072	0.049	0.025	0.008		57.2	0.94	0.851	0.758	0.588	0.361	0.236		57.2	0.483	0.415	0.388	0.256	0.178	0.117		57.2	1.358	1.041	0.879	0.666	0.428	0.3		57.2	0.015		57.2	0.001		57.2	0.026		57.2	0.074	0.054	0.045	0.029
57.3	0.13	0.083	0.073	0.05	0.025	0.007		57.3	0.938	0.85	0.756	0.588	0.36	0.235		57.3	0.484	0.417	0.391	0.259	0.179	0.119		57.3	1.358	1.041	0.879	0.667	0.428	0.299		57.3	0.015		57.3	0.001		57.3	0.027		57.3	0.073	0.053	0.044	0.031
57.4	0.13	0.082	0.074	0.051	0.023	0.008		57.4	0.938	0.85	0.756	0.588	0.36	0.235		57.4	0.484	0.416	0.391	0.26	0.18	0.119		57.4	1.358	1.041	0.879	0.668	0.429	0.299		57.4	0.017		57.4	0.001		57.4	0.027		57.4	0.074	0.054	0.043	0.031
57.5	0.129	0.083	0.074	0.053	0.025	0.007		57.5	0.937	0.849	0.755	0.585	0.359	0.234		57.5	0.483	0.416	0.39	0.26	0.179	0.118		57.5	1.358	1.042	0.879	0.669	0.43	0.299		57.5	0.017		57.5	0.001		57.5	0.026		57.5	0.075	0.054	0.044	0.032
57.6	0.13	0.083	0.075	0.054	0.025	0.007		57.6	0.936	0.848	0.755	0.584	0.357	0.235		57.6	0.485	0.417	0.391	0.26	0.179	0.119		57.6	1.358	1.043	0.88	0.669	0.43	0.298		57.6	0.017		57.6	0.002		57.6	0.026		57.6	0.075	0.054	0.044	0.032
57.7	0.13	0.084	0.076	0.054	0.026	0.008		57.7	0.936	0.848	0.756	0.585	0.358	0.236		57.7	0.485	0.417	0.391	0.26	0.179	0.12		57.7	1.358	1.044	0.881	0.67	0.429	0.298		57.7	0.016		57.7	0.003		57.7	0.025		57.7	0.076	0.054	0.044	0.032
57.8	0.129	0.083	0.075	0.053	0.026	0.007		57.8	0.935	0.848	0.757	0.584	0.358	0.236		57.8	0.485	0.416	0.391	0.261	0.178	0.12		57.8	1.357	1.044	0.881	0.671	0.429	0.298		57.8	0.016		57.8	0.003		57.8	0.025		57.8	0.075	0.055	0.044	0.032
57.9	0.129	0.084	0.075	0.053	0.026	0.006		57.9	0.934	0.849	0.756	0.584	0.358	0.236		57.9	0.486	0.417	0.391	0.263	0.18	0.121		57.9	1.357	1.045	0.881	0.67	0.429	0.297		57.9	0.016		57.9	0.003		57.9	0.025		57.9	0.075	0.055	0.045	0.033
58	0.127	0.083	0.074	0.052	0.026	0.006		58	0.935	0.849	0.757	0.584	0.358	0.236		58	0.485	0.417	0.392	0.263	0.181	0.121		58	1.358	1.046	0.882	0.671	0.43	0.297		58	0.016		58	0.004		58	0.024		58	0.075	0.056	0.046	0.033
58.1	0.128	0.084	0.075	0.051	0.027	0.007		58.1	0.934	0.849	0.758	0.584	0.358	0.236		58.1	0.485	0.416	0.391	0.264	0.179	0.121		58.1	1.358	1.047	0.882	0.671	0.429	0.296		58.1	0.015		58.1	0.004		58.1	0.025		58.1	0.076	0.057	0.047	0.033
58.2	0.127	0.084	0.075	0.051	0.027	0.007		58.2	0.935	0.849	0.757	0.583	0.358	0.236		58.2	0.486	0.418	0.391	0.263	0.18	0.122		58.2	1.358	1.047	0.882	0.67	0.429	0.296		58.2	0.016		58.2	0.004		58.2	0.025		58.2	0.075	0.056	0.047	0.032
58.3	0.128	0.084	0.074	0.051	0.028	0.007		58.3	0.934	0.848	0.756	0.583	0.359	0.236		58.3	0.485	0.419	0.392	0.263	0.18	0.121		58.3	1.359	1.047	0.883	0.671	0.429	0.296		58.3	0.016		58.3	0.004		58.3	0.024		58.3	0.075	0.055	0.046	0.031
58.4	0.128	0.084	0.074	0.05	0.027	0.007		58.4	0.934	0.847	0.755	0.584	0.359	0.235		58.4	0.486	0.419	0.392	0.263	0.18	0.122		58.4	1.358	1.045	0.882	0.67	0.428	0.296		58.4	0.016		58.4	0.004		58.4	0.024		58.4	0.075	0.056	0.047	0.032
58.5	0.128	0.085	0.073	0.049	0.028	0.007		58.5	0.935	0.846	0.754	0.584	0.359	0.236		58.5	0.487	0.419	0.392	0.263	0.18	0.121		58.5	1.359	1.045	0.884	0.671	0.429	0.297		58.5	0.015		58.5	0.004		58.5	0.024		58.5	0.074	0.055	0.047	0.032
58.6	0.129	0.085	0.072	0.048	0.028	0.007		58.6	0.935	0.846	0.754	0.584	0.36	0.236		58.6	0.486	0.419	0.392	0.262	0.179	0.12		58.6	1.359	1.045	0.882	0.671	0.428	0.296		58.6	0.015		58.6	0.004		58.6	0.023		58.6	0.073	0.056	0.047	0.031
58.7	0.129	0.086	0.071	0.049	0.029	0.007		58.7	0.934	0.845	0.753	0.584	0.359	0.237		58.7	0.487	0.42	0.392	0.262	0.18	0.12		58.7	1.36	1.045	0.881	0.67	0.428	0.296		58.7	0.015		58.7	0.004		58.7	0.022		58.7	0.073	0.055	0.046	0.031
58.8	0.129	0.085	0.07	0.048	0.028	0.008		58.8	0.933	0.844	0.751	0.583	0.359	0.236		58.8	0.486	0.42	0.391	0.262	0.179	0.12		58.8	1.359	1.045	0.881	0.67	0.427	0.296		58.8	0.015		58.8	0.004		58.8	0.021		58.8	0.072	0.054	0.045	0.031
58.9	0.13	0.085	0.07	0.048	0.028	0.008		58.9	0.934	0.844	0.752	0.582	0.359	0.236		58.9	0.486	0.419	0.391	0.261	0.178	0.119		58.9	1.359	1.045	0.88	0.67	0.427	0.296		58.9	0.015		58.9	0.004		58.9	0.02		58.9	0.072	0.054	0.045	0.03
59	0.13	0.085	0.07	0.049	0.028	0.009		59	0.933	0.843	0.751	0.581	0.359	0.236		59	0.487	0.42	0.392	0.261	0.178	0.12		59	1.358	1.044	0.878	0.67	0.427	0.296		59	0.015		59	0.005		59	0.021		59	0.072	0.053	0.044	0.03
59.1	0.13	0.085	0.07	0.05	0.027	0.01		59.1	0.933	0.843	0.752	0.581	0.36	0.236		59.1	0.487	0.419	0.392	0.261	0.178	0.12		59.1	1.358	1.043	0.878	0.67	0.426	0.296		59.1	0.015		59.1	0.006		59.1	0.02		59.1	0.071	0.051	0.043	0.031
59.2	0.129	0.084	0.07	0.051	0.026	0.009		59.2	0.934	0.843	0.752	0.582	0.36	0.236		59.2	0.486	0.419	0.392	0.261	0.177	0.119		59.2	1.359	1.043	0.877	0.671	0.427	0.295		59.2	0.015		59.2	0.006		59.2	0.021		59.2	0.071	0.052	0.044	0.03
59.3	0.129	0.084	0.07	0.051	0.025	0.01		59.3	0.934	0.843	0.752	0.582	0.36	0.236		59.3	0.486	0.418	0.392	0.262	0.177	0.12		59.3	1.358	1.042	0.876	0.671	0.426	0.295		59.3	0.015		59.3	0.005		59.3	0.021		59.3	0.07	0.051	0.043	0.03
59.4	0.128	0.084	0.07	0.052	0.024	0.009		59.4	0.935	0.842	0.752	0.582	0.361	0.236		59.4	0.484	0.416	0.39	0.26	0.176	0.119		59.4	1.358	1.042	0.876	0.67	0.426	0.294		59.4	0.016		59.4	0.004		59.4	0.02		59.4	0.071	0.052	0.043	0.029
59.5	0.127	0.083	0.07	0.053	0.025	0.008		59.5	0.937	0.843	0.753	0.583	0.361	0.236		59.5	0.483	0.414	0.389	0.26	0.175	0.119		59.5	1.358	1.042	0.875	0.67	0.426	0.294		59.5	0.015		59.5	0.004		59.5	0.019		59.5	0.072	0.053	0.044	0.029
59.6	0.127	0.084	0.071	0.054	0.025	0.008		59.6	0.938	0.842	0.754	0.584	0.362	0.236		59.6	0.483	0.413	0.39	0.259	0.176	0.12		59.6	1.357	1.041	0.875	0.67	0.425	0.293		59.6	0.015		59.6	0.004		59.6	0.018		59.6	0.072	0.053	0.043	0.029
59.7	0.126	0.083	0.07	0.054	0.026	0.008		59.7	0.939	0.843	0.754	0.586	0.363	0.236		59.7	0.481	0.411	0.389	0.259	0.175	0.12		59.7	1.357	1.041	0.874	0.669	0.425	0.293		59.7	0.015		59.7	0.003		59.7	0.018		59.7	0.072	0.054	0.044	0.03
59.8	0.125	0.082	0.07	0.054	0.026	0.007		59.8	0.941	0.843	0.755	0.587	0.364	0.235		59.8	0.479	0.411	0.388	0.259	0.175	0.119		59.8	1.358	1.04	0.873	0.669	0.425	0.292		59.8	0.015		59.8	0.003		59.8	0.018		59.8	0.072	0.056	0.045	0.029
59.9	0.125	0.083	0.071	0.055	0.027	0.008		59.9	0.941	0.842	0.754	0.588	0.363	0.234		59.9	0.48	0.411	0.389	0.259	0.176	0.122		59.9	1.357	1.04	0.873	0.668	0.424	0.29		59.9	0.015		59.9	0.002		59.9	0.018		59.9	0.073	0.057	0.046	0.03
60	0.125	0.083	0.071	0.055	0.027	0.008		60	0.941	0.842	0.754	0.588	0.363	0.234		60	0.48	0.411	0.389	0.259	0.176	0.122		60.001	1.357	1.04	0.873	0.668	0.424	0.29		60	0.015		60.002	0.002		60	0.018		60.001	0.073	0.057	0.046	0.03
60.1	0.119	0.079	0.068	0.053	0.026	0.009		60.1	0.923	0.827	0.74	0.578	0.357	0.231		60.1	0.448	0.386	0.366	0.246	0.169	0.117		60.101	1.309	1.004	0.843	0.647	0.413	0.284		60.1	0.015		60.102	0		60.1	0.017		60.101	0.066	0.053	0.042	0.029
60.2	0.11	0.074	0.065	0.051	0.025	0.007		60.2	0.905	0.811	0.724	0.567	0.35	0.228		60.2	0.412	0.357	0.34	0.23	0.158	0.112		60.201	1.255	0.963	0.811	0.624	0.4	0.279		60.2	0.013		60.202	0.001		60.2	0.015		60.201	0.06	0.048	0.038	0.027
60.3	0.102	0.07	0.061	0.048	0.024	0.006		60.3	0.883	0.792	0.707	0.555	0.342	0.223		60.3	0.375	0.328	0.314	0.214	0.148	0.106		60.301	1.196	0.917	0.774	0.598	0.386	0.272		60.3	0.012		60.302	0.001		60.3	0.013		60.301	0.053	0.043	0.034	0.026
60.4	0.094	0.065	0.057	0.045	0.023	0.006		60.4	0.859	0.772	0.687	0.541	0.333	0.219		60.4	0.336	0.297	0.286	0.197	0.138	0.1		60.401	1.131	0.868	0.734	0.57	0.37	0.263		60.4	0.011		60.402	0.001		60.4	0.011		60.401	0.047	0.039	0.031	0.024
60.5	0.086	0.059	0.053	0.042	0.021	0.006		60.5	0.834	0.751	0.668	0.527	0.325	0.214		60.5	0.297	0.265	0.257	0.178	0.127	0.093		60.501	1.063	0.817	0.693	0.539	0.353	0.254		60.5	0.01		60.502	0.001		60.5	0.011		60.501	0.04	0.034	0.028	0.022
60.6	0.078	0.055	0.049	0.04	0.02	0.004		60.6	0.809	0.729	0.648	0.512	0.316	0.209		60.6	0.261	0.236	0.23	0.162	0.117	0.086		60.601	0.996	0.765	0.652	0.509	0.337	0.244		60.6	0.008		60.602	0.001		60.6	0.01		60.601	0.035	0.031	0.026	0.021
60.7	0.07	0.051	0.046	0.038	0.018	0.005		60.7	0.783	0.708	0.628	0.496	0.306	0.205		60.7	0.227	0.207	0.203	0.145	0.108	0.08		60.701	0.929	0.714	0.61	0.479	0.322	0.234		60.7	0.007		60.702	0.001		60.7	0.008		60.701	0.029	0.026	0.022	0.018
60.8	0.063	0.047	0.042	0.036	0.017	0.004		60.8	0.759	0.685	0.607	0.481	0.296	0.199		60.8	0.196	0.182	0.179	0.13	0.098	0.075		60.801	0.864	0.665	0.57	0.45	0.306	0.225		60.8	0.006		60.802	0.001		60.8	0.008		60.801	0.024	0.022	0.019	0.017
60.9	0.057	0.044	0.04	0.034	0.016	0.005		60.9	0.736	0.665	0.589	0.467	0.288	0.194		60.9	0.172	0.162	0.16	0.118	0.092	0.07		60.901	0.805	0.62	0.533	0.423	0.291	0.216		60.9	0.005		60.902	0.001		60.9	0.008		60.901	0.021	0.02	0.017	0.015
61	0.053	0.041	0.038	0.033	0.015	0.005		61	0.715	0.647	0.572	0.453	0.279	0.189		61	0.154	0.145	0.143	0.107	0.085	0.066		61.001	0.754	0.581	0.501	0.398	0.278	0.208		61	0.004		61.002	0.002		61	0.008		61.001	0.018	0.018	0.016	0.014
61.1	0.049	0.039	0.037	0.031	0.015	0.005		61.1	0.698	0.632	0.559	0.441	0.273	0.186		61.1	0.143	0.134	0.133	0.101	0.08	0.063		61.101	0.712	0.549	0.475	0.379	0.267	0.202		61.1	0.004		61.102	0.003		61.1	0.009		61.101	0.016	0.016	0.015	0.013
61.2	0.048	0.038	0.037	0.031	0.014	0.006		61.2	0.681	0.616	0.546	0.43	0.266	0.181		61.2	0.134	0.125	0.123	0.095	0.076	0.06		61.201	0.675	0.521	0.45	0.361	0.257	0.195		61.2	0.004		61.202	0.003		61.2	0.008		61.201	0.015	0.017	0.015	0.013
61.3	0.048	0.037	0.036	0.031	0.014	0.007		61.3	0.665	0.602	0.533	0.419	0.26	0.177		61.3	0.124	0.117	0.114	0.09	0.072	0.058		61.301	0.64	0.495	0.428	0.344	0.247	0.189		61.3	0.003		61.302	0.001		61.3	0.008		61.301	0.014	0.014	0.014	0.011
61.4	0.047	0.036	0.035	0.029	0.013	0.006		61.4	0.651	0.588	0.522	0.409	0.254	0.173		61.4	0.117	0.111	0.107	0.085	0.069	0.056		61.401	0.608	0.47	0.407	0.329	0.239	0.183		61.4	0.002		61.402	-0.001		61.4	0.009		61.401	0.014	0.013	0.015	0.01
61.5	0.045	0.036	0.033	0.029	0.013	0.006		61.5	0.636	0.576	0.509	0.399	0.249	0.169		61.5	0.109	0.106	0.101	0.08	0.068	0.055		61.501	0.579	0.448	0.388	0.315	0.23	0.178		61.5	0.003		61.502	-0.003		61.5	0.009		61.501	0.014	0.011	0.014	0.009
61.6	0.045	0.035	0.033	0.028	0.013	0.005		61.6	0.623	0.564	0.497	0.389	0.243	0.165		61.6	0.101	0.1	0.095	0.075	0.063	0.051		61.601	0.551	0.427	0.371	0.3	0.222	0.172		61.6	0.002		61.602	-0.002		61.6	0.01		61.601	0.013	0.01	0.012	0.008
61.7	0.044	0.034	0.032	0.027	0.011	0.005		61.7	0.612	0.553	0.488	0.381	0.239	0.162		61.7	0.095	0.095	0.089	0.072	0.06	0.048		61.701	0.524	0.408	0.356	0.286	0.214	0.167		61.7	0.002		61.702	-0.002		61.7	0.011		61.701	0.013	0.01	0.011	0.008
61.8	0.043	0.033	0.031	0.026	0.01	0.005		61.8	0.602	0.542	0.479	0.373	0.235	0.16		61.8	0.089	0.09	0.083	0.068	0.057	0.047		61.801	0.501	0.391	0.341	0.274	0.207	0.163		61.8	0.002		61.802	-0.003		61.8	0.011		61.801	0.012	0.01	0.011	0.007
61.9	0.042	0.032	0.03	0.025	0.009	0.004		61.9	0.591	0.534	0.47	0.366	0.232	0.157		61.9	0.084	0.086	0.078	0.064	0.053	0.045		61.901	0.479	0.376	0.326	0.264	0.2	0.159		61.9	0.003		61.902	-0.003		61.9	0.01		61.901	0.011	0.01	0.009	0.006
62	0.041	0.03	0.029	0.024	0.009	0.004		62	0.581	0.523	0.46	0.359	0.228	0.154		62	0.078	0.083	0.074	0.06	0.05	0.042		62.001	0.458	0.361	0.313	0.254	0.194	0.154		62	0.003		62.002	-0.003		62	0.011		62.001	0.013	0.01	0.01	0.007
62.1	0.04	0.029	0.028	0.023	0.01	0.003		62.1	0.57	0.512	0.449	0.351	0.222	0.15		62.1	0.073	0.079	0.07	0.057	0.048	0.041		62.101	0.439	0.346	0.301	0.245	0.188	0.151		62.1	0.003		62.102	-0.003		62.1	0.011		62.101	0.011	0.01	0.009	0.006
62.2	0.037	0.027	0.026	0.021	0.01	0		62.2	0.561	0.503	0.441	0.345	0.219	0.148		62.2	0.068	0.074	0.066	0.053	0.044	0.039		62.201	0.421	0.332	0.29	0.238	0.182	0.148		62.2	0.002		62.202	-0.002		62.2	0.011		62.201	0.011	0.011	0.009	0.007
62.3	0.037	0.027	0.026	0.02	0.009	-0.001		62.3	0.552	0.494	0.433	0.34	0.214	0.146		62.3	0.065	0.072	0.064	0.051	0.043	0.038		62.301	0.403	0.318	0.28	0.229	0.178	0.144		62.3	0.003		62.302	-0.003		62.3	0.011		62.301	0.01	0.012	0.009	0.008
62.4	0.036	0.025	0.024	0.019	0.007	-0.002		62.4	0.543	0.485	0.425	0.333	0.211	0.144		62.4	0.062	0.069	0.061	0.048	0.041	0.036		62.401	0.385	0.306	0.269	0.221	0.172	0.139		62.4	0.003		62.402	-0.003		62.4	0.012		62.401	0.01	0.013	0.01	0.008
62.5	0.034	0.024	0.023	0.019	0.006	-0.003		62.5	0.535	0.477	0.418	0.328	0.207	0.141		62.5	0.059	0.065	0.058	0.045	0.038	0.034		62.501	0.37	0.294	0.259	0.213	0.167	0.136		62.5	0.003		62.502	-0.003		62.5	0.011		62.501	0.009	0.013	0.01	0.007
62.6	0.032	0.024	0.021	0.018	0.006	-0.004		62.6	0.525	0.469	0.41	0.323	0.202	0.139		62.6	0.058	0.063	0.056	0.042	0.037	0.033		62.601	0.355	0.283	0.249	0.205	0.163	0.132		62.6	0.003		62.602	-0.003		62.6	0.012		62.601	0.009	0.012	0.01	0.007
62.7	0.031	0.023	0.021	0.018	0.006	-0.004		62.7	0.516	0.46	0.402	0.317	0.198	0.136		62.7	0.056	0.06	0.054	0.04	0.036	0.032		62.701	0.341	0.271	0.239	0.198	0.158	0.128		62.7	0.002		62.702	-0.002		62.7	0.012		62.701	0.008	0.01	0.008	0.006
62.8	0.029	0.022	0.019	0.018	0.006	-0.004		62.8	0.508	0.451	0.395	0.311	0.194	0.134		62.8	0.053	0.057	0.052	0.037	0.033	0.031		62.801	0.328	0.261	0.23	0.192	0.153	0.125		62.8	0.003		62.802	-0.002		62.8	0.011		62.801	0.007	0.008	0.007	0.006
62.9	0.028	0.022	0.019	0.016	0.006	-0.004		62.9	0.5	0.445	0.391	0.307	0.191	0.133		62.9	0.052	0.056	0.05	0.037	0.034	0.031		62.901	0.318	0.253	0.222	0.186	0.149	0.123		62.9	0.003		62.902	-0.002		62.9	0.011		62.901	0.007	0.008	0.007	0.006
63	0.028	0.021	0.019	0.016	0.007	-0.003		63	0.492	0.437	0.383	0.3	0.187	0.13		63	0.051	0.052	0.048	0.035	0.032	0.031		63.001	0.307	0.245	0.215	0.18	0.145	0.121		63	0.001		63.002	-0.001		63	0.01		63.001	0.005	0.007	0.006	0.006
63.1	0.028	0.021	0.019	0.015	0.007	-0.004		63.1	0.485	0.43	0.378	0.296	0.185	0.129		63.1	0.049	0.049	0.045	0.035	0.031	0.03		63.101	0.297	0.237	0.208	0.175	0.141	0.118		63.1	0.002		63.102	-0.002		63.1	0.009		63.101	0.003	0.005	0.004	0.006
63.2	0.028	0.021	0.02	0.015	0.007	-0.003		63.2	0.477	0.423	0.371	0.291	0.182	0.127		63.2	0.047	0.047	0.045	0.033	0.032	0.029		63.201	0.288	0.23	0.201	0.169	0.137	0.115		63.2	0.001		63.202	-0.003		63.2	0.01		63.201	0.003	0.004	0.004	0.004
63.3	0.028	0.022	0.02	0.016	0.008	-0.003		63.3	0.47	0.415	0.364	0.283	0.179	0.124		63.3	0.045	0.047	0.043	0.032	0.032	0.03		63.301	0.279	0.224	0.194	0.164	0.134	0.113		63.3	0.002		63.302	-0.003		63.3	0.009		63.301	0.002	0.003	0.003	0.004
63.4	0.027	0.021	0.021	0.015	0.009	-0.002		63.4	0.464	0.409	0.358	0.278	0.176	0.123		63.4	0.043	0.045	0.042	0.03	0.032	0.028		63.401	0.27	0.218	0.189	0.161	0.13	0.112		63.4	0.002		63.402	-0.004		63.4	0.009		63.401	0.001	0.002	0.003	0.004
63.5	0.026	0.02	0.02	0.015	0.008	-0.003		63.5	0.456	0.403	0.353	0.273	0.173	0.122		63.5	0.044	0.043	0.041	0.03	0.033	0.028		63.501	0.261	0.212	0.184	0.155	0.125	0.109		63.5	0.001		63.502	-0.003		63.5	0.008		63.501	0.001	0.003	0.001	0.003
63.6	0.027	0.02	0.02	0.014	0.009	-0.002		63.6	0.45	0.397	0.347	0.268	0.17	0.119		63.6	0.042	0.041	0.04	0.028	0.031	0.027		63.601	0.253	0.206	0.18	0.15	0.122	0.107		63.6	0.001		63.602	-0.001		63.6	0.008		63.601	0.001	0.004	0.001	0.003
63.7	0.025	0.019	0.02	0.014	0.007	-0.001		63.7	0.444	0.393	0.343	0.264	0.169	0.118		63.7	0.04	0.039	0.037	0.026	0.03	0.026		63.701	0.247	0.202	0.175	0.148	0.119	0.105		63.7	0.001		63.702	-0.002		63.7	0.007		63.701	0.002	0.004	0.001	0.003
63.8	0.025	0.019	0.021	0.014	0.006	0		63.8	0.439	0.386	0.337	0.26	0.167	0.116		63.8	0.039	0.038	0.035	0.025	0.03	0.026		63.801	0.241	0.197	0.17	0.145	0.118	0.104		63.8	0.002		63.802	-0.002		63.8	0.008		63.801	0.002	0.004	0.002	0.002
63.9	0.023	0.018	0.019	0.014	0.006	0		63.9	0.431	0.38	0.33	0.256	0.164	0.112		63.9	0.037	0.036	0.033	0.025	0.029	0.025		63.901	0.235	0.192	0.166	0.141	0.114	0.102		63.9	0.001		63.902	-0.001		63.9	0.008		63.901	0.002	0.004	0.002	0.002
64	0.023	0.017	0.02	0.015	0.006	0		64	0.424	0.375	0.327	0.252	0.163	0.11		64	0.034	0.034	0.031	0.024	0.027	0.023		64.001	0.227	0.186	0.162	0.138	0.112	0.101		64	0.001		64.002	-0.001		64	0.009		64.001	0.001	0.005	0.003	0.003
64.1	0.023	0.018	0.02	0.015	0.006	0		64.1	0.418	0.369	0.322	0.247	0.16	0.107		64.1	0.033	0.033	0.031	0.024	0.026	0.023		64.101	0.22	0.182	0.159	0.135	0.109	0.1		64.1	0.001		64.102	-0.002		64.1	0.009		64.101	0.002	0.006	0.002	0.001
64.2	0.023	0.016	0.018	0.014	0.005	0		64.2	0.412	0.362	0.318	0.244	0.159	0.105		64.2	0.032	0.031	0.03	0.024	0.024	0.022		64.201	0.214	0.177	0.155	0.134	0.107	0.098		64.2	0		64.202	-0.003		64.2	0.009		64.201	0.003	0.007	0.004	0.002
64.3	0.023	0.016	0.017	0.014	0.004	-0.001		64.3	0.407	0.358	0.314	0.241	0.157	0.103		64.3	0.032	0.031	0.028	0.024	0.023	0.022		64.301	0.207	0.173	0.151	0.132	0.106	0.096		64.3	0		64.302	-0.003		64.3	0.009		64.301	0.003	0.008	0.005	0.002
64.4	0.023	0.015	0.016	0.013	0.003	-0.002		64.4	0.401	0.352	0.309	0.237	0.155	0.101		64.4	0.031	0.03	0.027	0.023	0.022	0.019		64.401	0.201	0.168	0.147	0.128	0.103	0.094		64.4	0.001		64.402	-0.002		64.4	0.011		64.401	0.004	0.008	0.006	0.002
64.5	0.023	0.015	0.016	0.014	0.004	-0.001		64.5	0.393	0.346	0.303	0.234	0.152	0.1		64.5	0.03	0.03	0.028	0.022	0.02	0.019		64.501	0.196	0.163	0.144	0.125	0.101	0.093		64.5	0.001		64.502	-0.002		64.5	0.011		64.501	0.004	0.009	0.006	0.003
64.6	0.023	0.015	0.014	0.014	0.003	-0.002		64.6	0.388	0.342	0.299	0.231	0.15	0.098		64.6	0.029	0.03	0.027	0.021	0.019	0.018		64.601	0.192	0.158	0.14	0.122	0.099	0.09		64.6	0		64.602	0		64.6	0.012		64.601	0.005	0.01	0.006	0.003
64.7	0.024	0.015	0.015	0.014	0.004	-0.001		64.7	0.383	0.338	0.295	0.227	0.148	0.096		64.7	0.028	0.03	0.027	0.022	0.018	0.018		64.701	0.188	0.154	0.137	0.119	0.099	0.089		64.7	0		64.702	0		64.7	0.012		64.701	0.005	0.009	0.006	0.003
64.8	0.024	0.015	0.015	0.013	0.003	0.001		64.8	0.378	0.334	0.291	0.224	0.145	0.095		64.8	0.027	0.03	0.026	0.02	0.016	0.017		64.801	0.184	0.149	0.134	0.117	0.097	0.087		64.8	-0.001		64.802	-0.001		64.8	0.011		64.801	0.005	0.007	0.004	0.003
64.9	0.025	0.015	0.015	0.013	0.003	-0.001		64.9	0.375	0.331	0.289	0.222	0.144	0.094		64.9	0.027	0.03	0.027	0.02	0.017	0.016		64.901	0.181	0.146	0.132	0.116	0.098	0.086		64.9	-0.002		64.902	0		64.9	0.01		64.901	0.004	0.007	0.004	0.004
65	0.026	0.014	0.016	0.014	0.005	-0.001		65	0.37	0.327	0.285	0.219	0.142	0.093		65	0.026	0.029	0.026	0.019	0.016	0.015		65.001	0.177	0.142	0.129	0.111	0.096	0.084		65	-0.002		65.002	0.001		65	0.01		65.001	0.003	0.007	0.004	0.004
65.1	0.025	0.014	0.017	0.014	0.005	-0.001		65.1	0.366	0.323	0.283	0.216	0.139	0.093		65.1	0.026	0.03	0.027	0.019	0.016	0.015		65.101	0.173	0.139	0.126	0.108	0.093	0.081		65.1	-0.002		65.102	0.001		65.1	0.01		65.101	0.001	0.005	0.003	0.004
65.2	0.027	0.015	0.018	0.013	0.004	-0.001		65.2	0.363	0.32	0.278	0.213	0.137	0.091		65.2	0.024	0.029	0.026	0.017	0.017	0.014		65.201	0.169	0.135	0.123	0.106	0.09	0.079		65.2	-0.002		65.202	0		65.2	0.01		65.201	0	0.005	0.002	0.004
65.3	0.027	0.014	0.018	0.013	0.004	-0.002		65.3	0.359	0.315	0.274	0.208	0.134	0.09		65.3	0.025	0.031	0.026	0.017	0.017	0.015		65.301	0.165	0.134	0.121	0.104	0.088	0.076		65.3	-0.001		65.302	0		65.3	0.009		65.301	0	0.005	0.001	0.004
65.4	0.026	0.013	0.017	0.012	0.003	-0.001		65.4	0.356	0.312	0.271	0.206	0.131	0.089		65.4	0.024	0.03	0.026	0.016	0.018	0.014		65.401	0.16	0.13	0.118	0.103	0.085	0.073		65.4	-0.001		65.402	0.001		65.4	0.009		65.401	-0.001	0.005	0	0.003
65.5	0.025	0.011	0.016	0.011	0.001	-0.003		65.5	0.354	0.31	0.269	0.204	0.128	0.089		65.5	0.024	0.029	0.025	0.015	0.017	0.015		65.501	0.157	0.128	0.117	0.101	0.083	0.071		65.5	0		65.502	0.001		65.5	0.009		65.501	-0.001	0.005	-0.001	0.003
65.6	0.023	0.012	0.017	0.011	0.001	-0.003		65.6	0.35	0.306	0.265	0.202	0.126	0.087		65.6	0.024	0.029	0.025	0.016	0.017	0.016		65.601	0.154	0.127	0.114	0.099	0.081	0.069		65.6	-0.001		65.602	0		65.6	0.008		65.601	0	0.005	-0.001	0.002
65.7	0.02	0.011	0.017	0.011	0.001	-0.003		65.7	0.345	0.302	0.262	0.2	0.125	0.086		65.7	0.023	0.028	0.023	0.015	0.016	0.014		65.701	0.15	0.125	0.111	0.096	0.079	0.068		65.7	-0.001		65.702	-0.001		65.7	0.008		65.701	-0.001	0.003	-0.002	0
65.8	0.02	0.012	0.017	0.01	0.001	-0.003		65.8	0.342	0.299	0.259	0.199	0.123	0.085		65.8	0.022	0.027	0.022	0.015	0.016	0.014		65.801	0.147	0.124	0.109	0.095	0.078	0.068		65.8	-0.001		65.802	-0.002		65.8	0.009		65.801	-0.002	0.003	-0.002	0
65.9	0.018	0.011	0.016	0.01	0.003	-0.003		65.9	0.338	0.296	0.256	0.196	0.121	0.083		65.9	0.022	0.026	0.022	0.015	0.017	0.013		65.901	0.144	0.123	0.106	0.094	0.076	0.068		65.9	-0.002		65.902	-0.003		65.9	0.008		65.901	-0.002	0.002	-0.001	-0.001
66	0.018	0.011	0.016	0.01	0.003	-0.002		66	0.335	0.292	0.254	0.194	0.12	0.083		66	0.022	0.025	0.02	0.015	0.015	0.013		66.001	0.141	0.121	0.104	0.093	0.074	0.067		66	-0.001		66.002	-0.003		66	0.008		66.001	-0.002	0.002	-0.003	-0.002
66.1	0.017	0.013	0.015	0.01	0.004	-0.003		66.1	0.333	0.289	0.251	0.193	0.12	0.082		66.1	0.02	0.024	0.019	0.015	0.015	0.013		66.101	0.139	0.12	0.102	0.093	0.073	0.066		66.1	-0.001		66.102	-0.003		66.1	0.008		66.101	0	0.003	-0.002	-0.003
66.2	0.017	0.012	0.014	0.01	0.005	-0.003		66.2	0.328	0.285	0.248	0.191	0.119	0.081		66.2	0.021	0.024	0.017	0.015	0.015	0.013		66.201	0.138	0.117	0.099	0.092	0.072	0.065		66.2	0		66.202	-0.004		66.2	0.008		66.201	0.002	0.005	0	-0.002
66.3	0.016	0.014	0.013	0.011	0.006	-0.002		66.3	0.326	0.283	0.246	0.189	0.118	0.081		66.3	0.021	0.024	0.016	0.015	0.016	0.013		66.301	0.135	0.116	0.097	0.091	0.072	0.065		66.3	0		66.302	-0.003		66.3	0.008		66.301	0.002	0.006	0.001	-0.002
66.4	0.016	0.014	0.012	0.01	0.006	-0.002		66.4	0.322	0.279	0.241	0.187	0.117	0.08		66.4	0.02	0.023	0.017	0.015	0.015	0.013		66.401	0.133	0.115	0.096	0.089	0.07	0.066		66.4	0		66.402	-0.003		66.4	0.01		66.401	0.002	0.007	0.002	-0.001
66.5	0.017	0.015	0.012	0.012	0.006	-0.001		66.5	0.316	0.276	0.236	0.184	0.116	0.079		66.5	0.022	0.024	0.018	0.016	0.015	0.014		66.501	0.131	0.113	0.094	0.087	0.069	0.065		66.5	0		66.502	-0.002		66.5	0.011		66.501	0.004	0.008	0.003	-0.001
66.6	0.017	0.015	0.011	0.013	0.006	0		66.6	0.315	0.274	0.235	0.182	0.115	0.077		66.6	0.021	0.023	0.017	0.016	0.014	0.014		66.601	0.129	0.11	0.093	0.084	0.068	0.064		66.6	0		66.602	-0.002		66.6	0.011		66.601	0.005	0.007	0.003	-0.001
66.7	0.017	0.015	0.013	0.014	0.007	0.001		66.7	0.313	0.272	0.233	0.182	0.114	0.077		66.7	0.02	0.023	0.017	0.016	0.013	0.014		66.701	0.126	0.108	0.091	0.082	0.067	0.064		66.7	0.001		66.702	-0.003		66.7	0.012		66.701	0.005	0.007	0.004	0
66.8	0.017	0.015	0.012	0.014	0.006	0.001		66.8	0.31	0.27	0.231	0.18	0.114	0.076		66.8	0.021	0.022	0.018	0.015	0.014	0.014		66.801	0.124	0.106	0.089	0.079	0.065	0.062		66.8	0.001		66.802	-0.003		66.8	0.012		66.801	0.007	0.008	0.006	0.001
66.9	0.017	0.016	0.012	0.014	0.006	0		66.9	0.309	0.27	0.231	0.18	0.114	0.076		66.9	0.02	0.022	0.018	0.014	0.014	0.014		66.901	0.122	0.105	0.088	0.078	0.064	0.062		66.9	0.001		66.902	-0.001		66.9	0.011		66.901	0.006	0.009	0.007	0.002
67	0.017	0.015	0.012	0.014	0.005	0		67	0.306	0.267	0.23	0.177	0.113	0.075		67	0.019	0.022	0.018	0.013	0.012	0.014		67.001	0.12	0.103	0.085	0.075	0.062	0.061		67	0.001		67.002	-0.002		67	0.012		67.001	0.007	0.009	0.008	0.003
67.1	0.018	0.015	0.012	0.013	0.005	0		67.1	0.303	0.264	0.227	0.175	0.111	0.075		67.1	0.019	0.022	0.02	0.014	0.014	0.014		67.101	0.117	0.101	0.084	0.073	0.06	0.06		67.1	0.001		67.102	-0.004		67.1	0.013		67.101	0.008	0.008	0.009	0.005
67.2	0.02	0.015	0.012	0.013	0.004	0		67.2	0.301	0.263	0.223	0.173	0.111	0.074		67.2	0.016	0.02	0.018	0.012	0.012	0.013		67.201	0.114	0.098	0.082	0.072	0.059	0.059		67.2	0		67.202	-0.004		67.2	0.013		67.201	0.008	0.007	0.008	0.006
67.3	0.019	0.014	0.011	0.013	0.003	-0.001		67.3	0.299	0.261	0.22	0.171	0.109	0.075		67.3	0.016	0.021	0.018	0.013	0.012	0.013		67.301	0.113	0.098	0.081	0.071	0.057	0.057		67.3	0		67.302	-0.003		67.3	0.013		67.301	0.007	0.007	0.008	0.006
67.4	0.018	0.012	0.01	0.012	0.003	-0.001		67.4	0.296	0.258	0.217	0.169	0.109	0.073		67.4	0.016	0.021	0.018	0.012	0.012	0.013		67.401	0.11	0.096	0.08	0.069	0.056	0.056		67.4	0		67.402	-0.003		67.4	0.013		67.401	0.007	0.007	0.009	0.007
67.5	0.018	0.012	0.01	0.012	0.003	-0.003		67.5	0.294	0.255	0.217	0.169	0.107	0.073		67.5	0.015	0.02	0.015	0.01	0.011	0.013		67.501	0.11	0.095	0.08	0.069	0.057	0.056		67.5	-0.001		67.502	-0.004		67.5	0.013		67.501	0.006	0.006	0.008	0.006
67.6	0.018	0.011	0.01	0.012	0.003	-0.003		67.6	0.291	0.252	0.214	0.167	0.106	0.072		67.6	0.015	0.019	0.013	0.01	0.011	0.011		67.601	0.107	0.095	0.078	0.068	0.055	0.056		67.6	-0.002		67.602	-0.004		67.6	0.012		67.601	0.006	0.005	0.009	0.006
67.7	0.018	0.01	0.009	0.011	0.004	-0.002		67.7	0.286	0.249	0.211	0.165	0.107	0.071		67.7	0.015	0.019	0.012	0.01	0.011	0.01		67.701	0.106	0.094	0.077	0.067	0.055	0.056		67.7	-0.001		67.702	-0.003		67.7	0.013		67.701	0.006	0.004	0.008	0.006
67.8	0.019	0.011	0.009	0.01	0.004	-0.002		67.8	0.284	0.246	0.21	0.164	0.105	0.07		67.8	0.014	0.018	0.012	0.01	0.01	0.009		67.801	0.105	0.093	0.075	0.066	0.054	0.056		67.8	-0.001		67.802	-0.004		67.8	0.012		67.801	0.005	0.003	0.006	0.006
67.9	0.018	0.01	0.009	0.01	0.004	-0.002		67.9	0.282	0.244	0.208	0.164	0.104	0.07		67.9	0.016	0.018	0.012	0.01	0.01	0.01		67.901	0.103	0.092	0.074	0.067	0.054	0.055		67.9	-0.001		67.902	-0.004		67.9	0.012		67.901	0.004	0.003	0.004	0.006
68	0.018	0.01	0.01	0.009	0.004	-0.003		68	0.279	0.24	0.207	0.163	0.104	0.07		68	0.016	0.017	0.013	0.01	0.011	0.01		68.001	0.102	0.09	0.073	0.067	0.053	0.054		68	-0.001		68.002	-0.004		68	0.012		68.001	0.004	0.003	0.003	0.006
68.1	0.017	0.011	0.011	0.01	0.004	-0.001		68.1	0.276	0.238	0.205	0.162	0.103	0.07		68.1	0.016	0.018	0.012	0.009	0.012	0.011		68.101	0.102	0.088	0.072	0.066	0.053	0.053		68.1	-0.001		68.102	-0.004		68.1	0.012		68.101	0.003	0.003	0	0.005
68.2	0.016	0.011	0.011	0.009	0.003	-0.001		68.2	0.274	0.235	0.204	0.16	0.102	0.069		68.2	0.017	0.018	0.011	0.011	0.013	0.01		68.201	0.101	0.086	0.07	0.066	0.053	0.053		68.2	-0.001		68.202	-0.005		68.2	0.012		68.201	0.002	0.003	-0.001	0.004
68.3	0.015	0.01	0.01	0.007	0.003	-0.001		68.3	0.271	0.233	0.203	0.158	0.102	0.068		68.3	0.016	0.017	0.013	0.011	0.013	0.009		68.301	0.097	0.086	0.07	0.065	0.053	0.051		68.3	-0.002		68.302	-0.004		68.3	0.012		68.301	0.003	0.003	-0.001	0.003
68.4	0.015	0.01	0.011	0.007	0.003	0		68.4	0.269	0.23	0.201	0.158	0.101	0.066		68.4	0.015	0.016	0.012	0.01	0.013	0.008		68.401	0.094	0.084	0.069	0.064	0.051	0.05		68.4	-0.002		68.402	-0.004		68.4	0.012		68.401	0.002	0.002	-0.003	0.003
68.5	0.015	0.01	0.012	0.007	0.003	0		68.5	0.267	0.228	0.2	0.157	0.099	0.065		68.5	0.015	0.016	0.013	0.01	0.012	0.007		68.501	0.093	0.082	0.067	0.061	0.05	0.048		68.5	-0.001		68.502	-0.004		68.5	0.013		68.501	0.002	0.002	-0.003	0.001
68.6	0.013	0.009	0.012	0.006	0.003	0		68.6	0.265	0.226	0.2	0.155	0.098	0.065		68.6	0.013	0.016	0.013	0.01	0.012	0.007		68.601	0.091	0.08	0.066	0.06	0.05	0.046		68.6	0		68.602	-0.004		68.6	0.014		68.601	0.001	0.002	-0.002	0.001
68.7	0.012	0.009	0.013	0.005	0.002	0		68.7	0.264	0.227	0.2	0.154	0.097	0.065		68.7	0.012	0.016	0.014	0.01	0.011	0.007		68.701	0.089	0.079	0.065	0.059	0.049	0.045		68.7	0		68.702	-0.004		68.7	0.013		68.701	0.001	0.003	-0.002	0.001
68.8	0.01	0.009	0.012	0.005	0.001	-0.001		68.8	0.262	0.227	0.199	0.152	0.097	0.064		68.8	0.011	0.015	0.014	0.01	0.01	0.006		68.801	0.088	0.078	0.064	0.059	0.048	0.044		68.8	0		68.802	-0.004		68.8	0.012		68.801	0.002	0.004	-0.001	0.002
68.9	0.011	0.01	0.011	0.005	0.001	0		68.9	0.26	0.226	0.198	0.15	0.095	0.064		68.9	0.009	0.015	0.014	0.009	0.01	0.006		68.901	0.087	0.076	0.063	0.058	0.047	0.044		68.9	-0.001		68.902	-0.004		68.9	0.011		68.901	0.003	0.005	-0.001	0.002
69	0.01	0.01	0.011	0.005	0.001	0.001		69	0.258	0.225	0.196	0.148	0.094	0.063		69	0.007	0.013	0.013	0.008	0.007	0.004		69.001	0.086	0.075	0.061	0.056	0.045	0.043		69	0		69.002	-0.005		69	0.012		69.001	0.002	0.004	-0.001	0.003
69.1	0.011	0.011	0.011	0.006	0.001	0		69.1	0.256	0.225	0.193	0.147	0.094	0.064		69.1	0.007	0.013	0.014	0.009	0.008	0.004		69.101	0.085	0.073	0.06	0.056	0.044	0.043		69.1	-0.001		69.102	-0.005		69.1	0.013		69.101	0.003	0.004	0.001	0.004
69.2	0.012	0.011	0.011	0.007	0.002	0		69.2	0.253	0.224	0.191	0.145	0.092	0.063		69.2	0.006	0.011	0.014	0.008	0.006	0.002		69.201	0.085	0.072	0.06	0.055	0.044	0.041		69.2	-0.002		69.202	-0.004		69.2	0.013		69.201	0.003	0.005	0.002	0.004
69.3	0.011	0.011	0.011	0.007	0.001	0		69.3	0.25	0.221	0.189	0.143	0.09	0.061		69.3	0.006	0.012	0.012	0.009	0.005	0.002		69.301	0.084	0.071	0.059	0.053	0.043	0.04		69.3	-0.002		69.302	-0.003		69.3	0.011		69.301	0.002	0.006	0.003	0.004
69.4	0.011	0.012	0.01	0.009	0.002	0		69.4	0.248	0.219	0.187	0.14	0.088	0.059		69.4	0.006	0.011	0.012	0.008	0.005	0.001		69.401	0.084	0.07	0.06	0.053	0.043	0.04		69.4	-0.001		69.402	-0.002		69.4	0.011		69.401	0.004	0.006	0.005	0.004
69.5	0.011	0.012	0.01	0.01	0.001	0		69.5	0.246	0.216	0.186	0.138	0.086	0.058		69.5	0.007	0.012	0.011	0.008	0.005	0.002		69.501	0.084	0.07	0.06	0.053	0.043	0.04		69.5	-0.002		69.502	-0.002		69.5	0.012		69.501	0.004	0.006	0.007	0.004
69.6	0.011	0.012	0.01	0.011	0.001	0.001		69.6	0.245	0.216	0.184	0.136	0.085	0.057		69.6	0.007	0.011	0.01	0.009	0.004	0.002		69.601	0.083	0.07	0.059	0.052	0.042	0.039		69.6	-0.001		69.602	-0.002		69.6	0.012		69.601	0.004	0.006	0.007	0.004
69.7	0.012	0.013	0.01	0.012	0.001	0		69.7	0.243	0.215	0.183	0.135	0.084	0.056		69.7	0.01	0.012	0.012	0.011	0.005	0.003		69.701	0.082	0.069	0.059	0.053	0.042	0.038		69.7	-0.001		69.702	-0.002		69.7	0.013		69.701	0.004	0.005	0.008	0.003
69.8	0.012	0.013	0.01	0.012	0.001	0.001		69.8	0.242	0.213	0.18	0.134	0.082	0.055		69.8	0.011	0.012	0.012	0.01	0.005	0.003		69.801	0.081	0.069	0.059	0.053	0.042	0.038		69.8	-0.002		69.802	-0.002		69.8	0.013		69.801	0.003	0.004	0.007	0.002
69.9	0.013	0.013	0.011	0.013	0.001	0.001		69.9	0.24	0.212	0.18	0.134	0.081	0.055		69.9	0.012	0.011	0.012	0.01	0.005	0.004		69.901	0.081	0.067	0.059	0.054	0.042	0.038		69.9	-0.002		69.902	-0.003		69.9	0.012		69.901	0.002	0.003	0.006	0.001
70	0.013	0.012	0.011	0.013	0.001	0		70	0.237	0.209	0.179	0.132	0.08	0.054		70	0.013	0.013	0.013	0.011	0.007	0.005		70.001	0.081	0.066	0.059	0.054	0.041	0.037		70	-0.003		70.002	-0.003		70	0.013		70.001	0.001	0.001	0.006	0
70.1	0.013	0.013	0.012	0.014	0.002	0.002		70.1	0.235	0.206	0.177	0.129	0.079	0.053		70.1	0.013	0.014	0.013	0.011	0.007	0.005		70.101	0.08	0.066	0.059	0.054	0.042	0.037		70.1	-0.003		70.102	-0.002		70.1	0.013		70.101	0.001	0.001	0.005	-0.001
70.2	0.013	0.012	0.011	0.012	0	0		70.2	0.234	0.204	0.177	0.128	0.08	0.053		70.2	0.012	0.013	0.012	0.011	0.007	0.004		70.201	0.08	0.066	0.058	0.055	0.042	0.038		70.2	-0.003		70.202	-0.003		70.2	0.013		70.201	0.001	0	0.005	0
70.3	0.013	0.013	0.01	0.011	0.001	0		70.3	0.233	0.203	0.176	0.128	0.079	0.053		70.3	0.013	0.014	0.013	0.011	0.008	0.004		70.301	0.077	0.065	0.058	0.054	0.042	0.037		70.3	-0.002		70.302	-0.003		70.3	0.015		70.301	0.001	0.001	0.006	-0.001
70.4	0.013	0.013	0.011	0.01	0.002	0		70.4	0.231	0.199	0.174	0.127	0.078	0.051		70.4	0.013	0.014	0.012	0.01	0.008	0.003		70.401	0.076	0.065	0.056	0.053	0.042	0.037		70.4	-0.002		70.402	-0.003		70.4	0.014		70.401	0	0.001	0.005	-0.002
70.5	0.012	0.012	0.009	0.008	0.002	-0.002		70.5	0.231	0.199	0.173	0.127	0.079	0.052		70.5	0.011	0.013	0.011	0.009	0.007	0.004		70.501	0.076	0.065	0.056	0.053	0.042	0.037		70.5	-0.001		70.502	-0.003		70.5	0.015		70.501	0	0.001	0.004	-0.002
70.6	0.011	0.011	0.009	0.007	0.001	-0.003		70.6	0.231	0.198	0.173	0.126	0.079	0.053		70.6	0.011	0.013	0.011	0.008	0.007	0.004		70.601	0.075	0.065	0.055	0.053	0.042	0.036		70.6	-0.002		70.602	-0.002		70.6	0.015		70.601	0	0.001	0.004	-0.002
70.7	0.011	0.011	0.008	0.006	0.001	-0.004		70.7	0.231	0.198	0.171	0.126	0.079	0.053		70.7	0.01	0.014	0.01	0.009	0.008	0.005		70.701	0.073	0.064	0.054	0.053	0.041	0.036		70.7	-0.003		70.702	-0.002		70.7	0.015		70.701	0	0.001	0.003	-0.003
70.8	0.011	0.01	0.008	0.005	0	-0.004		70.8	0.23	0.198	0.17	0.127	0.08	0.052		70.8	0.009	0.012	0.009	0.007	0.007	0.005		70.801	0.072	0.063	0.053	0.052	0.039	0.036		70.8	-0.003		70.802	-0.001		70.8	0.016		70.801	-0.001	0.002	0.003	-0.001
70.9	0.013	0.01	0.008	0.005	0	-0.004		70.9	0.229	0.197	0.169	0.126	0.081	0.053		70.9	0.01	0.012	0.01	0.007	0.008	0.006		70.901	0.071	0.062	0.05	0.051	0.038	0.035		70.9	-0.004		70.902	-0.002		70.9	0.016		70.901	0	0.003	0.003	-0.001
71	0.012	0.01	0.009	0.005	0	-0.005		71	0.227	0.196	0.167	0.125	0.081	0.052		71	0.011	0.011	0.01	0.007	0.008	0.006		71.001	0.07	0.062	0.049	0.048	0.037	0.036		71	-0.004		71.002	-0.002		71	0.016		71.001	0	0.003	0.002	-0.001
71.1	0.011	0.01	0.009	0.005	0	-0.006		71.1	0.227	0.196	0.167	0.126	0.081	0.053		71.1	0.011	0.011	0.01	0.007	0.007	0.005		71.101	0.07	0.062	0.05	0.049	0.037	0.036		71.1	-0.005		71.102	-0.002		71.1	0.015		71.101	0	0.004	0.003	0
71.2	0.012	0.009	0.008	0.005	0	-0.006		71.2	0.226	0.195	0.166	0.125	0.08	0.052		71.2	0.01	0.011	0.009	0.007	0.007	0.004		71.201	0.07	0.061	0.05	0.048	0.037	0.036		71.2	-0.004		71.202	-0.001		71.2	0.015		71.201	0.001	0.006	0.003	0.002
71.3	0.011	0.009	0.008	0.005	0	-0.005		71.3	0.223	0.193	0.165	0.124	0.079	0.052		71.3	0.01	0.013	0.009	0.008	0.008	0.005		71.301	0.069	0.061	0.048	0.046	0.037	0.035		71.3	-0.004		71.302	-0.001		71.3	0.014		71.301	0.002	0.007	0.002	0.002
71.4	0.01	0.009	0.007	0.006	0	-0.004		71.4	0.224	0.193	0.165	0.124	0.08	0.053		71.4	0.009	0.011	0.009	0.007	0.008	0.005		71.401	0.07	0.061	0.048	0.046	0.037	0.035		71.4	-0.004		71.402	-0.002		71.4	0.015		71.401	0.002	0.006	0.003	0.003
71.5	0.011	0.009	0.009	0.007	0.001	-0.004		71.5	0.223	0.192	0.165	0.124	0.079	0.053		71.5	0.01	0.012	0.01	0.008	0.009	0.007		71.501	0.068	0.061	0.047	0.045	0.037	0.035		71.5	-0.004		71.502	-0.003		71.5	0.015		71.501	0.002	0.008	0.003	0.002
71.6	0.011	0.009	0.01	0.008	0.002	-0.002		71.6	0.225	0.192	0.165	0.125	0.079	0.053		71.6	0.009	0.012	0.008	0.008	0.009	0.006		71.601	0.067	0.061	0.047	0.045	0.038	0.035		71.6	-0.004		71.602	-0.003		71.6	0.014		71.601	0.002	0.007	0.002	0.002
71.7	0.012	0.009	0.009	0.009	0.003	-0.002		71.7	0.223	0.193	0.165	0.126	0.08	0.053		71.7	0.01	0.011	0.009	0.007	0.009	0.006		71.701	0.066	0.06	0.046	0.045	0.038	0.035		71.7	-0.004		71.702	-0.003		71.7	0.014		71.701	0.002	0.007	0.002	0.002
71.8	0.012	0.008	0.01	0.009	0.004	-0.001		71.8	0.222	0.192	0.163	0.126	0.08	0.053		71.8	0.009	0.011	0.009	0.008	0.009	0.007		71.801	0.065	0.058	0.046	0.043	0.036	0.034		71.8	-0.003		71.802	-0.003		71.8	0.013		71.801	0.001	0.006	0.002	0.001
71.9	0.013	0.009	0.01	0.01	0.005	0		71.9	0.22	0.19	0.163	0.125	0.079	0.052		71.9	0.009	0.011	0.01	0.008	0.01	0.008		71.901	0.065	0.058	0.045	0.043	0.035	0.033		71.9	-0.002		71.902	-0.005		71.9	0.013		71.901	0.001	0.005	0.003	0.001
72	0.013	0.01	0.01	0.01	0.006	0.001		72	0.218	0.189	0.161	0.124	0.077	0.051		72	0.008	0.012	0.01	0.008	0.009	0.009		72.001	0.064	0.058	0.046	0.043	0.035	0.034		72	-0.002		72.002	-0.005		72	0.013		72.001	0.001	0.004	0.003	0.001
72.1	0.013	0.01	0.012	0.011	0.006	0		72.1	0.216	0.188	0.158	0.122	0.076	0.051		72.1	0.008	0.013	0.011	0.008	0.01	0.008		72.101	0.064	0.057	0.046	0.043	0.035	0.034		72.1	-0.001		72.102	-0.005		72.1	0.013		72.101	0.001	0.004	0.003	0
72.2	0.013	0.01	0.012	0.009	0.005	0		72.2	0.215	0.187	0.157	0.122	0.076	0.051		72.2	0.008	0.012	0.01	0.007	0.009	0.008		72.201	0.063	0.056	0.047	0.043	0.035	0.033		72.2	0		72.202	-0.006		72.2	0.013		72.201	0.001	0.004	0.003	-0.001
72.3	0.013	0.01	0.012	0.008	0.006	-0.001		72.3	0.215	0.185	0.156	0.122	0.075	0.051		72.3	0.008	0.012	0.009	0.005	0.008	0.008		72.301	0.062	0.056	0.046	0.041	0.036	0.033		72.3	0		72.302	-0.006		72.3	0.013		72.301	0.001	0.004	0.003	-0.001
72.4	0.013	0.011	0.012	0.009	0.007	-0.001		72.4	0.214	0.182	0.155	0.121	0.075	0.05		72.4	0.008	0.011	0.01	0.006	0.009	0.008		72.401	0.061	0.055	0.046	0.04	0.035	0.031		72.4	0.001		72.402	-0.006		72.4	0.013		72.401	0.002	0.004	0.001	-0.001
72.5	0.012	0.009	0.011	0.008	0.006	-0.001		72.5	0.213	0.182	0.155	0.12	0.074	0.05		72.5	0.006	0.01	0.008	0.006	0.007	0.007		72.501	0.06	0.054	0.045	0.04	0.034	0.029		72.5	0.001		72.502	-0.006		72.5	0.014		72.501	0.002	0.003	0.001	-0.001
72.6	0.012	0.008	0.011	0.007	0.005	-0.003		72.6	0.212	0.181	0.153	0.12	0.073	0.048		72.6	0.004	0.01	0.008	0.004	0.006	0.006		72.601	0.06	0.053	0.044	0.039	0.032	0.029		72.6	0		72.602	-0.006		72.6	0.015		72.601	0.001	0.002	0.001	-0.002
72.7	0.012	0.007	0.011	0.007	0.005	-0.004		72.7	0.21	0.179	0.152	0.118	0.073	0.048		72.7	0.004	0.01	0.007	0.004	0.006	0.005		72.701	0.06	0.052	0.044	0.038	0.031	0.029		72.7	0.001		72.702	-0.005		72.7	0.015		72.701	0.002	0.003	0.001	-0.003
72.8	0.012	0.006	0.01	0.006	0.004	-0.004		72.8	0.208	0.178	0.152	0.118	0.073	0.046		72.8	0.004	0.01	0.006	0.004	0.004	0.004		72.801	0.059	0.051	0.042	0.036	0.03	0.028		72.8	0.003		72.802	-0.005		72.8	0.015		72.801	0.002	0.003	0.001	-0.002
72.9	0.012	0.008	0.009	0.006	0.004	-0.006		72.9	0.206	0.176	0.151	0.116	0.072	0.046		72.9	0.004	0.01	0.006	0.003	0.004	0.002		72.901	0.059	0.051	0.041	0.035	0.029	0.028		72.9	0.002		72.902	-0.005		72.9	0.015		72.901	0.002	0.003	0	-0.003
73	0.011	0.007	0.008	0.006	0.003	-0.007		73	0.205	0.174	0.15	0.115	0.071	0.046		73	0.004	0.01	0.006	0.003	0.003	0		73.001	0.059	0.051	0.042	0.034	0.029	0.028		73	0.003		73.002	-0.005		73	0.015		73.001	0.002	0.003	0	-0.003
73.1	0.009	0.006	0.006	0.006	0	-0.007		73.1	0.205	0.173	0.15	0.115	0.07	0.046		73.1	0.003	0.011	0.007	0.004	0.003	-0.001		73.101	0.06	0.051	0.042	0.034	0.029	0.028		73.1	0.004		73.102	-0.004		73.1	0.015		73.101	0.002	0.003	0	-0.002
73.2	0.009	0.006	0.005	0.007	0	-0.008		73.2	0.204	0.171	0.149	0.114	0.069	0.046		73.2	0.002	0.01	0.005	0.004	0.004	-0.002		73.201	0.059	0.052	0.041	0.034	0.029	0.029		73.2	0.004		73.202	-0.003		73.2	0.014		73.201	0.002	0.004	-0.001	-0.001
73.3	0.008	0.006	0.004	0.007	0	-0.008		73.3	0.201	0.169	0.148	0.112	0.068	0.046		73.3	0.003	0.011	0.006	0.005	0.004	-0.004		73.301	0.058	0.052	0.04	0.033	0.029	0.028		73.3	0.004		73.302	-0.004		73.3	0.015		73.301	0.003	0.004	-0.001	-0.002
73.4	0.008	0.006	0.004	0.008	-0.001	-0.007		73.4	0.201	0.168	0.148	0.112	0.068	0.047		73.4	0.002	0.01	0.006	0.004	0.004	-0.003		73.401	0.058	0.052	0.039	0.033	0.029	0.028		73.4	0.004		73.402	-0.006		73.4	0.013		73.401	0.003	0.005	-0.001	-0.002
73.5	0.008	0.006	0.004	0.009	-0.001	-0.007		73.5	0.201	0.168	0.147	0.111	0.067	0.046		73.5	0.002	0.011	0.005	0.004	0.004	-0.004		73.501	0.057	0.052	0.038	0.033	0.029	0.028		73.5	0.004		73.502	-0.006		73.5	0.013		73.501	0.003	0.006	-0.001	-0.001
73.6	0.008	0.006	0.004	0.008	-0.001	-0.007		73.6	0.202	0.168	0.147	0.111	0.068	0.045		73.6	0.003	0.012	0.005	0.006	0.004	-0.003		73.601	0.057	0.051	0.037	0.033	0.029	0.027		73.6	0.004		73.602	-0.006		73.6	0.014		73.601	0.004	0.006	0	-0.001
73.7	0.01	0.008	0.006	0.009	0	-0.005		73.7	0.202	0.169	0.147	0.111	0.069	0.045		73.7	0.004	0.011	0.007	0.007	0.005	-0.001		73.701	0.057	0.05	0.037	0.032	0.028	0.026		73.7	0.004		73.702	-0.007		73.7	0.012		73.701	0.004	0.006	0.001	-0.001
73.8	0.01	0.008	0.007	0.009	0	-0.005		73.8	0.202	0.168	0.145	0.11	0.068	0.046		73.8	0.004	0.011	0.005	0.006	0.004	-0.001		73.801	0.057	0.05	0.039	0.033	0.028	0.027		73.8	0.003		73.802	-0.007		73.8	0.012		73.801	0.003	0.006	0.002	-0.001
73.9	0.011	0.009	0.008	0.009	0.001	-0.004		73.9	0.2	0.167	0.143	0.108	0.065	0.046		73.9	0.004	0.011	0.005	0.006	0.004	0		73.901	0.058	0.051	0.039	0.034	0.03	0.026		73.9	0.002		73.902	-0.007		73.9	0.012		73.901	0.003	0.006	0.003	-0.002
74	0.011	0.01	0.009	0.009	0	-0.003		74	0.201	0.169	0.142	0.107	0.065	0.046		74	0.005	0.011	0.005	0.006	0.004	0.001		74.001	0.057	0.05	0.039	0.036	0.031	0.027		74	0.001		74.002	-0.007		74	0.011		74.001	0.002	0.005	0.003	-0.002
74.1	0.012	0.01	0.011	0.009	-0.001	-0.005		74.1	0.2	0.167	0.142	0.107	0.066	0.046		74.1	0.006	0.011	0.004	0.005	0.004	0.001		74.101	0.057	0.049	0.04	0.036	0.032	0.026		74.1	0		74.102	-0.007		74.1	0.011		74.101	0.002	0.006	0.004	-0.001
74.2	0.013	0.011	0.011	0.007	0	-0.003		74.2	0.2	0.166	0.142	0.106	0.067	0.046		74.2	0.007	0.01	0.004	0.005	0.005	0.002		74.201	0.057	0.049	0.04	0.037	0.033	0.025		74.2	0		74.202	-0.008		74.2	0.011		74.201	0.003	0.005	0.005	0
74.3	0.014	0.01	0.011	0.007	0	-0.003		74.3	0.201	0.166	0.142	0.106	0.067	0.045		74.3	0.007	0.009	0.003	0.004	0.004	0.002		74.301	0.056	0.048	0.039	0.036	0.032	0.025		74.3	0		74.302	-0.008		74.3	0.011		74.301	0.003	0.005	0.005	0.001
74.4	0.015	0.01	0.01	0.007	0	-0.003		74.4	0.2	0.166	0.143	0.106	0.068	0.045		74.4	0.007	0.007	0.002	0.004	0.005	0.002		74.401	0.056	0.047	0.04	0.036	0.032	0.025		74.4	-0.001		74.402	-0.008		74.4	0.012		74.401	0.003	0.004	0.004	0
74.5	0.014	0.008	0.01	0.007	0.001	-0.003		74.5	0.199	0.165	0.143	0.105	0.067	0.044		74.5	0.005	0.007	0	0.003	0.003	0.001		74.501	0.056	0.047	0.04	0.036	0.031	0.025		74.5	-0.001		74.502	-0.009		74.5	0.013		74.501	0.004	0.004	0.005	0
74.6	0.014	0.008	0.009	0.005	0	-0.004		74.6	0.197	0.166	0.144	0.105	0.067	0.043		74.6	0.005	0.008	0	0.002	0.003	0.001		74.601	0.056	0.046	0.039	0.035	0.029	0.025		74.6	-0.001		74.602	-0.008		74.6	0.013		74.601	0.004	0.005	0.006	0.001
74.7	0.014	0.008	0.01	0.005	0	-0.004		74.7	0.196	0.166	0.144	0.106	0.067	0.043		74.7	0.005	0.007	0	0.001	0.003	0.001		74.701	0.055	0.045	0.039	0.034	0.029	0.025		74.7	-0.001		74.702	-0.007		74.7	0.014		74.701	0.003	0.006	0.005	0.001
74.8	0.014	0.008	0.009	0.005	0	-0.004		74.8	0.195	0.164	0.143	0.105	0.066	0.042		74.8	0.005	0.006	0	0.001	0.003	-0.001		74.801	0.055	0.045	0.039	0.035	0.028	0.025		74.8	0		74.802	-0.006		74.8	0.015		74.801	0.003	0.006	0.005	0.001
74.9	0.014	0.008	0.008	0.006	0	-0.004		74.9	0.196	0.164	0.145	0.106	0.067	0.042		74.9	0.003	0.005	0	0	0.003	-0.001		74.901	0.054	0.045	0.039	0.034	0.027	0.026		74.9	-0.001		74.902	-0.006		74.9	0.015		74.901	0.003	0.006	0.004	0.001
75	0.013	0.007	0.007	0.005	-0.002	-0.006		75	0.196	0.163	0.144	0.106	0.067	0.042		75	0.002	0.005	0.001	0	0.004	-0.001		75.001	0.055	0.045	0.039	0.035	0.028	0.028		75	0		75.002	-0.006		75	0.015		75.001	0.004	0.005	0.003	0.001
75.1	0.013	0.007	0.007	0.006	-0.002	-0.005		75.1	0.193	0.161	0.143	0.105	0.066	0.04		75.1	0.004	0.007	0.002	0.002	0.004	0		75.101	0.055	0.046	0.04	0.034	0.028	0.027		75.1	0		75.102	-0.006		75.1	0.015		75.101	0.003	0.004	0.002	0.001
75.2	0.013	0.007	0.008	0.007	-0.001	-0.005		75.2	0.192	0.161	0.142	0.104	0.066	0.039		75.2	0.003	0.006	0.001	0.002	0.004	-0.001		75.201	0.054	0.046	0.039	0.034	0.027	0.027		75.2	0		75.202	-0.006		75.2	0.014		75.201	0.001	0.004	0	0.001
75.3	0.014	0.008	0.009	0.008	0	-0.005		75.3	0.191	0.161	0.142	0.105	0.066	0.04		75.3	0.004	0.008	0.003	0.003	0.004	0		75.301	0.054	0.045	0.037	0.033	0.025	0.026		75.3	0.001		75.302	-0.006		75.3	0.016		75.301	0.002	0.004	0	0.002
75.4	0.014	0.007	0.01	0.008	0	-0.003		75.4	0.19	0.159	0.141	0.104	0.065	0.039		75.4	0.003	0.008	0.005	0.004	0.005	0.001		75.401	0.054	0.044	0.036	0.032	0.025	0.025		75.4	0.001		75.402	-0.006		75.4	0.015		75.401	0.001	0.004	-0.001	0.001
75.5	0.012	0.008	0.01	0.007	0	-0.003		75.5	0.189	0.159	0.14	0.103	0.065	0.038		75.5	0.002	0.007	0.004	0.003	0.005	0.001		75.501	0.052	0.044	0.036	0.032	0.025	0.025		75.5	0.002		75.502	-0.005		75.5	0.015		75.501	0	0.003	-0.001	0.001
75.6	0.012	0.007	0.01	0.007	0.001	-0.003		75.6	0.188	0.159	0.138	0.103	0.065	0.037		75.6	0.002	0.007	0.005	0.004	0.006	0.002		75.601	0.052	0.043	0.036	0.032	0.025	0.026		75.6	0.001		75.602	-0.005		75.6	0.015		75.601	0	0.004	-0.001	0.001
75.7	0.011	0.008	0.011	0.008	0.001	-0.002		75.7	0.188	0.157	0.137	0.102	0.064	0.038		75.7	0.002	0.006	0.006	0.004	0.006	0.002		75.701	0.052	0.043	0.035	0.032	0.027	0.025		75.7	0.002		75.702	-0.004		75.7	0.014		75.701	0	0.004	-0.001	0
75.8	0.009	0.008	0.011	0.007	0.001	-0.002		75.8	0.187	0.157	0.136	0.101	0.063	0.038		75.8	0.002	0.005	0.004	0.002	0.005	0.002		75.801	0.051	0.043	0.036	0.033	0.028	0.025		75.8	0.001		75.802	-0.004		75.8	0.013		75.801	-0.001	0.003	-0.003	0
75.9	0.009	0.008	0.01	0.006	0.001	-0.003		75.9	0.186	0.157	0.135	0.1	0.063	0.038		75.9	0.002	0.006	0.005	0.002	0.006	0.002		75.901	0.049	0.043	0.035	0.033	0.028	0.024		75.9	0.002		75.902	-0.003		75.9	0.013		75.901	0	0.003	-0.002	0
76	0.007	0.007	0.009	0.005	0	-0.004		76	0.186	0.156	0.134	0.099	0.063	0.038		76	0.003	0.006	0.006	0.002	0.007	0.003		76.001	0.047	0.042	0.035	0.033	0.026	0.023		76	0.001		76.002	-0.004		76	0.013		76.001	0	0.002	-0.002	-0.001
76.1	0.007	0.006	0.009	0.005	0	-0.004		76.1	0.186	0.156	0.134	0.1	0.064	0.037		76.1	0.003	0.005	0.005	0.001	0.006	0.003		76.101	0.046	0.041	0.035	0.032	0.026	0.022		76.1	0.001		76.102	-0.003		76.1	0.012		76.101	0	0.001	-0.003	0
76.2	0.007	0.007	0.007	0.004	0	-0.004		76.2	0.186	0.157	0.134	0.1	0.063	0.038		76.2	0.003	0.006	0.006	0.001	0.006	0.003		76.201	0.046	0.041	0.035	0.032	0.027	0.023		76.2	0.001		76.202	-0.002		76.2	0.014		76.201	0.001	0	-0.003	-0.001
76.3	0.006	0.004	0.006	0.002	-0.001	-0.003		76.3	0.187	0.157	0.134	0.099	0.063	0.037		76.3	0.004	0.005	0.006	0	0.006	0.002		76.301	0.045	0.04	0.034	0.031	0.025	0.021		76.3	0.001		76.302	-0.002		76.3	0.014		76.301	0.001	0.001	-0.002	-0.002
76.4	0.005	0.003	0.005	0.002	-0.001	-0.004		76.4	0.187	0.158	0.133	0.099	0.062	0.038		76.4	0.003	0.003	0.005	-0.001	0.005	0.002		76.401	0.044	0.04	0.033	0.031	0.024	0.022		76.4	0		76.402	-0.001		76.4	0.015		76.401	0.001	0	-0.002	-0.002
76.5	0.004	0.002	0.004	0.002	-0.001	-0.005		76.5	0.187	0.157	0.132	0.097	0.06	0.037		76.5	0.004	0.004	0.005	0	0.004	0.002		76.501	0.044	0.04	0.033	0.03	0.023	0.02		76.5	-0.001		76.502	-0.002		76.5	0.016		76.501	0.002	0.002	-0.001	-0.001
76.6	0.005	0.002	0.004	0.002	-0.002	-0.004		76.6	0.185	0.156	0.13	0.097	0.059	0.037		76.6	0.004	0.003	0.006	-0.001	0.004	0.002		76.601	0.044	0.039	0.032	0.03	0.021	0.02		76.6	-0.002		76.602	-0.002		76.6	0.017		76.601	0.002	0.002	-0.001	-0.002
76.7	0.006	0.003	0.004	0.003	-0.002	-0.003		76.7	0.186	0.155	0.131	0.097	0.058	0.036		76.7	0.002	0.002	0.004	-0.003	0.003	0.001		76.701	0.045	0.039	0.033	0.03	0.021	0.021		76.7	-0.001		76.702	-0.002		76.7	0.018		76.701	0.001	0.001	-0.001	-0.002
76.8	0.006	0.003	0.004	0.004	-0.002	-0.003		76.8	0.185	0.154	0.13	0.096	0.057	0.037		76.8	0.003	0.003	0.004	-0.002	0.002	0		76.801	0.046	0.039	0.033	0.031	0.021	0.021		76.8	-0.001		76.802	-0.002		76.8	0.018		76.801	0.001	0.002	-0.001	-0.003
76.9	0.007	0.003	0.005	0.003	-0.002	-0.001		76.9	0.184	0.153	0.13	0.095	0.057	0.036		76.9	0.002	0.004	0.004	-0.002	0.001	0		76.901	0.046	0.039	0.032	0.03	0.02	0.02		76.9	-0.002		76.902	-0.003		76.9	0.018		76.901	0.001	0.001	0	-0.004
77	0.007	0.003	0.006	0.004	-0.002	-0.003		77	0.184	0.153	0.129	0.096	0.056	0.036		77	0.002	0.004	0.003	-0.001	0	0.001		77.001	0.046	0.038	0.031	0.029	0.021	0.02		77	-0.003		77.002	-0.004		77	0.018		77.001	-0.001	0	-0.001	-0.004
77.1	0.009	0.005	0.008	0.005	-0.001	-0.002		77.1	0.183	0.152	0.129	0.096	0.056	0.036		77.1	0.004	0.006	0.004	-0.001	0	0.001		77.101	0.046	0.038	0.031	0.029	0.021	0.019		77.1	-0.003		77.102	-0.003		77.1	0.019		77.101	-0.002	0	-0.001	-0.003
77.2	0.009	0.005	0.008	0.005	-0.001	-0.001		77.2	0.183	0.151	0.13	0.095	0.057	0.037		77.2	0.003	0.007	0.005	-0.001	0	0.001		77.201	0.045	0.037	0.031	0.028	0.02	0.019		77.2	-0.003		77.202	-0.003		77.2	0.018		77.201	-0.002	0	-0.001	-0.003
77.3	0.009	0.004	0.009	0.005	-0.001	-0.002		77.3	0.182	0.151	0.131	0.096	0.057	0.037		77.3	0.003	0.006	0.005	0	0	0.002		77.301	0.044	0.038	0.03	0.028	0.02	0.019		77.3	-0.004		77.302	-0.004		77.3	0.016		77.301	-0.002	0	-0.001	-0.003
77.4	0.008	0.004	0.008	0.005	-0.001	-0.003		77.4	0.181	0.151	0.131	0.094	0.057	0.037		77.4	0.003	0.008	0.006	0.001	0.002	0.003		77.401	0.044	0.038	0.03	0.028	0.021	0.019		77.4	-0.004		77.402	-0.005		77.4	0.015		77.401	-0.002	0.001	0	-0.003
77.5	0.007	0.005	0.008	0.005	-0.002	-0.003		77.5	0.179	0.15	0.13	0.095	0.058	0.038		77.5	0.002	0.008	0.005	0	0.002	0.003		77.501	0.042	0.037	0.029	0.028	0.02	0.018		77.5	-0.005		77.502	-0.005		77.5	0.014		77.501	-0.001	0	0	-0.003
77.6	0.007	0.004	0.008	0.005	-0.001	-0.003		77.6	0.178	0.15	0.13	0.095	0.058	0.037		77.6	0.001	0.007	0.005	0	0.002	0.003		77.601	0.042	0.037	0.03	0.028	0.022	0.019		77.6	-0.004		77.602	-0.006		77.6	0.014		77.601	-0.001	0.001	-0.002	-0.003
77.7	0.007	0.005	0.007	0.004	0	-0.004		77.7	0.178	0.149	0.13	0.095	0.059	0.037		77.7	0.003	0.008	0.005	0	0.003	0.003		77.701	0.041	0.037	0.029	0.026	0.021	0.018		77.7	-0.003		77.702	-0.005		77.7	0.014		77.701	0	0.001	-0.002	-0.004
77.8	0.007	0.006	0.008	0.004	0.001	-0.004		77.8	0.176	0.148	0.129	0.094	0.059	0.037		77.8	0.002	0.009	0.006	-0.001	0.003	0.002		77.801	0.04	0.037	0.03	0.026	0.021	0.018		77.8	-0.002		77.802	-0.005		77.8	0.013		77.801	0.001	0.001	-0.002	-0.003
77.9	0.007	0.005	0.006	0.003	0	-0.005		77.9	0.177	0.149	0.13	0.094	0.06	0.037		77.9	0.001	0.009	0.005	-0.002	0.003	0.001		77.901	0.039	0.037	0.029	0.026	0.019	0.017		77.9	-0.001		77.902	-0.005		77.9	0.013		77.901	0.001	0.001	-0.003	-0.004
78	0.009	0.004	0.006	0.003	0.001	-0.005		78	0.176	0.149	0.131	0.094	0.06	0.038		78	0.002	0.009	0.006	-0.001	0.004	0.001		78.001	0.04	0.036	0.029	0.027	0.019	0.017		78	-0.001		78.002	-0.006		78	0.012		78.001	0.002	0.001	-0.004	-0.004
78.1	0.008	0.003	0.006	0.003	0.002	-0.003		78.1	0.174	0.148	0.129	0.094	0.06	0.037		78.1	0.002	0.008	0.005	-0.001	0.004	0.001		78.101	0.041	0.036	0.03	0.026	0.02	0.017		78.1	0		78.102	-0.005		78.1	0.011		78.101	0.002	0.001	-0.003	-0.004
78.2	0.009	0.004	0.006	0.002	0.002	-0.005		78.2	0.174	0.148	0.13	0.094	0.06	0.036		78.2	0	0.008	0.004	-0.002	0.002	-0.001		78.201	0.041	0.036	0.03	0.026	0.019	0.017		78.2	0		78.202	-0.005		78.2	0.011		78.201	0.002	0.002	-0.002	-0.003
78.3	0.009	0.003	0.006	0.002	0.002	-0.004		78.3	0.173	0.148	0.129	0.092	0.059	0.036		78.3	0	0.007	0.003	-0.001	0.002	-0.002		78.301	0.04	0.037	0.029	0.027	0.018	0.017		78.3	0.001		78.302	-0.005		78.3	0.012		78.301	0.002	0.002	-0.001	-0.003
78.4	0.011	0.003	0.006	0.002	0.003	-0.004		78.4	0.173	0.146	0.127	0.091	0.058	0.034		78.4	-0.001	0.006	0.002	0	0.001	-0.002		78.401	0.04	0.037	0.029	0.026	0.018	0.017		78.4	0.001		78.402	-0.003		78.4	0.012		78.401	0.003	0.002	-0.001	-0.003
78.5	0.011	0.004	0.005	0.002	0.004	-0.004		78.5	0.172	0.145	0.127	0.09	0.057	0.033		78.5	-0.001	0.005	0.002	-0.002	-0.001	-0.003		78.501	0.042	0.035	0.03	0.025	0.018	0.017		78.5	0.001		78.502	-0.005		78.5	0.012		78.501	0.002	0.001	-0.001	-0.002
78.6	0.011	0.004	0.006	0.002	0.003	-0.004		78.6	0.171	0.143	0.126	0.09	0.056	0.032		78.6	-0.002	0.005	0.002	-0.002	-0.001	-0.003		78.601	0.042	0.034	0.029	0.024	0.018	0.019		78.6	0.001		78.602	-0.006		78.6	0.013		78.601	0.002	0.002	-0.001	-0.003
78.7	0.011	0.003	0.007	0.003	0.003	-0.001		78.7	0.17	0.141	0.124	0.088	0.054	0.031		78.7	-0.003	0.003	0.001	-0.003	-0.003	-0.003		78.701	0.042	0.034	0.03	0.024	0.017	0.018		78.7	0.002		78.702	-0.006		78.7	0.012		78.701	0.001	0.002	0	-0.002
78.8	0.009	0.004	0.007	0.003	0.003	-0.003		78.8	0.17	0.14	0.123	0.088	0.054	0.032		78.8	-0.003	0.003	0.001	-0.003	-0.004	-0.003		78.801	0.042	0.033	0.028	0.024	0.016	0.018		78.8	0.002		78.802	-0.006		78.8	0.012		78.801	0	0.001	-0.001	-0.003
78.9	0.008	0.004	0.007	0.004	0.002	-0.003		78.9	0.17	0.14	0.123	0.088	0.053	0.031		78.9	-0.002	0.004	0.002	-0.002	-0.004	-0.002		78.901	0.041	0.034	0.028	0.024	0.015	0.017		78.9	0.002		78.902	-0.006		78.9	0.012		78.901	-0.001	0	0	-0.003
79	0.007	0.003	0.006	0.004	0.002	-0.004		79	0.171	0.14	0.123	0.088	0.053	0.031		79	-0.001	0.004	0.002	-0.002	-0.004	-0.001		79.001	0.04	0.033	0.027	0.024	0.015	0.018		79	0.001		79.002	-0.006		79	0.012		79.001	-0.002	0	0	-0.002
79.1	0.007	0.004	0.006	0.003	0.002	-0.004		79.1	0.172	0.141	0.122	0.089	0.053	0.032		79.1	-0.002	0.003	0.002	-0.002	-0.004	-0.001		79.101	0.041	0.034	0.027	0.025	0.014	0.018		79.1	0.001		79.102	-0.005		79.1	0.011		79.101	-0.003	-0.001	0	-0.001
79.2	0.007	0.003	0.006	0.003	0.002	-0.003		79.2	0.171	0.14	0.121	0.088	0.053	0.032		79.2	-0.001	0.004	0.003	-0.001	-0.004	0.001		79.201	0.041	0.034	0.026	0.024	0.013	0.018		79.2	0		79.202	-0.004		79.2	0.011		79.201	-0.004	-0.001	0	-0.002
79.3	0.005	0.002	0.005	0.003	0.001	-0.003		79.3	0.171	0.14	0.121	0.088	0.052	0.03		79.3	0	0.004	0.003	-0.001	-0.003	0.002		79.301	0.041	0.036	0.026	0.025	0.014	0.018		79.3	0		79.302	-0.004		79.3	0.011		79.301	-0.003	-0.001	0.001	-0.002
79.4	0.004	0.002	0.005	0.002	0.002	-0.004		79.4	0.171	0.142	0.121	0.089	0.053	0.031		79.4	0.001	0.005	0.002	-0.002	-0.002	0.002		79.401	0.041	0.036	0.026	0.026	0.015	0.018		79.4	-0.001		79.402	-0.003		79.4	0.012		79.401	-0.005	-0.002	0.001	-0.002
79.5	0.004	0.003	0.005	0.003	0.001	-0.004		79.5	0.17	0.14	0.12	0.088	0.053	0.032		79.5	0.001	0.005	0.002	-0.002	-0.002	0.002		79.501	0.041	0.036	0.025	0.025	0.015	0.018		79.5	0		79.502	-0.002		79.5	0.013		79.501	-0.004	-0.002	0	-0.002
79.6	0.004	0.002	0.005	0.004	0.001	-0.003		79.6	0.168	0.14	0.12	0.089	0.053	0.031		79.6	0.001	0.005	0.002	-0.003	-0.001	0.003		79.601	0.042	0.037	0.025	0.026	0.016	0.018		79.6	0		79.602	-0.001		79.6	0.014		79.601	-0.004	-0.002	0	-0.002
79.7	0.003	0.004	0.005	0.003	0	-0.004		79.7	0.168	0.14	0.121	0.09	0.053	0.031		79.7	0.001	0.007	0.002	-0.003	0	0.002		79.701	0.042	0.037	0.025	0.027	0.017	0.019		79.7	0		79.702	-0.002		79.7	0.014		79.701	-0.004	-0.003	0.001	-0.002
79.8	0.003	0.005	0.005	0.005	0	-0.003		79.8	0.169	0.14	0.122	0.09	0.054	0.032		79.8	0.002	0.008	0.003	-0.003	0	0.003		79.801	0.041	0.038	0.026	0.027	0.019	0.018		79.8	0.001		79.802	-0.002		79.8	0.015		79.801	-0.003	-0.002	0.002	-0.002
79.9	0.004	0.003	0.005	0.003	0	-0.002		79.9	0.17	0.14	0.122	0.089	0.055	0.033		79.9	0.001	0.008	0.002	-0.004	0.001	0.002		79.901	0.041	0.038	0.026	0.027	0.018	0.018		79.9	0.001		79.902	-0.003		79.9	0.015		79.901	-0.004	-0.003	0.001	-0.003
80	0.005	0.003	0.005	0.003	0	-0.003		80	0.168	0.141	0.123	0.09	0.055	0.034		80	0	0.008	0.001	-0.003	0.001	0.001		80.001	0.042	0.037	0.026	0.027	0.018	0.019		80	0		80.002	-0.004		80	0.016		80.001	-0.004	-0.002	0	-0.002
80.1	0.003	0.004	0.005	0.002	-0.002	-0.004		80.1	0.167	0.141	0.123	0.089	0.055	0.033		80.1	0	0.008	0	-0.002	0	0.001		80.101	0.041	0.038	0.026	0.026	0.018	0.018		80.1	0		80.102	-0.004		80.1	0.018		80.101	-0.003	-0.001	0.002	-0.001
80.2	0.004	0.005	0.006	0.003	-0.002	-0.004		80.2	0.166	0.141	0.124	0.09	0.056	0.033		80.2	-0.002	0.007	0	-0.002	-0.001	-0.001		80.201	0.04	0.038	0.026	0.025	0.018	0.018		80.2	0		80.202	-0.004		80.2	0.018		80.201	-0.003	0	0.001	-0.001
80.3	0.004	0.004	0.006	0.002	-0.002	-0.004		80.3	0.167	0.142	0.124	0.089	0.056	0.033		80.3	-0.003	0.006	-0.002	-0.002	-0.001	-0.002		80.301	0.041	0.038	0.025	0.026	0.019	0.018		80.3	-0.001		80.302	-0.004		80.3	0.019		80.301	-0.002	0.001	0.001	0
80.4	0.004	0.004	0.006	0.003	-0.001	-0.003		80.4	0.167	0.14	0.124	0.088	0.055	0.032		80.4	-0.002	0.006	-0.001	-0.001	0	-0.001		80.401	0.041	0.037	0.026	0.024	0.019	0.018		80.4	0		80.402	-0.005		80.4	0.019		80.401	-0.001	0.002	0.001	0
80.5	0.003	0.004	0.005	0.003	-0.002	-0.002		80.5	0.165	0.139	0.123	0.086	0.053	0.032		80.5	-0.001	0.005	-0.001	-0.002	0	-0.002		80.501	0.041	0.037	0.026	0.024	0.019	0.018		80.5	0		80.502	-0.007		80.5	0.019		80.501	0	0.002	0	0
80.6	0.003	0.004	0.005	0.002	-0.003	-0.004		80.6	0.165	0.137	0.122	0.085	0.051	0.031		80.6	-0.002	0.004	-0.001	-0.002	0	-0.003		80.601	0.04	0.037	0.026	0.023	0.018	0.018		80.6	0		80.602	-0.007		80.6	0.019		80.601	0	0.002	0	-0.002
80.7	0.003	0.005	0.005	0.003	-0.003	-0.003		80.7	0.164	0.137	0.12	0.084	0.05	0.029		80.7	-0.001	0.004	0	-0.001	0	-0.003		80.701	0.04	0.037	0.026	0.024	0.017	0.016		80.7	0		80.702	-0.006		80.7	0.019		80.701	0	0.003	0	-0.001
80.8	0.002	0.005	0.004	0.003	-0.003	-0.003		80.8	0.163	0.136	0.12	0.083	0.05	0.029		80.8	0	0.005	-0.001	0	0	-0.003		80.801	0.04	0.037	0.026	0.024	0.017	0.016		80.8	0.001		80.802	-0.006		80.8	0.019		80.801	-0.001	0.002	-0.001	-0.002
80.9	0.003	0.005	0.005	0.003	-0.002	-0.002		80.9	0.162	0.136	0.119	0.083	0.049	0.028		80.9	0	0.004	0	0.001	-0.001	-0.004		80.901	0.04	0.037	0.026	0.025	0.017	0.016		80.9	0.002		80.902	-0.007		80.9	0.017		80.901	-0.001	0.003	-0.001	-0.001
81	0.003	0.005	0.004	0.003	-0.001	-0.001		81	0.162	0.135	0.116	0.081	0.048	0.029		81	0.002	0.004	0.001	0.001	-0.001	-0.003		81.001	0.039	0.037	0.026	0.024	0.017	0.016		81	0.002		81.002	-0.007		81	0.017		81.001	0	0.004	0	-0.001
81.1	0.005	0.007	0.006	0.004	0.001	0.002		81.1	0.162	0.136	0.115	0.081	0.048	0.029		81.1	0.002	0.003	0.002	0.001	-0.002	-0.002		81.101	0.039	0.037	0.026	0.024	0.017	0.016		81.1	0.002		81.102	-0.007		81.1	0.016		81.101	-0.002	0.004	-0.001	-0.002
81.2	0.006	0.007	0.006	0.003	0.002	0.001		81.2	0.162	0.135	0.114	0.081	0.048	0.029		81.2	0.004	0.003	0.003	0.001	-0.002	-0.001		81.201	0.038	0.037	0.027	0.025	0.016	0.015		81.2	0.001		81.202	-0.005		81.2	0.015		81.201	-0.003	0.004	-0.001	-0.003
81.3	0.006	0.007	0.007	0.003	0.002	0.001		81.3	0.162	0.135	0.113	0.08	0.049	0.029		81.3	0.006	0.005	0.004	0.001	-0.001	-0.002		81.301	0.038	0.037	0.028	0.025	0.018	0.016		81.3	0.001		81.302	-0.005		81.3	0.015		81.301	-0.003	0.005	0	-0.003
81.4	0.007	0.007	0.007	0.004	0.003	0.002		81.4	0.163	0.136	0.113	0.082	0.049	0.03		81.4	0.007	0.006	0.004	0.001	0	0		81.401	0.038	0.037	0.028	0.025	0.017	0.016		81.4	0		81.402	-0.004		81.4	0.014		81.401	-0.004	0.005	-0.001	-0.004
81.5	0.007	0.007	0.008	0.005	0.003	0.002		81.5	0.163	0.136	0.112	0.082	0.05	0.03		81.5	0.006	0.006	0.005	0.001	0	0.001		81.501	0.038	0.037	0.028	0.025	0.017	0.016		81.5	0.001		81.502	-0.005		81.5	0.013		81.501	-0.002	0.005	0	-0.004
81.6	0.006	0.008	0.008	0.006	0.003	0.003		81.6	0.164	0.135	0.112	0.084	0.051	0.03		81.6	0.006	0.007	0.006	0.001	0	0.002		81.601	0.038	0.036	0.028	0.025	0.018	0.016		81.6	0		81.602	-0.005		81.6	0.011		81.601	-0.001	0.006	0	-0.005
81.7	0.006	0.007	0.007	0.005	0.003	0.003		81.7	0.166	0.136	0.112	0.083	0.052	0.031		81.7	0.005	0.007	0.006	0	0	0.002		81.701	0.037	0.036	0.028	0.024	0.019	0.016		81.7	0.001		81.702	-0.006		81.7	0.011		81.701	-0.001	0.006	0	-0.003
81.8	0.006	0.007	0.007	0.005	0.003	0.002		81.8	0.168	0.138	0.113	0.083	0.053	0.032		81.8	0.005	0.008	0.006	0	0	0.003		81.801	0.038	0.036	0.028	0.024	0.018	0.017		81.8	0.002		81.802	-0.007		81.8	0.011		81.801	-0.001	0.005	0	-0.004
81.9	0.006	0.006	0.008	0.004	0.001	0		81.9	0.167	0.137	0.113	0.083	0.053	0.032		81.9	0.004	0.008	0.006	0.001	0	0.002		81.901	0.039	0.036	0.027	0.023	0.017	0.017		81.9	0.001		81.902	-0.008		81.9	0.01		81.901	0	0.005	-0.001	-0.004
82	0.006	0.005	0.007	0.004	0	-0.001		82	0.167	0.138	0.113	0.085	0.054	0.033		82	0.002	0.008	0.006	0.002	0	0.003		82.001	0.038	0.036	0.026	0.023	0.016	0.017		82	0.001		82.002	-0.008		82	0.01		82.001	0.001	0.005	-0.001	-0.003
82.1	0.005	0.004	0.008	0.004	-0.001	-0.001		82.1	0.167	0.138	0.114	0.084	0.055	0.033		82.1	0.001	0.008	0.006	0.002	0	0.003		82.101	0.038	0.036	0.025	0.02	0.015	0.017		82.1	0.001		82.102	-0.009		82.1	0.01		82.101	0.002	0.005	-0.001	-0.003
82.2	0.005	0.002	0.008	0.004	-0.001	-0.002		82.2	0.166	0.137	0.115	0.084	0.055	0.034		82.2	0	0.008	0.005	0.002	0.001	0.002		82.201	0.039	0.035	0.023	0.02	0.015	0.016		82.2	0		82.202	-0.009		82.2	0.01		82.201	0.003	0.006	-0.002	-0.001
82.3	0.006	0.001	0.008	0.004	-0.002	-0.002		82.3	0.166	0.137	0.115	0.084	0.054	0.034		82.3	-0.001	0.007	0.004	0.001	0.001	0.001		82.301	0.039	0.036	0.023	0.02	0.015	0.018		82.3	0.001		82.302	-0.008		82.3	0.01		82.301	0.002	0.005	-0.002	-0.001
82.4	0.005	0.001	0.008	0.005	-0.002	-0.003		82.4	0.165	0.135	0.116	0.083	0.053	0.033		82.4	-0.001	0.008	0.005	0.001	0.003	0.002		82.401	0.04	0.036	0.024	0.02	0.015	0.017		82.4	0.002		82.402	-0.008		82.4	0.011		82.401	0.002	0.005	-0.003	0
82.5	0.005	0	0.008	0.004	-0.003	-0.004		82.5	0.163	0.134	0.114	0.082	0.051	0.032		82.5	-0.001	0.009	0.005	0.002	0.003	0.001		82.501	0.04	0.037	0.023	0.019	0.015	0.016		82.5	0.001		82.502	-0.007		82.5	0.011		82.501	0.003	0.004	-0.003	0
82.6	0.006	0.001	0.008	0.004	-0.003	-0.004		82.6	0.162	0.133	0.114	0.082	0.049	0.032		82.6	-0.001	0.008	0.004	0.002	0.003	0		82.601	0.04	0.037	0.024	0.019	0.015	0.016		82.6	0		82.602	-0.006		82.6	0.011		82.601	0.002	0.004	-0.004	0
82.7	0.006	0.001	0.008	0.005	-0.002	-0.004		82.7	0.161	0.133	0.114	0.082	0.049	0.032		82.7	-0.001	0.008	0.004	0.002	0.003	0		82.701	0.04	0.037	0.024	0.019	0.016	0.016		82.7	0.001		82.702	-0.005		82.7	0.012		82.701	0.003	0.005	-0.004	0.001
82.8	0.006	0.001	0.008	0.004	-0.003	-0.004		82.8	0.159	0.132	0.112	0.081	0.048	0.032		82.8	-0.003	0.006	0.003	0.001	0.001	-0.001		82.801	0.04	0.037	0.025	0.02	0.016	0.016		82.8	0.001		82.802	-0.005		82.8	0.013		82.801	0.002	0.006	-0.002	0.001
82.9	0.007	0.002	0.008	0.005	-0.003	-0.003		82.9	0.158	0.132	0.111	0.081	0.048	0.032		82.9	-0.003	0.003	0.002	0.001	0	-0.002		82.901	0.038	0.036	0.025	0.02	0.017	0.016		82.9	0		82.902	-0.005		82.9	0.011		82.901	0.002	0.006	-0.002	0.003
83	0.008	0.003	0.007	0.006	-0.002	-0.003		83	0.159	0.134	0.111	0.081	0.049	0.033		83	-0.001	0.005	0.002	0.001	0	-0.001		83.001	0.037	0.035	0.026	0.02	0.016	0.015		83	-0.002		83.002	-0.005		83	0.014		83.001	0.001	0.006	-0.001	0.002
83.1	0.008	0.004	0.008	0.006	-0.001	-0.002		83.1	0.157	0.132	0.111	0.081	0.049	0.033		83.1	-0.001	0.004	0.002	0.001	0	-0.002		83.101	0.037	0.034	0.026	0.021	0.016	0.014		83.1	-0.002		83.102	-0.005		83.1	0.014		83.101	0	0.007	-0.002	0.001
83.2	0.007	0.004	0.008	0.004	-0.001	-0.003		83.2	0.158	0.133	0.111	0.082	0.049	0.033		83.2	-0.001	0.004	0.001	0	0	-0.002		83.201	0.037	0.033	0.027	0.022	0.016	0.013		83.2	-0.003		83.202	-0.005		83.2	0.014		83.201	0	0.006	-0.002	0.001
83.3	0.008	0.005	0.007	0.004	0	-0.002		83.3	0.157	0.132	0.11	0.082	0.049	0.032		83.3	-0.001	0.004	0.001	-0.002	0	-0.001		83.301	0.037	0.031	0.026	0.022	0.016	0.014		83.3	-0.003		83.302	-0.005		83.3	0.015		83.301	-0.001	0.007	-0.001	0.001
83.4	0.008	0.005	0.007	0.004	0.001	-0.002		83.4	0.157	0.132	0.108	0.082	0.049	0.031		83.4	0	0.003	0.002	-0.001	0	-0.001		83.401	0.036	0.031	0.026	0.022	0.017	0.014		83.4	-0.004		83.402	-0.004		83.4	0.015		83.401	-0.001	0.007	-0.001	0
83.5	0.007	0.005	0.007	0.002	0.002	-0.002		83.5	0.157	0.132	0.108	0.083	0.051	0.03		83.5	0	0.003	0.002	-0.003	0	-0.001		83.501	0.035	0.03	0.026	0.023	0.018	0.013		83.5	-0.003		83.502	-0.005		83.5	0.015		83.501	-0.003	0.005	-0.001	-0.001
83.6	0.006	0.005	0.006	0.001	0.002	-0.003		83.6	0.157	0.132	0.107	0.082	0.05	0.029		83.6	0.002	0.004	0.003	-0.004	0	-0.001		83.601	0.034	0.029	0.025	0.023	0.018	0.013		83.6	-0.003		83.602	-0.005		83.6	0.015		83.601	-0.003	0.005	0.001	-0.001
83.7	0.005	0.004	0.005	0	0.002	-0.003		83.7	0.156	0.132	0.106	0.081	0.05	0.029		83.7	0.002	0.005	0.002	-0.004	0.001	-0.001		83.701	0.033	0.028	0.025	0.023	0.018	0.013		83.7	-0.002		83.702	-0.006		83.7	0.016		83.701	-0.003	0.005	0.002	0
83.8	0.005	0.004	0.004	0.001	0.002	-0.004		83.8	0.157	0.133	0.107	0.08	0.049	0.028		83.8	0.002	0.004	0.002	-0.004	0	-0.001		83.801	0.033	0.028	0.025	0.024	0.017	0.013		83.8	-0.001		83.802	-0.007		83.8	0.015		83.801	-0.003	0.004	0.001	-0.001
83.9	0.005	0.004	0.004	0.001	0.001	-0.004		83.9	0.155	0.131	0.106	0.08	0.049	0.027		83.9	0.001	0.004	0.003	-0.004	0	-0.001		83.901	0.034	0.028	0.024	0.022	0.017	0.013		83.9	-0.001		83.902	-0.007		83.9	0.016		83.901	-0.002	0.003	0.002	-0.002
84	0.005	0.004	0.003	0.002	0	-0.004		84	0.155	0.13	0.105	0.079	0.048	0.027		84	0.001	0.004	0.003	-0.003	0	0		84.001	0.032	0.028	0.023	0.021	0.015	0.013		84	0		84.002	-0.007		84	0.017		84.001	-0.002	0.002	0.002	0
84.1	0.005	0.003	0.004	0.002	-0.001	-0.003		84.1	0.154	0.13	0.106	0.078	0.047	0.027		84.1	-0.001	0.003	0.002	-0.004	-0.001	-0.001		84.101	0.031	0.028	0.021	0.02	0.014	0.013		84.1	0.001		84.102	-0.007		84.1	0.017		84.101	-0.002	0.001	0.001	0
84.2	0.005	0.002	0.004	0.002	-0.001	-0.003		84.2	0.153	0.128	0.106	0.078	0.046	0.028		84.2	0	0.004	0.003	-0.004	0	-0.001		84.201	0.031	0.027	0.021	0.02	0.013	0.013		84.2	0.001		84.202	-0.007		84.2	0.017		84.201	-0.002	0.001	0.001	0
84.3	0.005	0.002	0.004	0.002	-0.001	-0.002		84.3	0.151	0.126	0.105	0.077	0.046	0.027		84.3	0	0.004	0.002	-0.004	0	-0.002		84.301	0.031	0.027	0.021	0.019	0.012	0.012		84.3	0.002		84.302	-0.006		84.3	0.019		84.301	-0.002	-0.001	0	-0.001
84.4	0.004	0.002	0.005	0.002	-0.001	-0.003		84.4	0.152	0.126	0.106	0.077	0.047	0.028		84.4	-0.001	0.003	0.002	-0.004	-0.001	-0.001		84.401	0.031	0.026	0.02	0.018	0.011	0.012		84.4	0.001		84.402	-0.005		84.4	0.019		84.401	-0.002	-0.002	-0.001	-0.001
84.5	0.004	0.002	0.006	0.002	-0.002	-0.003		84.5	0.151	0.126	0.104	0.077	0.045	0.027		84.5	-0.001	0.003	0.003	-0.003	0	-0.001		84.501	0.032	0.028	0.021	0.018	0.012	0.013		84.5	0.002		84.502	-0.004		84.5	0.02		84.501	-0.001	-0.001	-0.001	-0.001
84.6	0.005	0.003	0.006	0.003	-0.002	-0.003		84.6	0.149	0.124	0.103	0.075	0.044	0.028		84.6	0	0.003	0.004	-0.002	0	-0.001		84.601	0.032	0.028	0.023	0.018	0.011	0.013		84.6	0		84.602	-0.003		84.6	0.019		84.601	-0.001	-0.001	-0.002	-0.001
84.7	0.004	0.003	0.005	0.003	-0.003	-0.004		84.7	0.15	0.125	0.105	0.076	0.045	0.029		84.7	-0.003	0.001	0.003	-0.003	-0.002	-0.001		84.701	0.032	0.028	0.024	0.019	0.012	0.014		84.7	0.001		84.702	-0.002		84.7	0.019		84.701	0	-0.002	-0.002	-0.002
84.8	0.005	0.003	0.005	0.003	-0.004	-0.004		84.8	0.15	0.124	0.104	0.075	0.046	0.03		84.8	-0.004	0.002	0.004	-0.003	-0.002	-0.001		84.801	0.033	0.03	0.024	0.019	0.013	0.013		84.8	-0.001		84.802	-0.002		84.8	0.018		84.801	0.001	0	-0.001	-0.002
84.9	0.004	0.002	0.006	0.004	-0.004	-0.003		84.9	0.149	0.124	0.104	0.075	0.046	0.031		84.9	-0.003	0.002	0.004	-0.002	-0.003	-0.002		84.901	0.033	0.03	0.025	0.019	0.014	0.013		84.9	-0.001		84.902	-0.002		84.9	0.017		84.901	0.001	0	-0.001	-0.001
85	0.004	0.002	0.006	0.003	-0.004	-0.004		85	0.15	0.124	0.105	0.076	0.046	0.031		85	-0.003	0.003	0.003	-0.002	-0.003	-0.002		85.001	0.036	0.032	0.024	0.02	0.015	0.013		85	-0.001		85.002	-0.004		85	0.017		85.001	0.002	0	-0.002	-0.002
85.1	0.003	0.002	0.006	0.001	-0.004	-0.006		85.1	0.149	0.122	0.105	0.076	0.044	0.031		85.1	-0.003	0.003	0.004	-0.002	-0.003	-0.002		85.101	0.036	0.032	0.024	0.019	0.014	0.012		85.1	0		85.102	-0.004		85.1	0.017		85.101	0.002	0.001	-0.002	-0.002
85.2	0.003	0.002	0.007	0.001	-0.003	-0.005		85.2	0.149	0.122	0.104	0.075	0.044	0.029		85.2	-0.003	0.002	0.004	-0.002	-0.003	-0.001		85.201	0.037	0.032	0.025	0.019	0.015	0.011		85.2	0		85.202	-0.003		85.2	0.016		85.201	0.001	0	-0.002	-0.002
85.3	0.003	0.003	0.006	0.001	-0.002	-0.004		85.3	0.149	0.122	0.104	0.075	0.044	0.029		85.3	-0.004	0.002	0.003	-0.002	-0.004	-0.001		85.301	0.036	0.032	0.024	0.018	0.015	0.011		85.3	0		85.302	-0.003		85.3	0.016		85.301	-0.001	-0.001	-0.003	-0.002
85.4	0.004	0.002	0.006	-0.001	-0.003	-0.005		85.4	0.149	0.123	0.104	0.077	0.045	0.028		85.4	-0.003	0.004	0.004	0	-0.003	0		85.401	0.036	0.034	0.024	0.019	0.017	0.011		85.4	-0.001		85.402	-0.003		85.4	0.016		85.401	-0.001	0	-0.002	-0.002
85.5	0.003	0.002	0.006	-0.001	-0.003	-0.004		85.5	0.149	0.123	0.104	0.076	0.046	0.028		85.5	-0.002	0.005	0.003	0	-0.003	0		85.501	0.035	0.034	0.023	0.02	0.016	0.009		85.5	0		85.502	-0.005		85.5	0.015		85.501	-0.002	0	-0.001	-0.002
85.6	0.003	0.003	0.005	-0.001	-0.003	-0.005		85.6	0.149	0.124	0.103	0.076	0.045	0.027		85.6	-0.002	0.004	0.002	-0.001	-0.004	-0.001		85.601	0.034	0.034	0.023	0.02	0.016	0.009		85.6	0		85.602	-0.004		85.6	0.015		85.601	-0.002	0.001	0	-0.002
85.7	0.003	0.003	0.004	-0.001	-0.003	-0.005		85.7	0.149	0.125	0.103	0.077	0.045	0.027		85.7	-0.002	0.005	0.002	-0.001	-0.004	-0.001		85.701	0.033	0.035	0.023	0.02	0.017	0.01		85.7	0		85.702	-0.003		85.7	0.015		85.701	-0.002	0.002	-0.001	-0.002
85.8	0.003	0.003	0.004	0.001	-0.003	-0.004		85.8	0.149	0.125	0.103	0.075	0.044	0.027		85.8	-0.002	0.005	0.002	-0.001	-0.004	-0.001		85.801	0.033	0.035	0.022	0.02	0.016	0.01		85.8	0.001		85.802	-0.003		85.8	0.013		85.801	-0.001	0.002	-0.001	-0.002
85.9	0.004	0.004	0.005	0.001	-0.004	-0.003		85.9	0.148	0.126	0.103	0.074	0.043	0.027		85.9	-0.002	0.005	0.001	-0.001	-0.003	0		85.901	0.033	0.035	0.021	0.019	0.016	0.011		85.9	0		85.902	-0.002		85.9	0.014		85.901	-0.003	0.001	-0.001	-0.002
86	0.005	0.005	0.005	0.001	-0.004	-0.003		86	0.147	0.127	0.103	0.074	0.043	0.026		86	0	0.006	0.002	0	-0.001	0		86.001	0.03	0.034	0.02	0.019	0.015	0.01		86	0.001		86.002	-0.002		86	0.015		86.001	-0.003	0.002	-0.001	-0.002
86.1	0.005	0.004	0.005	0.001	-0.003	-0.001		86.1	0.145	0.126	0.104	0.073	0.044	0.025		86.1	0.001	0.007	0.003	0.001	0	0.001		86.101	0.029	0.032	0.02	0.018	0.015	0.009		86.1	0		86.102	-0.002		86.1	0.013		86.101	-0.004	0.002	-0.002	-0.003
86.2	0.005	0.004	0.005	0.001	-0.003	-0.002		86.2	0.146	0.127	0.104	0.073	0.045	0.025		86.2	0	0.005	0.001	-0.001	0.001	0.001		86.201	0.029	0.032	0.02	0.019	0.014	0.01		86.2	0		86.202	-0.003		86.2	0.013		86.201	-0.003	0.001	-0.002	-0.003
86.3	0.006	0.005	0.006	0.002	-0.004	-0.002		86.3	0.146	0.127	0.104	0.074	0.046	0.025		86.3	0	0.006	0.002	-0.002	0.002	0.003		86.301	0.03	0.031	0.02	0.019	0.013	0.01		86.3	0.001		86.302	-0.002		86.3	0.014		86.301	-0.003	0.002	-0.001	-0.003
86.4	0.005	0.004	0.007	0.002	-0.004	-0.002		86.4	0.147	0.128	0.105	0.074	0.046	0.026		86.4	0.001	0.005	0.001	-0.002	0.002	0.003		86.401	0.03	0.032	0.02	0.018	0.013	0.011		86.4	0		86.402	-0.001		86.4	0.014		86.401	-0.003	0.002	-0.002	-0.003
86.5	0.005	0.004	0.006	0.002	-0.004	-0.002		86.5	0.145	0.127	0.104	0.074	0.046	0.026		86.5	0.001	0.004	0.001	-0.003	0.001	0.002		86.501	0.029	0.032	0.02	0.019	0.013	0.011		86.5	0		86.502	-0.001		86.5	0.011		86.501	-0.002	0.002	-0.002	-0.002
86.6	0.005	0.004	0.006	0.003	-0.005	-0.003		86.6	0.144	0.126	0.104	0.073	0.045	0.026		86.6	0.001	0.005	0.002	-0.003	0.001	0.002		86.601	0.028	0.03	0.021	0.019	0.012	0.01		86.6	-0.001		86.602	-0.001		86.6	0.01		86.601	-0.001	0.003	-0.001	-0.003
86.7	0.005	0.004	0.006	0.003	-0.003	-0.002		86.7	0.145	0.126	0.104	0.073	0.045	0.027		86.7	0	0.004	0.001	-0.003	0.002	0.003		86.701	0.028	0.03	0.02	0.018	0.013	0.011		86.7	0		86.702	-0.001		86.7	0.009		86.701	0	0.003	-0.002	-0.004
86.8	0.006	0.004	0.006	0.003	-0.002	-0.003		86.8	0.146	0.125	0.105	0.074	0.046	0.028		86.8	0	0.004	0.001	-0.004	0.002	0.003		86.801	0.029	0.03	0.021	0.019	0.014	0.011		86.8	-0.001		86.802	-0.002		86.8	0.009		86.801	0.002	0.005	0	-0.002
86.9	0.004	0.003	0.006	0.003	-0.002	-0.004		86.9	0.146	0.126	0.106	0.075	0.045	0.029		86.9	0	0.004	0.001	-0.004	0.001	0.002		86.901	0.03	0.029	0.02	0.018	0.013	0.01		86.9	-0.001		86.902	-0.003		86.9	0.009		86.901	0.003	0.005	0.001	-0.001
87	0.005	0.003	0.005	0.003	0	-0.003		87	0.148	0.125	0.107	0.075	0.045	0.028		87	0	0.004	0.001	-0.003	0.001	0.002		87.001	0.03	0.027	0.019	0.017	0.012	0.009		87	-0.001		87.002	-0.003		87	0.01		87.001	0.003	0.005	0.001	-0.001
87.1	0.005	0.003	0.004	0.003	0	-0.004		87.1	0.148	0.124	0.108	0.076	0.045	0.028		87.1	0	0.003	0	-0.003	0	0.002		87.101	0.03	0.026	0.02	0.017	0.01	0.008		87.1	-0.001		87.102	-0.003		87.1	0.011		87.101	0.003	0.005	0	-0.001
87.2	0.004	0.004	0.003	0.003	0.001	-0.005		87.2	0.147	0.123	0.106	0.075	0.044	0.027		87.2	0.001	0.004	0.001	-0.002	0.001	0.003		87.201	0.03	0.026	0.02	0.016	0.01	0.007		87.2	-0.002		87.202	-0.003		87.2	0.012		87.201	0.003	0.004	0	-0.002
87.3	0.004	0.003	0.003	0.003	0.001	-0.004		87.3	0.148	0.123	0.106	0.075	0.044	0.027		87.3	0.001	0.003	-0.001	-0.002	0.001	0.003		87.301	0.031	0.025	0.019	0.016	0.009	0.007		87.3	-0.002		87.302	-0.005		87.3	0.014		87.301	0.002	0.003	-0.001	-0.002
87.4	0.004	0.002	0.003	0.002	0.001	-0.006		87.4	0.148	0.124	0.106	0.076	0.045	0.028		87.4	0.001	0.003	-0.001	-0.001	0.001	0.002		87.401	0.032	0.025	0.019	0.017	0.01	0.007		87.4	-0.002		87.402	-0.006		87.4	0.015		87.401	0.003	0.004	-0.001	-0.001
87.5	0.004	0.002	0.003	0.003	0.001	-0.005		87.5	0.147	0.123	0.105	0.075	0.045	0.028		87.5	0.002	0.003	0	0	0.001	0.001		87.501	0.031	0.025	0.019	0.017	0.009	0.007		87.5	-0.003		87.502	-0.007		87.5	0.016		87.501	0.002	0.004	-0.001	-0.002
87.6	0.004	0.001	0.003	0.002	0.001	-0.004		87.6	0.147	0.124	0.105	0.076	0.045	0.028		87.6	0.002	0.004	0	-0.001	0.001	0		87.601	0.031	0.024	0.019	0.017	0.008	0.008		87.6	-0.003		87.602	-0.007		87.6	0.017		87.601	0.002	0.003	-0.001	-0.003
87.7	0.005	0.002	0.004	0.003	0.001	-0.004		87.7	0.147	0.124	0.104	0.075	0.045	0.029		87.7	0.001	0.004	0.001	-0.001	0.002	0		87.701	0.03	0.023	0.017	0.017	0.008	0.009		87.7	-0.003		87.702	-0.006		87.7	0.017		87.701	0.001	0.003	-0.002	-0.003
87.8	0.005	0.003	0.004	0.004	0	-0.005		87.8	0.146	0.123	0.102	0.074	0.044	0.029		87.8	0.002	0.005	0.003	0.001	0.003	0.001		87.801	0.03	0.023	0.015	0.016	0.008	0.008		87.8	-0.003		87.802	-0.008		87.8	0.017		87.801	0.002	0.003	-0.002	-0.002
87.9	0.005	0.004	0.005	0.004	0	-0.004		87.9	0.145	0.124	0.102	0.074	0.044	0.029		87.9	0.002	0.005	0.005	0.001	0.003	0.001		87.901	0.03	0.023	0.015	0.015	0.008	0.008		87.9	-0.002		87.902	-0.007		87.9	0.016		87.901	0	0.003	-0.003	-0.003
88	0.004	0.003	0.005	0.005	0	-0.005		88	0.144	0.124	0.102	0.075	0.045	0.029		88	0.003	0.005	0.005	0.001	0.004	0.001		88.001	0.029	0.022	0.016	0.015	0.008	0.009		88	-0.003		88.002	-0.007		88	0.018		88.001	0	0.002	-0.003	-0.003
88.1	0.002	0.003	0.006	0.004	0	-0.006		88.1	0.142	0.121	0.1	0.073	0.045	0.028		88.1	0.003	0.005	0.006	0.001	0.004	0.001		88.101	0.03	0.023	0.016	0.015	0.009	0.009		88.1	-0.002		88.102	-0.006		88.1	0.017		88.101	0.001	0.002	-0.002	-0.003
88.2	0.002	0.003	0.006	0.004	-0.001	-0.005		88.2	0.142	0.121	0.099	0.074	0.044	0.028		88.2	0	0.005	0.005	-0.001	0.003	0.001		88.201	0.03	0.024	0.017	0.016	0.009	0.009		88.2	-0.002		88.202	-0.006		88.2	0.016		88.201	0.001	0.003	-0.001	-0.004
88.3	0.003	0.003	0.008	0.005	-0.001	-0.004		88.3	0.143	0.12	0.1	0.074	0.045	0.029		88.3	0	0.005	0.005	-0.001	0.003	0.001		88.301	0.03	0.024	0.016	0.015	0.008	0.01		88.3	-0.001		88.302	-0.004		88.3	0.014		88.301	0.001	0.002	0	-0.004
88.4	0.002	0.003	0.007	0.004	-0.002	-0.005		88.4	0.141	0.119	0.099	0.073	0.044	0.028		88.4	-0.001	0.004	0.004	-0.002	0.001	-0.001		88.401	0.028	0.024	0.015	0.015	0.008	0.009		88.4	-0.003		88.402	-0.004		88.4	0.014		88.401	0.001	0.002	0	-0.004
88.5	0.002	0.003	0.008	0.004	-0.002	-0.005		88.5	0.14	0.119	0.098	0.073	0.044	0.027		88.5	-0.002	0.003	0.004	-0.002	0	-0.002		88.501	0.028	0.025	0.015	0.016	0.008	0.008		88.5	-0.002		88.502	-0.005		88.5	0.011		88.501	0.002	0.003	0.001	-0.003
88.6	0.002	0.005	0.009	0.004	-0.002	-0.006		88.6	0.14	0.12	0.098	0.072	0.043	0.026		88.6	-0.004	0.003	0.003	-0.004	-0.002	-0.003		88.601	0.028	0.025	0.016	0.016	0.009	0.009		88.6	-0.002		88.602	-0.003		88.6	0.012		88.601	0.003	0.004	0.002	-0.002
88.7	0.003	0.005	0.009	0.003	-0.002	-0.006		88.7	0.143	0.119	0.098	0.071	0.043	0.027		88.7	-0.003	0.002	0.004	-0.003	-0.001	-0.003		88.701	0.027	0.025	0.016	0.017	0.01	0.009		88.7	-0.001		88.702	-0.003		88.7	0.011		88.701	0.003	0.005	0.003	-0.002
88.8	0.003	0.005	0.009	0.004	-0.002	-0.005		88.8	0.144	0.121	0.1	0.072	0.043	0.028		88.8	-0.002	0.002	0.004	-0.003	-0.002	-0.003		88.801	0.027	0.025	0.016	0.017	0.011	0.009		88.8	0		88.802	-0.003		88.8	0.01		88.801	0.002	0.006	0.005	0
88.9	0.003	0.005	0.009	0.004	-0.002	-0.006		88.9	0.145	0.121	0.101	0.073	0.044	0.029		88.9	-0.002	0.001	0.003	-0.004	-0.004	-0.003		88.901	0.027	0.026	0.017	0.018	0.01	0.008		88.9	-0.001		88.902	-0.003		88.9	0.009		88.901	0.002	0.005	0.005	0
89	0.004	0.005	0.008	0.003	-0.002	-0.005		89	0.145	0.12	0.101	0.071	0.043	0.028		89	0	0.001	0.004	-0.002	-0.004	-0.003		89.001	0.028	0.026	0.017	0.018	0.009	0.007		89	-0.001		89.002	-0.003		89	0.009		89.001	0.002	0.005	0.006	0.001
89.1	0.003	0.004	0.007	0.003	-0.003	-0.005		89.1	0.143	0.12	0.101	0.071	0.043	0.028		89.1	-0.001	0	0.003	-0.003	-0.006	-0.003		89.101	0.029	0.026	0.018	0.019	0.01	0.008		89.1	0		89.102	-0.004		89.1	0.009		89.101	0.001	0.004	0.005	0
89.2	0.003	0.004	0.007	0.002	-0.003	-0.006		89.2	0.144	0.121	0.101	0.07	0.044	0.028		89.2	0.001	0.001	0.003	-0.003	-0.005	-0.002		89.201	0.029	0.027	0.018	0.018	0.01	0.008		89.2	-0.001		89.202	-0.004		89.2	0.01		89.201	0.002	0.005	0.005	0
89.3	0.003	0.002	0.006	0.001	-0.003	-0.005		89.3	0.144	0.12	0.102	0.071	0.044	0.027		89.3	0.002	0.001	0.004	-0.003	-0.005	-0.003		89.301	0.029	0.028	0.019	0.019	0.01	0.009		89.3	-0.002		89.302	-0.005		89.3	0.011		89.301	0.002	0.006	0.005	0.001
89.4	0.004	0.001	0.006	0.001	-0.003	-0.005		89.4	0.145	0.121	0.102	0.072	0.045	0.029		89.4	0.003	0.002	0.004	-0.003	-0.004	-0.002		89.401	0.028	0.028	0.02	0.019	0.011	0.01		89.4	-0.002		89.402	-0.006		89.4	0.011		89.401	0.002	0.006	0.004	0.001
89.5	0.006	0.001	0.006	0.001	-0.003	-0.004		89.5	0.145	0.121	0.101	0.071	0.045	0.028		89.5	0.003	0.003	0.005	-0.003	-0.004	-0.003		89.501	0.028	0.029	0.02	0.017	0.01	0.01		89.5	-0.002		89.502	-0.006		89.5	0.011		89.501	0.001	0.005	0.003	0
89.6	0.006	0	0.004	0.001	-0.002	-0.004		89.6	0.144	0.12	0.1	0.072	0.045	0.029		89.6	0.004	0.005	0.006	-0.003	-0.003	-0.002		89.601	0.028	0.03	0.021	0.018	0.009	0.011		89.6	-0.001		89.602	-0.007		89.6	0.012		89.601	0.001	0.005	0.002	0
89.7	0.006	0.001	0.003	0.002	-0.001	-0.003		89.7	0.145	0.12	0.101	0.072	0.045	0.029		89.7	0.004	0.004	0.004	-0.002	-0.003	-0.001		89.701	0.028	0.031	0.021	0.018	0.011	0.011		89.7	0		89.702	-0.008		89.7	0.012		89.701	0.002	0.005	0.001	0.001
89.8	0.006	0.002	0.003	0.002	-0.001	-0.005		89.8	0.144	0.12	0.101	0.072	0.045	0.03		89.8	0.005	0.006	0.005	-0.002	-0.002	-0.001		89.801	0.028	0.031	0.022	0.017	0.011	0.012		89.8	-0.001		89.802	-0.008		89.8	0.013		89.801	0.002	0.005	0.001	0
89.9	0.004	0.001	0.001	0.001	-0.001	-0.005		89.9	0.143	0.12	0.1	0.072	0.045	0.03		89.9	0.006	0.007	0.006	0	-0.001	0		89.901	0.029	0.031	0.022	0.016	0.011	0.012		89.9	-0.001		89.902	-0.007		89.9	0.015		89.901	0.001	0.005	0.001	0
90	0.002	0.001	0.001	0.001	-0.002	-0.004		90	0.143	0.119	0.1	0.071	0.044	0.029		90	0.006	0.006	0.005	-0.001	0	0		90.001	0.028	0.031	0.023	0.016	0.011	0.013		90	-0.003		90.002	-0.007		90	0.016		90.001	0	0.004	0	-0.001
90.1	0.001	0.001	0.001	0	-0.002	-0.004		90.1	0.141	0.118	0.099	0.07	0.045	0.029		90.1	0.004	0.008	0.006	0	0.001	0		90.101	0.029	0.031	0.023	0.016	0.012	0.013		90.1	-0.002		90.102	-0.007		90.1	0.015		90.101	0	0.005	0.001	-0.001
90.2	0.001	0.001	0.001	-0.001	-0.002	-0.004		90.2	0.141	0.117	0.099	0.069	0.043	0.028		90.2	0.004	0.008	0.007	0	0.002	0		90.201	0.029	0.031	0.022	0.016	0.011	0.012		90.2	-0.003		90.202	-0.007		90.2	0.015		90.201	0	0.005	0.001	-0.001
90.3	0.001	0	0.002	0	-0.002	-0.005		90.3	0.141	0.117	0.099	0.069	0.044	0.027		90.3	0.002	0.008	0.007	-0.001	0.002	-0.001		90.301	0.029	0.031	0.022	0.016	0.011	0.013		90.3	-0.003		90.302	-0.007		90.3	0.015		90.301	0	0.003	0	0
90.4	0.001	0.001	0.002	0	-0.001	-0.006		90.4	0.14	0.117	0.098	0.069	0.042	0.026		90.4	0.001	0.008	0.007	0	0.001	-0.002		90.401	0.03	0.032	0.023	0.018	0.012	0.014		90.4	-0.003		90.402	-0.006		90.4	0.016		90.401	0.001	0.003	-0.001	0
90.5	0.002	0.002	0.004	0	0	-0.006		90.5	0.141	0.116	0.098	0.07	0.042	0.026		90.5	0	0.008	0.007	-0.001	0	-0.002		90.501	0.031	0.033	0.023	0.019	0.014	0.015		90.5	-0.003		90.502	-0.007		90.5	0.017		90.501	0.002	0.003	0	0.002
90.6	0.003	0.003	0.004	0.001	-0.001	-0.006		90.6	0.142	0.116	0.099	0.07	0.043	0.026		90.6	0	0.007	0.006	-0.001	0.001	-0.001		90.601	0.03	0.031	0.022	0.02	0.014	0.015		90.6	-0.004		90.602	-0.006		90.6	0.016		90.601	0.001	0.002	-0.002	0.002
90.7	0.003	0.002	0.005	0.001	-0.001	-0.008		90.7	0.142	0.115	0.099	0.07	0.042	0.027		90.7	-0.001	0.006	0.006	0	0.003	-0.001		90.701	0.03	0.031	0.021	0.021	0.013	0.014		90.7	-0.003		90.702	-0.006		90.7	0.016		90.701	0.001	0.001	-0.001	0.002
90.8	0.004	0.003	0.005	0.002	-0.001	-0.007		90.8	0.142	0.115	0.099	0.07	0.043	0.027		90.8	-0.002	0.006	0.006	0	0.003	-0.001		90.801	0.03	0.03	0.02	0.021	0.013	0.014		90.8	-0.003		90.802	-0.006		90.8	0.015		90.801	0.001	0.001	0	0.004
90.9	0.004	0.004	0.005	0.002	-0.001	-0.007		90.9	0.141	0.114	0.099	0.069	0.043	0.026		90.9	-0.004	0.004	0.003	-0.003	0	-0.002		90.901	0.031	0.03	0.021	0.023	0.013	0.015		90.9	-0.003		90.902	-0.006		90.9	0.015		90.901	0	0	0	0.004
91	0.005	0.003	0.005	0.003	-0.001	-0.007		91	0.14	0.115	0.098	0.069	0.042	0.026		91	-0.004	0.005	0.003	-0.002	0	-0.002		91.001	0.032	0.029	0.019	0.022	0.012	0.014		91	-0.003		91.002	-0.007		91	0.016		91.001	0.001	0.001	0	0.003
91.1	0.006	0.003	0.005	0.003	-0.001	-0.007		91.1	0.14	0.115	0.098	0.069	0.043	0.026		91.1	-0.005	0.005	0.002	-0.003	-0.001	-0.002		91.101	0.032	0.029	0.019	0.022	0.013	0.014		91.1	-0.003		91.102	-0.006		91.1	0.017		91.101	0	0	0	0.002
91.2	0.005	0.003	0.004	0.003	0	-0.007		91.2	0.14	0.115	0.099	0.069	0.043	0.026		91.2	-0.005	0.005	0.001	-0.003	-0.001	-0.002		91.201	0.031	0.028	0.018	0.021	0.012	0.014		91.2	-0.005		91.202	-0.007		91.2	0.017		91.201	0.001	0	0	0.002
91.3	0.004	0.001	0.004	0.003	-0.002	-0.007		91.3	0.14	0.114	0.098	0.069	0.042	0.026		91.3	-0.005	0.005	0.001	-0.003	-0.001	-0.002		91.301	0.03	0.028	0.019	0.022	0.011	0.013		91.3	-0.005		91.302	-0.006		91.3	0.018		91.301	0.001	0	0	0.001
91.4	0.005	0.002	0.005	0.004	-0.001	-0.005		91.4	0.139	0.113	0.097	0.068	0.043	0.026		91.4	-0.006	0.005	-0.001	-0.003	-0.001	-0.002		91.401	0.03	0.027	0.019	0.02	0.01	0.011		91.4	-0.004		91.402	-0.007		91.4	0.017		91.401	0	0	0	0
91.5	0.006	0	0.005	0.004	-0.002	-0.004		91.5	0.14	0.113	0.097	0.069	0.043	0.027		91.5	-0.007	0.004	-0.002	-0.005	-0.002	-0.003		91.501	0.029	0.027	0.019	0.019	0.009	0.011		91.5	-0.002		91.502	-0.007		91.5	0.017		91.501	-0.001	0.001	0	-0.002
91.6	0.005	0.001	0.003	0.003	-0.002	-0.004		91.6	0.139	0.112	0.097	0.069	0.043	0.027		91.6	-0.005	0.004	-0.003	-0.003	-0.003	-0.003		91.601	0.029	0.026	0.019	0.019	0.009	0.011		91.6	-0.002		91.602	-0.007		91.6	0.018		91.601	0	0.001	0.001	-0.003
91.7	0.003	0.002	0.002	0.002	-0.002	-0.003		91.7	0.139	0.111	0.096	0.068	0.041	0.027		91.7	-0.005	0.003	-0.004	-0.004	-0.003	-0.003		91.701	0.029	0.025	0.019	0.018	0.009	0.01		91.7	-0.002		91.702	-0.006		91.7	0.019		91.701	0	0.003	0.001	-0.004
91.8	0.002	0.001	0.002	0.001	-0.003	-0.004		91.8	0.138	0.111	0.095	0.067	0.042	0.028		91.8	-0.005	0.003	-0.003	-0.004	-0.003	-0.002		91.801	0.029	0.025	0.019	0.017	0.008	0.009		91.8	-0.002		91.802	-0.005		91.8	0.019		91.801	-0.001	0.004	0	-0.005
91.9	0.001	0.001	0.001	0.001	-0.004	-0.004		91.9	0.137	0.111	0.094	0.066	0.041	0.027		91.9	-0.002	0.004	-0.003	-0.004	-0.001	-0.001		91.901	0.029	0.025	0.019	0.016	0.008	0.009		91.9	-0.002		91.902	-0.004		91.9	0.019		91.901	0	0.004	0	-0.004
92	0	0	0.002	0.001	-0.003	-0.002		92	0.136	0.11	0.093	0.065	0.041	0.028		92	-0.001	0.003	-0.002	-0.003	-0.001	-0.001		92.001	0.028	0.025	0.02	0.017	0.008	0.01		92	-0.001		92.002	-0.004		92	0.016		92.001	0	0.005	0	-0.005
92.1	-0.001	-0.001	0.001	0	-0.003	-0.003		92.1	0.135	0.111	0.093	0.065	0.04	0.026		92.1	-0.002	0.003	-0.002	-0.003	-0.002	-0.001		92.101	0.028	0.026	0.019	0.018	0.007	0.01		92.1	0.001		92.102	-0.004		92.1	0.015		92.101	0	0.004	-0.001	-0.005
92.2	-0.001	-0.001	0	-0.001	-0.004	-0.004		92.2	0.135	0.11	0.093	0.066	0.04	0.026		92.2	0	0.003	-0.001	-0.003	-0.003	-0.001		92.201	0.028	0.027	0.02	0.018	0.007	0.01		92.2	0.001		92.202	-0.003		92.2	0.015		92.201	0.002	0.005	-0.002	-0.005
92.3	-0.002	-0.002	0	-0.002	-0.004	-0.004		92.3	0.135	0.11	0.092	0.066	0.039	0.025		92.3	0	0.003	0	-0.004	-0.003	-0.001		92.301	0.027	0.027	0.021	0.019	0.008	0.011		92.3	0.001		92.302	-0.003		92.3	0.015		92.301	0.002	0.006	-0.002	-0.005
92.4	-0.002	0	0.001	-0.002	-0.004	-0.004		92.4	0.135	0.11	0.091	0.066	0.038	0.025		92.4	-0.001	0.002	0	-0.004	-0.003	-0.002		92.401	0.027	0.028	0.021	0.019	0.008	0.012		92.4	0		92.402	-0.003		92.4	0.013		92.401	0.001	0.005	-0.004	-0.004
92.5	0	0	0.001	-0.002	-0.004	-0.005		92.5	0.135	0.11	0.091	0.065	0.038	0.025		92.5	0.001	0.004	0.002	-0.004	-0.001	0.001		92.501	0.028	0.027	0.02	0.019	0.007	0.011		92.5	-0.001		92.502	-0.004		92.5	0.014		92.501	0.001	0.006	-0.004	-0.003
92.6	-0.001	0	0.001	-0.001	-0.003	-0.005		92.6	0.134	0.11	0.089	0.065	0.038	0.023		92.6	0	0.002	0.002	-0.003	0	0.001		92.601	0.026	0.027	0.018	0.019	0.006	0.009		92.6	-0.001		92.602	-0.004		92.6	0.013		92.601	0.001	0.005	-0.003	-0.004
92.7	0	0.002	0.001	0	-0.003	-0.005		92.7	0.135	0.112	0.089	0.065	0.038	0.023		92.7	-0.001	0.002	0.001	-0.004	-0.001	0.001		92.701	0.026	0.026	0.017	0.017	0.006	0.009		92.7	-0.001		92.702	-0.003		92.7	0.014		92.701	0	0.005	-0.003	-0.003
92.8	0.002	0.002	0.002	0.001	-0.003	-0.005		92.8	0.135	0.112	0.089	0.065	0.037	0.022		92.8	0	0.004	0.002	-0.002	-0.001	0		92.801	0.026	0.026	0.018	0.017	0.006	0.01		92.8	0		92.802	-0.004		92.8	0.014		92.801	0.002	0.005	-0.003	-0.003
92.9	0.003	0.002	0.003	0.003	-0.003	-0.003		92.9	0.133	0.112	0.088	0.064	0.037	0.022		92.9	-0.001	0.003	0	-0.004	-0.002	-0.001		92.901	0.026	0.025	0.017	0.015	0.006	0.01		92.9	0		92.902	-0.005		92.9	0.014		92.901	0	0.004	-0.003	-0.003
93	0.002	0.002	0.002	0.004	-0.004	-0.005		93	0.134	0.113	0.089	0.065	0.037	0.022		93	-0.002	0.003	0	-0.004	-0.002	-0.003		93.001	0.027	0.025	0.016	0.015	0.006	0.01		93	-0.001		93.002	-0.007		93	0.014		93.001	0	0.003	-0.003	-0.004
93.1	0.002	0.002	0.003	0.004	-0.005	-0.004		93.1	0.134	0.112	0.089	0.065	0.037	0.023		93.1	-0.003	0.003	0.001	-0.003	-0.002	-0.002		93.101	0.026	0.024	0.016	0.014	0.005	0.008		93.1	-0.001		93.102	-0.007		93.1	0.014		93.101	0	0.003	-0.002	-0.005
93.2	0.002	0.002	0.003	0.004	-0.005	-0.004		93.2	0.135	0.111	0.089	0.064	0.037	0.023		93.2	-0.004	0.003	0.001	-0.002	-0.002	-0.002		93.201	0.026	0.024	0.016	0.013	0.005	0.007		93.2	-0.001		93.202	-0.008		93.2	0.014		93.201	0.001	0.004	-0.002	-0.005
93.3	0.001	0.001	0.004	0.005	-0.005	-0.004		93.3	0.135	0.112	0.09	0.065	0.038	0.022		93.3	-0.004	0.003	0.001	-0.002	-0.002	-0.002		93.301	0.025	0.023	0.015	0.013	0.005	0.007		93.3	0.001		93.302	-0.007		93.3	0.015		93.301	0.001	0.003	-0.001	-0.004
93.4	0.002	0.002	0.004	0.005	-0.004	-0.004		93.4	0.135	0.111	0.091	0.064	0.038	0.022		93.4	-0.004	0.004	0.001	-0.002	-0.001	-0.002		93.401	0.026	0.022	0.015	0.011	0.006	0.006		93.4	0.001		93.402	-0.008		93.4	0.015		93.401	0.001	0.004	-0.001	-0.004
93.5	0.002	0.001	0.003	0.004	-0.003	-0.004		93.5	0.137	0.111	0.092	0.065	0.038	0.022		93.5	-0.004	0.004	0.001	-0.001	-0.001	-0.001		93.501	0.026	0.023	0.015	0.011	0.006	0.007		93.5	0.002		93.502	-0.007		93.5	0.016		93.501	0.001	0.004	0	-0.005
93.6	0.002	0.002	0.002	0.003	-0.003	-0.005		93.6	0.136	0.111	0.092	0.064	0.037	0.021		93.6	-0.004	0.005	0	-0.001	0	-0.001		93.601	0.026	0.023	0.015	0.01	0.008	0.008		93.6	0.002		93.602	-0.006		93.6	0.016		93.601	0.003	0.004	-0.001	-0.004
93.7	0.002	0.003	0.001	0.002	-0.002	-0.005		93.7	0.135	0.109	0.092	0.064	0.037	0.021		93.7	-0.004	0.006	0.001	-0.001	0	0		93.701	0.027	0.023	0.015	0.01	0.008	0.007		93.7	0.001		93.702	-0.007		93.7	0.016		93.701	0.004	0.005	0	-0.004
93.8	0.001	0.002	0	0.002	-0.001	-0.005		93.8	0.134	0.109	0.092	0.063	0.037	0.021		93.8	-0.003	0.006	0.003	0	0	0.001		93.801	0.027	0.024	0.015	0.01	0.009	0.008		93.8	0.002		93.802	-0.006		93.8	0.015		93.801	0.006	0.005	0	-0.004
93.9	0	0.003	0	0.002	-0.002	-0.006		93.9	0.135	0.109	0.092	0.064	0.037	0.022		93.9	-0.004	0.005	0.002	0	0.001	0.002		93.901	0.028	0.024	0.016	0.011	0.01	0.01		93.9	0.003		93.902	-0.006		93.9	0.014		93.901	0.007	0.005	0	-0.002
94	-0.001	0.002	0	0.001	-0.002	-0.006		94	0.135	0.11	0.092	0.063	0.036	0.021		94	-0.004	0.005	0.003	0.001	0.001	0.002		94.001	0.028	0.024	0.017	0.012	0.011	0.01		94	0.004		94.002	-0.006		94	0.014		94.001	0.007	0.004	0	-0.003
94.1	-0.003	0.001	-0.002	-0.001	-0.003	-0.007		94.1	0.135	0.109	0.092	0.062	0.036	0.021		94.1	-0.004	0.004	0.003	0	0	0.003		94.101	0.027	0.025	0.016	0.012	0.011	0.01		94.1	0.004		94.102	-0.005		94.1	0.014		94.101	0.006	0.003	0	-0.003
94.2	-0.002	0	-0.002	-0.002	-0.004	-0.007		94.2	0.137	0.11	0.093	0.063	0.038	0.022		94.2	-0.005	0.004	0.002	-0.001	-0.002	0.003		94.201	0.027	0.026	0.016	0.012	0.011	0.01		94.2	0.003		94.202	-0.005		94.2	0.014		94.201	0.008	0.004	0.002	0
94.3	-0.002	0.001	-0.002	-0.002	-0.003	-0.006		94.3	0.136	0.109	0.091	0.062	0.037	0.021		94.3	-0.004	0.005	0.003	0	-0.001	0.003		94.301	0.027	0.026	0.016	0.014	0.01	0.011		94.3	0.002		94.302	-0.006		94.3	0.013		94.301	0.007	0.005	0.004	0
94.4	-0.001	0.001	-0.001	-0.002	-0.003	-0.006		94.4	0.136	0.11	0.09	0.062	0.037	0.021		94.4	-0.003	0.005	0.004	0	0	0.004		94.401	0.028	0.027	0.016	0.015	0.01	0.01		94.4	0.001		94.402	-0.007		94.4	0.012		94.401	0.008	0.004	0.004	0.001
94.5	-0.002	0.001	-0.001	-0.002	-0.002	-0.007		94.5	0.137	0.111	0.09	0.062	0.037	0.021		94.5	-0.003	0.005	0.004	0	-0.001	0.004		94.501	0.028	0.027	0.015	0.016	0.009	0.011		94.5	0		94.502	-0.006		94.5	0.014		94.501	0.007	0.004	0.004	0.002
94.6	-0.002	0.001	-0.002	-0.001	-0.001	-0.008		94.6	0.136	0.11	0.09	0.063	0.037	0.02		94.6	-0.003	0.006	0.005	0.001	-0.001	0.003		94.601	0.028	0.027	0.014	0.015	0.009	0.01		94.6	0		94.602	-0.006		94.6	0.014		94.601	0.008	0.004	0.005	0.001
94.7	0	0.001	-0.001	0	-0.002	-0.007		94.7	0.135	0.111	0.09	0.064	0.036	0.02		94.7	-0.004	0.005	0.004	0.001	-0.001	0.002		94.701	0.027	0.027	0.014	0.015	0.007	0.009		94.7	-0.001		94.702	-0.007		94.7	0.014		94.701	0.007	0.004	0.005	0.002
94.8	0.002	0.001	-0.001	-0.001	-0.003	-0.007		94.8	0.134	0.11	0.09	0.063	0.035	0.021		94.8	-0.005	0.004	0.004	0	-0.001	0.001		94.801	0.029	0.028	0.015	0.017	0.007	0.012		94.8	0		94.802	-0.007		94.8	0.012		94.801	0.006	0.004	0.004	0.001
94.9	0.002	0.001	0	0	-0.003	-0.005		94.9	0.133	0.108	0.089	0.063	0.036	0.022		94.9	-0.005	0.003	0.004	0	-0.001	0		94.901	0.028	0.029	0.016	0.017	0.006	0.012		94.9	-0.002		94.902	-0.008		94.9	0.012		94.901	0.005	0.005	0.005	0.001
95	0.003	0	-0.001	0	-0.004	-0.005		95	0.135	0.109	0.09	0.064	0.036	0.023		95	-0.005	0.003	0.002	-0.001	-0.001	-0.001		95.001	0.029	0.029	0.016	0.017	0.006	0.01		95	-0.001		95.002	-0.007		95	0.012		95.001	0.005	0.005	0.005	0.001
95.1	0.003	-0.001	-0.001	0	-0.004	-0.006		95.1	0.135	0.11	0.091	0.064	0.036	0.024		95.1	-0.006	0.003	0.002	-0.001	-0.001	-0.001		95.101	0.028	0.028	0.017	0.017	0.005	0.009		95.1	-0.003		95.102	-0.006		95.1	0.013		95.101	0.004	0.005	0.004	0
95.2	0.003	0	-0.001	0	-0.003	-0.005		95.2	0.134	0.108	0.089	0.064	0.035	0.024		95.2	-0.005	0.003	0.001	-0.001	0	0		95.201	0.028	0.029	0.018	0.017	0.005	0.008		95.2	-0.002		95.202	-0.006		95.2	0.013		95.201	0.003	0.005	0.002	0
95.3	0.004	0	0	0.002	-0.004	-0.005		95.3	0.134	0.108	0.089	0.065	0.035	0.024		95.3	-0.006	0.002	0	-0.002	0.001	-0.001		95.301	0.028	0.029	0.019	0.017	0.007	0.007		95.3	-0.004		95.302	-0.006		95.3	0.013		95.301	0.002	0.004	0.002	0
95.4	0.004	0	0	0.001	-0.004	-0.006		95.4	0.135	0.107	0.089	0.065	0.037	0.024		95.4	-0.005	0.002	-0.001	-0.001	0.001	-0.002		95.401	0.028	0.029	0.019	0.017	0.008	0.007		95.4	-0.004		95.402	-0.006		95.4	0.013		95.401	0.001	0.005	0.001	0
95.5	0.005	-0.001	0	0.001	-0.003	-0.007		95.5	0.135	0.107	0.089	0.065	0.037	0.025		95.5	-0.004	0.002	-0.001	-0.001	0.002	-0.002		95.501	0.028	0.029	0.021	0.018	0.008	0.006		95.5	-0.004		95.502	-0.006		95.5	0.014		95.501	0.001	0.005	0.001	0
95.6	0.003	0	-0.001	0.001	-0.004	-0.007		95.6	0.133	0.106	0.089	0.064	0.037	0.025		95.6	-0.006	0.001	-0.003	-0.002	0.002	-0.002		95.601	0.028	0.028	0.021	0.018	0.008	0.006		95.6	-0.004		95.602	-0.006		95.6	0.014		95.601	0	0.004	-0.001	-0.001
95.7	0.003	0	-0.001	0	-0.004	-0.008		95.7	0.133	0.106	0.089	0.065	0.038	0.026		95.7	-0.005	0.001	-0.002	-0.001	0.001	-0.001		95.701	0.027	0.028	0.02	0.017	0.008	0.005		95.7	-0.004		95.702	-0.007		95.7	0.015		95.701	-0.001	0.004	-0.001	-0.002
95.8	0.003	0	0	0	-0.005	-0.009		95.8	0.133	0.106	0.089	0.064	0.038	0.025		95.8	-0.003	0.001	-0.001	0	0.001	0		95.801	0.026	0.028	0.019	0.018	0.008	0.004		95.8	-0.004		95.802	-0.007		95.8	0.016		95.801	-0.001	0.005	-0.001	-0.002
95.9	0.003	0	0.001	0.001	-0.006	-0.008		95.9	0.132	0.105	0.088	0.064	0.038	0.023		95.9	-0.004	0	-0.002	-0.001	0	0		95.901	0.026	0.027	0.02	0.017	0.007	0.005		95.9	-0.003		95.902	-0.006		95.9	0.016		95.901	-0.002	0.004	-0.001	-0.002
96	0.003	0	0.002	0	-0.006	-0.009		96	0.133	0.106	0.088	0.065	0.039	0.024		96	-0.004	0	-0.001	-0.001	-0.001	0		96.001	0.025	0.026	0.019	0.018	0.008	0.006		96	-0.002		96.002	-0.004		96	0.018		96.001	-0.002	0.003	-0.001	-0.002
96.1	0.004	-0.002	0.003	-0.001	-0.007	-0.009		96.1	0.131	0.106	0.088	0.064	0.039	0.024		96.1	-0.003	0	-0.002	-0.003	-0.002	-0.001		96.101	0.025	0.027	0.019	0.018	0.007	0.007		96.1	-0.001		96.102	-0.003		96.1	0.018		96.101	-0.001	0.003	0.001	0
96.2	0.005	0	0.004	0	-0.007	-0.007		96.2	0.131	0.106	0.088	0.064	0.04	0.023		96.2	-0.002	0.001	-0.002	-0.004	-0.003	-0.001		96.201	0.025	0.027	0.019	0.018	0.008	0.008		96.2	0		96.202	-0.003		96.2	0.017		96.201	-0.001	0.003	0	0
96.3	0.005	0.002	0.005	0	-0.007	-0.008		96.3	0.132	0.107	0.089	0.064	0.04	0.023		96.3	-0.001	0.001	0	-0.003	-0.002	-0.001		96.301	0.026	0.025	0.017	0.019	0.008	0.01		96.3	0		96.302	-0.003		96.3	0.017		96.301	-0.001	0.003	0	-0.001
96.4	0.006	0.001	0.005	0	-0.007	-0.007		96.4	0.131	0.106	0.089	0.063	0.04	0.023		96.4	-0.001	0.002	0	-0.004	-0.003	-0.001		96.401	0.025	0.024	0.015	0.017	0.008	0.008		96.4	0		96.402	-0.004		96.4	0.018		96.401	0	0.004	0	-0.001
96.5	0.006	0.001	0.006	0	-0.006	-0.006		96.5	0.132	0.106	0.089	0.063	0.04	0.023		96.5	0	0.003	0.001	-0.003	-0.003	-0.001		96.501	0.024	0.024	0.014	0.016	0.007	0.008		96.5	0.001		96.502	-0.003		96.5	0.018		96.501	0	0.004	-0.002	-0.001
96.6	0.007	0.001	0.006	0	-0.006	-0.005		96.6	0.131	0.106	0.089	0.063	0.04	0.022		96.6	0.001	0.005	0.002	-0.004	-0.003	-0.001		96.601	0.025	0.023	0.013	0.016	0.008	0.009		96.6	0.001		96.602	-0.005		96.6	0.019		96.601	0.001	0.005	-0.002	-0.001
96.7	0.007	0.002	0.006	-0.001	-0.006	-0.004		96.7	0.129	0.106	0.089	0.063	0.039	0.021		96.7	0.001	0.007	0.004	-0.001	-0.001	0		96.701	0.024	0.023	0.013	0.016	0.007	0.01		96.7	0.001		96.702	-0.005		96.7	0.018		96.701	0.002	0.006	-0.001	-0.002
96.8	0.007	0.002	0.006	-0.001	-0.007	-0.002		96.8	0.129	0.107	0.09	0.063	0.04	0.022		96.8	0.001	0.007	0.004	-0.001	-0.001	0		96.801	0.025	0.023	0.015	0.016	0.007	0.012		96.8	0.001		96.802	-0.005		96.8	0.017		96.801	0.002	0.007	-0.002	-0.002
96.9	0.006	0.002	0.006	0	-0.006	-0.001		96.9	0.131	0.107	0.09	0.063	0.04	0.022		96.9	0	0.007	0.004	-0.001	-0.001	-0.001		96.901	0.024	0.022	0.014	0.015	0.007	0.012		96.9	0		96.902	-0.004		96.9	0.018		96.901	0.005	0.007	-0.002	-0.002
97	0.007	0.003	0.004	0	-0.007	-0.001		97	0.132	0.107	0.088	0.062	0.039	0.023		97	0.001	0.009	0.004	-0.001	0	0		97.001	0.025	0.022	0.015	0.014	0.008	0.011		97	-0.001		97.002	-0.004		97	0.018		97.001	0.005	0.008	-0.001	-0.002
97.1	0.005	0.002	0.002	0.001	-0.007	0		97.1	0.131	0.107	0.087	0.062	0.038	0.024		97.1	-0.001	0.008	0.004	-0.002	0	0.001		97.101	0.024	0.022	0.016	0.014	0.008	0.011		97.1	-0.002		97.102	-0.005		97.1	0.017		97.101	0.004	0.007	-0.002	-0.003
97.2	0.005	0.003	0.003	0.001	-0.007	0		97.2	0.132	0.107	0.087	0.063	0.038	0.024		97.2	-0.001	0.007	0.003	-0.001	0.001	0.001		97.201	0.025	0.023	0.016	0.014	0.009	0.012		97.2	-0.001		97.202	-0.006		97.2	0.017		97.201	0.005	0.008	-0.001	-0.002
97.3	0.005	0.003	0.003	0.002	-0.007	0		97.3	0.132	0.105	0.086	0.062	0.038	0.024		97.3	-0.001	0.008	0.003	-0.001	0.002	0.001		97.301	0.026	0.023	0.016	0.015	0.011	0.012		97.3	-0.002		97.302	-0.006		97.3	0.017		97.301	0.005	0.009	0	-0.002
97.4	0.005	0.002	0.001	0.001	-0.007	-0.001		97.4	0.132	0.106	0.088	0.063	0.038	0.024		97.4	-0.002	0.006	0.002	-0.001	0.002	0		97.401	0.026	0.024	0.016	0.017	0.01	0.012		97.4	-0.002		97.402	-0.007		97.4	0.016		97.401	0.004	0.009	0	0
97.5	0.005	0.002	0	0.001	-0.006	-0.002		97.5	0.131	0.107	0.088	0.062	0.037	0.024		97.5	-0.001	0.007	0.002	-0.001	0.002	0.001		97.501	0.027	0.024	0.016	0.017	0.01	0.011		97.5	-0.002		97.502	-0.007		97.5	0.016		97.501	0.005	0.01	0.001	-0.001
97.6	0.004	0.001	-0.002	0	-0.005	-0.001		97.6	0.13	0.106	0.087	0.061	0.035	0.023		97.6	-0.002	0.005	0.002	-0.002	0.001	0.001		97.601	0.029	0.025	0.016	0.017	0.01	0.011		97.6	-0.002		97.602	-0.006		97.6	0.016		97.601	0.004	0.01	0.001	-0.001
97.7	0.006	0.002	-0.001	0.001	-0.004	-0.001		97.7	0.13	0.107	0.087	0.061	0.036	0.023		97.7	-0.001	0.004	0.002	-0.002	0.001	0.002		97.701	0.028	0.025	0.015	0.016	0.009	0.01		97.7	-0.004		97.702	-0.006		97.7	0.016		97.701	0.003	0.008	0.001	-0.002
97.8	0.006	0.002	0	0.002	-0.004	-0.001		97.8	0.129	0.106	0.087	0.061	0.035	0.021		97.8	-0.001	0.003	0.001	-0.001	0	0.001		97.801	0.028	0.026	0.017	0.016	0.009	0.009		97.8	-0.004		97.802	-0.006		97.8	0.016		97.801	0.003	0.007	0.001	-0.001
97.9	0.007	0.002	0	0.001	-0.004	-0.001		97.9	0.127	0.105	0.085	0.061	0.034	0.021		97.9	-0.001	0.003	0.001	-0.001	0	0.001		97.901	0.027	0.026	0.017	0.015	0.009	0.009		97.9	-0.003		97.902	-0.004		97.9	0.017		97.901	0.004	0.006	0.002	-0.001
98	0.005	0.001	0	0.001	-0.004	-0.002		98	0.129	0.107	0.088	0.062	0.035	0.023		98	-0.003	0.001	0	-0.003	-0.002	0		98.001	0.026	0.026	0.018	0.016	0.01	0.01		98	-0.002		98.002	-0.002		98	0.016		98.001	0.003	0.004	0.001	-0.001
98.1	0.004	0	0	0.001	-0.004	-0.003		98.1	0.129	0.107	0.088	0.061	0.035	0.022		98.1	-0.002	0.002	0.001	-0.004	-0.002	0.001		98.101	0.027	0.025	0.017	0.015	0.011	0.01		98.1	-0.002		98.102	-0.002		98.1	0.016		98.101	0.003	0.005	0.002	-0.001
98.2	0.005	0.001	0.001	0.002	-0.002	-0.002		98.2	0.129	0.106	0.088	0.06	0.034	0.022		98.2	-0.002	0.002	0	-0.004	-0.003	0.002		98.201	0.026	0.025	0.017	0.015	0.011	0.009		98.2	-0.001		98.202	-0.003		98.2	0.015		98.201	0.002	0.004	0.001	-0.001
98.3	0.006	0	0.002	0.002	-0.002	-0.003		98.3	0.13	0.107	0.088	0.061	0.034	0.022		98.3	-0.003	0.001	-0.001	-0.004	-0.004	0.002		98.301	0.025	0.024	0.017	0.015	0.011	0.008		98.3	-0.001		98.302	-0.003		98.3	0.014		98.301	0.002	0.003	0.001	-0.002
98.4	0.006	-0.001	0.002	0.003	-0.002	-0.002		98.4	0.129	0.106	0.089	0.061	0.034	0.021		98.4	-0.002	0.002	-0.001	-0.004	-0.005	0.002		98.401	0.023	0.023	0.016	0.014	0.011	0.006		98.4	-0.001		98.402	-0.002		98.4	0.015		98.401	0.002	0.003	0.001	-0.002
98.5	0.005	0	0.002	0.003	-0.003	-0.003		98.5	0.128	0.105	0.088	0.061	0.036	0.02		98.5	-0.001	0.002	0.001	-0.004	-0.005	0.003		98.501	0.023	0.023	0.015	0.013	0.011	0.006		98.5	-0.001		98.502	-0.002		98.5	0.016		98.501	0.003	0.003	0.001	-0.001
98.6	0.004	0	0.002	0.002	-0.003	-0.004		98.6	0.128	0.106	0.089	0.063	0.036	0.021		98.6	-0.003	0.003	0	-0.005	-0.005	0.002		98.601	0.023	0.023	0.016	0.013	0.011	0.005		98.6	0		98.602	-0.003		98.6	0.015		98.601	0.003	0.002	0	-0.002
98.7	0.003	0.001	0.003	0.002	-0.003	-0.005		98.7	0.128	0.107	0.089	0.063	0.036	0.021		98.7	-0.002	0.004	0.002	-0.003	-0.003	0.003		98.701	0.023	0.024	0.016	0.013	0.01	0.005		98.7	0.001		98.702	-0.003		98.7	0.015		98.701	0.005	0.002	0.001	-0.001
98.8	0.003	0.001	0.003	0.004	-0.003	-0.003		98.8	0.129	0.107	0.089	0.063	0.037	0.023		98.8	-0.003	0.002	0.003	-0.004	-0.003	0.003		98.801	0.022	0.024	0.017	0.013	0.01	0.005		98.8	0.001		98.802	-0.003		98.8	0.015		98.801	0.005	0.002	0.001	-0.002
98.9	0.003	0.002	0.003	0.005	-0.002	-0.003		98.9	0.129	0.107	0.089	0.063	0.039	0.023		98.9	-0.004	0.002	0.002	-0.005	-0.003	0.002		98.901	0.022	0.025	0.016	0.013	0.009	0.004		98.9	0.002		98.902	-0.004		98.9	0.014		98.901	0.005	0.002	0.001	-0.001
99	0.004	0.002	0.002	0.005	-0.002	-0.003		99	0.13	0.107	0.088	0.063	0.039	0.024		99	-0.005	0.003	0.003	-0.005	-0.002	0.003		99.001	0.024	0.025	0.017	0.014	0.008	0.005		99	0.001		99.002	-0.004		99	0.014		99.001	0.005	0.004	0.003	0
99.1	0.003	0.001	0.002	0.005	-0.002	-0.004		99.1	0.13	0.107	0.089	0.064	0.04	0.024		99.1	-0.006	0.002	0.003	-0.005	-0.003	0.002		99.101	0.024	0.026	0.016	0.014	0.007	0.005		99.1	0.001		99.102	-0.005		99.1	0.013		99.101	0.005	0.005	0.004	0.001
99.2	0.003	0.001	0.001	0.003	-0.002	-0.005		99.2	0.13	0.106	0.088	0.065	0.041	0.024		99.2	-0.009	0	0.001	-0.007	-0.003	0.001		99.201	0.024	0.025	0.014	0.015	0.006	0.007		99.2	0		99.202	-0.006		99.2	0.012		99.201	0.005	0.004	0.004	0.002
99.3	0.004	0.002	0.001	0.002	-0.002	-0.005		99.3	0.13	0.106	0.087	0.064	0.041	0.023		99.3	-0.008	0.002	0.003	-0.006	-0.002	0.001		99.301	0.026	0.025	0.015	0.016	0.006	0.006		99.3	0		99.302	-0.005		99.3	0.011		99.301	0.005	0.005	0.004	0.002
99.4	0.004	0.001	0	0.002	-0.002	-0.003		99.4	0.129	0.107	0.087	0.064	0.04	0.023		99.4	-0.007	0.001	0.003	-0.006	-0.001	0		99.401	0.026	0.025	0.015	0.016	0.005	0.006		99.4	-0.001		99.402	-0.005		99.4	0.01		99.401	0.005	0.006	0.004	0.003
99.5	0.005	0.001	0.001	0.001	-0.001	-0.003		99.5	0.129	0.107	0.085	0.064	0.041	0.023		99.5	-0.008	0.002	0.003	-0.006	-0.001	0		99.501	0.027	0.025	0.016	0.015	0.004	0.006		99.5	-0.002		99.502	-0.005		99.5	0.009		99.501	0.004	0.006	0.003	0.001
99.6	0.006	0.001	0.001	0.001	-0.002	-0.003		99.6	0.13	0.107	0.084	0.063	0.041	0.023		99.6	-0.008	0.002	0.004	-0.005	-0.001	-0.002		99.601	0.027	0.026	0.017	0.015	0.004	0.006		99.6	-0.002		99.602	-0.004		99.6	0.01		99.601	0.005	0.005	0.003	0.001
99.7	0.006	0.003	0.002	0.001	-0.001	-0.002		99.7	0.13	0.107	0.085	0.062	0.041	0.023		99.7	-0.008	0.003	0.003	-0.004	0.001	-0.002		99.701	0.026	0.026	0.017	0.016	0.003	0.006		99.7	-0.003		99.702	-0.004		99.7	0.011		99.701	0.005	0.004	0.003	-0.001
99.8	0.005	0.001	0.001	0	-0.002	-0.002		99.8	0.129	0.107	0.085	0.063	0.041	0.022		99.8	-0.008	0.003	0.001	-0.004	-0.001	-0.002		99.801	0.026	0.026	0.017	0.015	0.003	0.006		99.8	-0.001		99.802	-0.004		99.8	0.012		99.801	0.006	0.005	0.002	0
99.9	0.004	0	0.001	-0.001	-0.003	-0.002		99.9	0.129	0.106	0.085	0.062	0.041	0.022		99.9	-0.007	0.003	0.003	-0.003	-0.001	-0.002		99.901	0.025	0.025	0.017	0.015	0.003	0.006		99.9	-0.001		99.902	-0.003		99.9	0.014		99.901	0.005	0.005	0.001	-0.001
100	0.001	-0.001	0	-0.003	-0.003	-0.003		100	0.129	0.107	0.085	0.062	0.04	0.022		100	-0.007	0.004	0.003	-0.002	-0.001	-0.001		100.001	0.026	0.025	0.017	0.015	0.004	0.007		100	-0.001		100.002	-0.003		100	0.015		100.001	0.005	0.004	0	-0.001
100.1	0.001	-0.002	0	-0.003	-0.003	-0.004		100.1	0.13	0.108	0.086	0.062	0.039	0.021		100.1	-0.007	0.002	0.002	-0.003	-0.003	-0.001		100.101	0.026	0.025	0.017	0.015	0.005	0.008		100.1	0		100.102	-0.004		100.1	0.016		100.101	0.004	0.005	0	-0.002
100.2	0.002	-0.003	0	-0.003	-0.003	-0.004		100.2	0.13	0.107	0.086	0.061	0.038	0.021		100.2	-0.006	0.002	0.001	-0.004	-0.004	-0.002		100.201	0.026	0.025	0.016	0.016	0.005	0.006		100.2	0		100.202	-0.005		100.2	0.016		100.201	0.004	0.005	0	-0.002
100.3	0.002	-0.003	-0.001	-0.002	-0.004	-0.004		100.3	0.13	0.106	0.087	0.06	0.037	0.02		100.3	-0.006	0.002	0.002	-0.003	-0.004	-0.003		100.301	0.024	0.024	0.015	0.015	0.005	0.007		100.3	0		100.302	-0.005		100.3	0.018		100.301	0.005	0.004	-0.001	-0.004
100.4	0.001	-0.004	-0.001	-0.003	-0.005	-0.006		100.4	0.13	0.106	0.088	0.06	0.037	0.02		100.4	-0.006	0	0	-0.005	-0.006	-0.003		100.401	0.024	0.024	0.014	0.014	0.006	0.007		100.4	0		100.402	-0.005		100.4	0.019		100.401	0.003	0.002	-0.003	-0.004
100.5	0.001	-0.003	-0.002	-0.003	-0.006	-0.007		100.5	0.13	0.105	0.088	0.06	0.037	0.02		100.5	-0.004	0.002	0.002	-0.004	-0.004	-0.002		100.501	0.025	0.025	0.014	0.014	0.007	0.007		100.5	0		100.502	-0.006		100.5	0.02		100.501	0.004	0.003	-0.002	-0.004
100.6	0.001	-0.003	-0.002	-0.003	-0.006	-0.006		100.6	0.13	0.105	0.088	0.06	0.037	0.02		100.6	-0.003	0.002	0.002	-0.003	-0.003	-0.002		100.601	0.026	0.025	0.014	0.014	0.006	0.007		100.6	0.002		100.602	-0.006		100.6	0.019		100.601	0.004	0.001	-0.003	-0.005
100.7	0	-0.002	-0.001	-0.002	-0.005	-0.007		100.7	0.129	0.104	0.088	0.06	0.038	0.021		100.7	-0.002	0.002	0.003	-0.003	-0.002	-0.002		100.701	0.027	0.026	0.014	0.015	0.006	0.008		100.7	0.002		100.702	-0.006		100.7	0.019		100.701	0.004	0.001	-0.003	-0.004
100.8	0	-0.001	-0.001	-0.001	-0.005	-0.006		100.8	0.13	0.104	0.088	0.061	0.039	0.022		100.8	-0.003	0.002	0.003	-0.003	-0.001	-0.003		100.801	0.025	0.026	0.013	0.014	0.005	0.006		100.8	0.002		100.802	-0.005		100.8	0.018		100.801	0.003	0.002	-0.001	-0.005
100.9	0.002	0	-0.001	0	-0.005	-0.005		100.9	0.129	0.104	0.088	0.061	0.04	0.023		100.9	-0.003	0.002	0.003	-0.004	-0.002	-0.003		100.901	0.026	0.026	0.013	0.014	0.005	0.006		100.9	0.001		100.902	-0.006		100.9	0.016		100.901	0.004	0.001	-0.001	-0.004
101	0.001	0.001	-0.001	-0.001	-0.006	-0.006		101	0.129	0.105	0.088	0.062	0.04	0.023		101	-0.003	0.001	0.003	-0.006	-0.003	-0.004		101.001	0.026	0.025	0.012	0.015	0.006	0.007		101	0		101.002	-0.006		101	0.015		101.001	0.002	0.001	-0.002	-0.003
101.1	0.002	0.001	0	-0.001	-0.005	-0.007		101.1	0.128	0.104	0.087	0.062	0.041	0.024		101.1	-0.003	0.001	0.003	-0.005	-0.003	-0.004		101.101	0.026	0.024	0.012	0.014	0.005	0.006		101.1	-0.001		101.102	-0.006		101.1	0.014		101.101	0.002	0.001	-0.001	-0.004
101.2	0.002	0	0.001	-0.001	-0.005	-0.004		101.2	0.127	0.103	0.086	0.061	0.04	0.023		101.2	-0.002	0.001	0.002	-0.005	-0.001	-0.004		101.201	0.025	0.023	0.013	0.014	0.005	0.005		101.2	-0.001		101.202	-0.006		101.2	0.012		101.201	0	0.001	-0.001	-0.004
101.3	0.002	-0.001	0.001	-0.001	-0.006	-0.005		101.3	0.127	0.104	0.085	0.061	0.04	0.024		101.3	-0.002	0.002	0.001	-0.005	-0.001	-0.004		101.301	0.025	0.022	0.014	0.013	0.005	0.005		101.3	-0.001		101.302	-0.005		101.3	0.01		101.301	0	0.002	-0.001	-0.003
101.4	0.003	-0.002	0.001	-0.001	-0.004	-0.004		101.4	0.127	0.102	0.084	0.062	0.04	0.024		101.4	-0.003	0.003	0	-0.005	0	-0.006		101.401	0.023	0.022	0.014	0.012	0.003	0.004		101.4	-0.001		101.402	-0.004		101.4	0.011		101.401	0	0.003	0	-0.002
101.5	0.004	-0.001	0.003	0	-0.002	-0.002		101.5	0.127	0.103	0.083	0.062	0.04	0.024		101.5	-0.003	0.003	0	-0.005	0.001	-0.005		101.501	0.023	0.022	0.015	0.012	0.003	0.004		101.5	-0.003		101.502	-0.004		101.5	0.01		101.501	0.001	0.003	0.001	-0.003
101.6	0.004	-0.001	0.003	0	-0.002	-0.002		101.6	0.127	0.103	0.084	0.063	0.041	0.024		101.6	-0.004	0.002	-0.001	-0.005	0.001	-0.005		101.601	0.023	0.022	0.015	0.012	0.003	0.004		101.6	-0.002		101.602	-0.003		101.6	0.011		101.601	0.001	0.002	0.002	-0.002
101.7	0.004	-0.001	0.004	0.001	-0.001	0		101.7	0.127	0.102	0.083	0.062	0.039	0.023		101.7	-0.004	0.003	-0.002	-0.004	0.001	-0.004		101.701	0.022	0.022	0.015	0.013	0.004	0.004		101.7	-0.002		101.702	-0.003		101.7	0.013		101.701	0.001	0.004	0.002	-0.003
101.8	0.004	-0.002	0.005	0	-0.001	0.001		101.8	0.126	0.101	0.082	0.063	0.038	0.022		101.8	-0.004	0.002	-0.003	-0.005	-0.002	-0.003		101.801	0.022	0.021	0.016	0.012	0.005	0.005		101.8	-0.001		101.802	-0.002		101.8	0.014		101.801	0.001	0.004	0.002	-0.002
101.9	0.004	-0.002	0.005	0.001	-0.001	0		101.9	0.128	0.102	0.084	0.063	0.039	0.023		101.9	-0.004	0.002	-0.003	-0.005	-0.002	-0.003		101.901	0.021	0.021	0.015	0.012	0.006	0.004		101.9	-0.001		101.902	-0.004		101.9	0.014		101.901	0	0.003	0.001	-0.002
102	0.003	-0.002	0.004	0.001	-0.001	0		102	0.128	0.103	0.084	0.062	0.038	0.023		102	-0.003	0.002	-0.002	-0.005	-0.001	-0.002		102.001	0.022	0.021	0.015	0.012	0.005	0.005		102	0		102.002	-0.006		102	0.016		102.001	0	0.003	0.002	-0.002
102.1	0.003	-0.003	0.004	0.002	-0.001	0		102.1	0.128	0.103	0.085	0.061	0.038	0.022		102.1	-0.003	0.001	-0.002	-0.005	-0.004	-0.002		102.101	0.023	0.022	0.016	0.013	0.006	0.005		102.1	0		102.102	-0.006		102.1	0.015		102.101	0	0.004	0.002	-0.002
102.2	0.003	-0.003	0.004	0.002	-0.001	0.001		102.2	0.129	0.102	0.085	0.061	0.038	0.021		102.2	-0.002	0.001	-0.002	-0.005	-0.003	-0.002		102.201	0.023	0.022	0.015	0.015	0.005	0.005		102.2	-0.002		102.202	-0.007		102.2	0.016		102.201	0.001	0.003	0.001	-0.002
102.3	0.002	-0.002	0.004	0.003	-0.002	0.001		102.3	0.13	0.101	0.085	0.06	0.037	0.021		102.3	-0.002	0.002	-0.001	-0.005	-0.003	-0.002		102.301	0.025	0.023	0.015	0.015	0.006	0.006		102.3	-0.002		102.302	-0.007		102.3	0.017		102.301	0	0.003	0.001	-0.004
102.4	0.001	-0.002	0.003	0.001	-0.003	0.001		102.4	0.13	0.102	0.086	0.059	0.038	0.022		102.4	-0.003	0.001	-0.001	-0.005	-0.003	-0.002		102.401	0.025	0.023	0.014	0.016	0.006	0.006		102.4	-0.003		102.402	-0.007		102.4	0.017		102.401	0	0.003	0.001	-0.004
102.5	0	-0.001	0.002	0	-0.003	-0.001		102.5	0.13	0.102	0.086	0.059	0.037	0.021		102.5	-0.002	0.002	0.001	-0.004	-0.002	0		102.501	0.027	0.023	0.014	0.017	0.006	0.007		102.5	-0.003		102.502	-0.008		102.5	0.017		102.501	0	0.003	0.001	-0.002
102.6	-0.001	0	0.002	0	-0.004	-0.001		102.6	0.129	0.102	0.085	0.059	0.037	0.021		102.6	-0.002	0.003	0.002	-0.004	-0.003	-0.001		102.601	0.027	0.023	0.013	0.016	0.005	0.007		102.6	-0.003		102.602	-0.006		102.6	0.016		102.601	0.001	0.003	0.001	-0.003
102.7	-0.001	0.001	0.002	0.001	-0.003	-0.001		102.7	0.129	0.103	0.087	0.058	0.036	0.021		102.7	-0.002	0.003	0.002	-0.004	-0.002	0		102.701	0.026	0.024	0.012	0.016	0.005	0.008		102.7	-0.003		102.702	-0.006		102.7	0.016		102.701	0	0.003	0.002	-0.002
102.8	-0.001	0.002	0.001	0.001	-0.004	-0.003		102.8	0.13	0.103	0.087	0.059	0.036	0.022		102.8	-0.002	0.003	0.002	-0.004	-0.003	-0.002		102.801	0.027	0.024	0.012	0.017	0.005	0.008		102.8	-0.003		102.802	-0.005		102.8	0.015		102.801	0.001	0.002	0.001	-0.002
102.9	0	0.002	0.001	-0.001	-0.004	-0.004		102.9	0.128	0.102	0.086	0.057	0.034	0.022		102.9	-0.001	0.004	0.003	-0.005	-0.002	-0.001		102.901	0.029	0.025	0.013	0.017	0.006	0.009		102.9	-0.003		102.902	-0.006		102.9	0.014		102.901	0.002	0.003	0.001	-0.001
103	-0.001	0	0.001	-0.002	-0.004	-0.005		103	0.128	0.102	0.086	0.058	0.034	0.022		103	-0.001	0.003	0.002	-0.005	-0.002	0		103.001	0.028	0.023	0.014	0.017	0.005	0.009		103	-0.003		103.002	-0.005		103	0.013		103.001	0.001	0.002	0	-0.002
103.1	-0.001	0	0.001	-0.003	-0.004	-0.005		103.1	0.127	0.101	0.086	0.056	0.034	0.022		103.1	-0.001	0.003	0.001	-0.006	-0.002	0		103.101	0.027	0.023	0.015	0.016	0.005	0.009		103.1	-0.003		103.102	-0.004		103.1	0.013		103.101	0.002	0.004	0	-0.002
103.2	-0.001	-0.001	0	-0.003	-0.005	-0.006		103.2	0.125	0.099	0.085	0.056	0.033	0.022		103.2	-0.001	0.004	0.001	-0.006	-0.001	0		103.201	0.026	0.022	0.015	0.015	0.004	0.009		103.2	-0.002		103.202	-0.004		103.2	0.013		103.201	0.001	0.004	0	-0.002
103.3	-0.001	-0.001	-0.001	-0.004	-0.005	-0.006		103.3	0.125	0.099	0.085	0.056	0.033	0.021		103.3	-0.002	0.003	0	-0.006	-0.002	0		103.301	0.025	0.021	0.014	0.015	0.003	0.008		103.3	-0.001		103.302	-0.004		103.3	0.012		103.301	0.002	0.005	0	-0.001
103.4	0	-0.001	0	-0.003	-0.002	-0.006		103.4	0.125	0.099	0.085	0.057	0.032	0.022		103.4	-0.003	0.002	0	-0.005	-0.002	-0.001		103.401	0.024	0.02	0.014	0.016	0.004	0.009		103.4	-0.001		103.402	-0.004		103.4	0.012		103.401	0.003	0.005	0	-0.002
103.5	0	0	0	-0.002	-0.002	-0.007		103.5	0.125	0.099	0.083	0.057	0.032	0.02		103.5	-0.002	0.003	0.001	-0.004	-0.002	0.001		103.501	0.025	0.021	0.016	0.016	0.004	0.01		103.5	-0.002		103.502	-0.003		103.5	0.014		103.501	0.003	0.006	0	-0.003
103.6	0	0	0.001	-0.002	-0.002	-0.006		103.6	0.125	0.099	0.083	0.057	0.032	0.019		103.6	-0.005	0.001	-0.002	-0.006	-0.003	-0.001		103.601	0.024	0.021	0.017	0.017	0.005	0.01		103.6	0		103.602	-0.002		103.6	0.015		103.601	0.002	0.006	0	-0.002
103.7	0.001	0	0.002	-0.001	-0.002	-0.006		103.7	0.125	0.099	0.082	0.057	0.031	0.019		103.7	-0.006	0.002	-0.001	-0.005	-0.004	-0.001		103.701	0.022	0.021	0.017	0.018	0.006	0.011		103.7	0		103.702	-0.002		103.7	0.015		103.701	0.003	0.008	0.001	-0.001
103.8	0	0	0.002	-0.001	-0.003	-0.006		103.8	0.123	0.098	0.082	0.057	0.033	0.019		103.8	-0.007	0.001	-0.001	-0.005	-0.005	-0.001		103.801	0.022	0.021	0.018	0.018	0.006	0.01		103.8	0.001		103.802	-0.003		103.8	0.015		103.801	0.003	0.008	0.001	-0.001
103.9	0	-0.001	0.001	-0.001	-0.003	-0.006		103.9	0.124	0.1	0.083	0.058	0.035	0.021		103.9	-0.007	0.002	-0.001	-0.004	-0.005	-0.001		103.901	0.022	0.021	0.018	0.018	0.006	0.01		103.9	0.001		103.902	-0.004		103.9	0.015		103.901	0.004	0.008	0.001	-0.001
104	0.001	0	0.002	-0.001	-0.002	-0.005		104	0.123	0.1	0.083	0.057	0.035	0.021		104	-0.006	0.001	-0.001	-0.005	-0.006	-0.003		104.001	0.022	0.022	0.018	0.019	0.006	0.01		104	0		104.002	-0.004		104	0.015		104.001	0.004	0.008	0.002	-0.002
104.1	0	0	0.002	-0.001	-0.002	-0.005		104.1	0.122	0.1	0.082	0.058	0.035	0.021		104.1	-0.005	0.002	-0.001	-0.004	-0.006	-0.003		104.101	0.021	0.022	0.017	0.018	0.006	0.009		104.1	-0.001		104.102	-0.003		104.1	0.015		104.101	0.004	0.009	0.003	-0.001
104.2	0	0.001	0.001	-0.001	-0.003	-0.004		104.2	0.123	0.101	0.082	0.059	0.036	0.021		104.2	-0.006	0.001	-0.002	-0.005	-0.006	-0.004		104.201	0.021	0.021	0.017	0.019	0.006	0.009		104.2	-0.002		104.202	-0.003		104.2	0.015		104.201	0.003	0.009	0.003	-0.002
104.3	-0.001	0.001	0.001	-0.002	-0.004	-0.005		104.3	0.123	0.101	0.083	0.059	0.036	0.022		104.3	-0.006	0.001	-0.002	-0.005	-0.006	-0.004		104.301	0.021	0.022	0.016	0.018	0.007	0.01		104.3	-0.001		104.302	-0.003		104.3	0.015		104.301	0.003	0.01	0.004	-0.001
104.4	-0.001	0.003	0	-0.001	-0.003	-0.005		104.4	0.121	0.101	0.083	0.058	0.036	0.022		104.4	-0.006	0	-0.001	-0.005	-0.006	-0.005		104.401	0.021	0.022	0.014	0.019	0.006	0.008		104.4	-0.002		104.402	-0.004		104.4	0.016		104.401	0.002	0.01	0.005	0
104.5	-0.001	0.002	0.001	0	-0.002	-0.005		104.5	0.121	0.101	0.083	0.058	0.035	0.021		104.5	-0.006	0	-0.001	-0.006	-0.005	-0.005		104.501	0.022	0.022	0.015	0.018	0.006	0.008		104.5	-0.001		104.502	-0.004		104.5	0.014		104.501	0.002	0.009	0.004	0.001
104.6	-0.002	0.003	0	0	-0.002	-0.005		104.6	0.121	0.1	0.082	0.058	0.034	0.022		104.6	-0.006	0	-0.001	-0.006	-0.006	-0.006		104.601	0.022	0.022	0.013	0.017	0.005	0.008		104.6	-0.001		104.602	-0.003		104.6	0.014		104.601	0.002	0.01	0.005	0
104.7	-0.001	0.003	0	0	-0.001	-0.004		104.7	0.12	0.099	0.083	0.057	0.033	0.022		104.7	-0.006	-0.001	-0.001	-0.006	-0.005	-0.006		104.701	0.024	0.023	0.013	0.016	0.004	0.008		104.7	0		104.702	-0.004		104.7	0.015		104.701	0.003	0.01	0.005	-0.001
104.8	-0.002	0.004	0.001	-0.001	-0.002	-0.004		104.8	0.121	0.099	0.082	0.059	0.034	0.023		104.8	-0.007	-0.002	-0.002	-0.007	-0.006	-0.006		104.801	0.024	0.023	0.014	0.015	0.004	0.008		104.8	0		104.802	-0.004		104.8	0.014		104.801	0.002	0.008	0.003	-0.001
104.9	-0.002	0.004	0.001	-0.002	-0.003	-0.004		104.9	0.122	0.1	0.082	0.059	0.035	0.024		104.9	-0.006	-0.001	0	-0.006	-0.003	-0.004		104.901	0.023	0.022	0.012	0.013	0.003	0.008		104.9	-0.001		104.902	-0.004		104.9	0.015		104.901	0.002	0.008	0.003	-0.001
105	-0.002	0.003	0.002	-0.002	-0.003	-0.004		105	0.122	0.099	0.081	0.059	0.035	0.024		105	-0.005	-0.002	0	-0.006	-0.004	-0.003		105.001	0.022	0.021	0.011	0.012	0.002	0.007		105	-0.002		105.002	-0.004		105	0.016		105.001	0.001	0.006	0.001	-0.002
105.1	-0.002	0.003	0.002	-0.002	-0.005	-0.004		105.1	0.122	0.099	0.082	0.058	0.035	0.024		105.1	-0.005	-0.002	0	-0.006	-0.003	-0.003		105.101	0.023	0.021	0.01	0.01	0.002	0.006		105.1	-0.002		105.102	-0.004		105.1	0.017		105.101	0	0.005	0	-0.002
105.2	-0.001	0.002	0.002	-0.002	-0.005	-0.004		105.2	0.121	0.098	0.081	0.059	0.035	0.024		105.2	-0.003	-0.001	0	-0.005	-0.005	-0.003		105.201	0.022	0.02	0.01	0.009	0.002	0.006		105.2	-0.001		105.202	-0.005		105.2	0.018		105.201	0	0.004	0	-0.003
105.3	-0.003	0.002	0.003	-0.002	-0.006	-0.005		105.3	0.122	0.098	0.08	0.059	0.035	0.023		105.3	-0.003	-0.001	0.001	-0.004	-0.005	-0.003		105.301	0.023	0.02	0.009	0.009	0.001	0.005		105.3	-0.001		105.302	-0.005		105.3	0.017		105.301	0	0.005	-0.001	-0.002
105.4	-0.004	0.001	0.003	-0.002	-0.005	-0.005		105.4	0.122	0.098	0.08	0.059	0.035	0.022		105.4	-0.003	-0.001	0.001	-0.004	-0.005	-0.002		105.401	0.023	0.019	0.011	0.009	0.001	0.006		105.4	-0.002		105.402	-0.006		105.4	0.018		105.401	0	0.003	-0.003	-0.003
105.5	-0.003	0.001	0.003	-0.001	-0.005	-0.006		105.5	0.123	0.099	0.081	0.059	0.036	0.021		105.5	-0.001	0	0.001	-0.003	-0.003	-0.001		105.501	0.023	0.02	0.012	0.009	0.001	0.007		105.5	-0.003		105.502	-0.004		105.5	0.02		105.501	0	0.004	-0.003	-0.004
105.6	-0.002	0.002	0.003	-0.001	-0.004	-0.004		105.6	0.124	0.099	0.081	0.059	0.036	0.021		105.6	-0.002	0	0	-0.004	-0.003	-0.002		105.601	0.023	0.02	0.011	0.01	0.001	0.006		105.6	-0.003		105.602	-0.005		105.6	0.02		105.601	0.001	0.005	-0.003	-0.004
105.7	-0.001	0.001	0.002	-0.001	-0.004	-0.005		105.7	0.124	0.1	0.081	0.059	0.037	0.021		105.7	-0.002	0	0	-0.003	-0.004	0		105.701	0.024	0.021	0.011	0.01	0.002	0.007		105.7	-0.003		105.702	-0.005		105.7	0.019		105.701	0.001	0.004	-0.003	-0.003
105.8	0	0	0.002	-0.002	-0.004	-0.005		105.8	0.124	0.1	0.081	0.059	0.037	0.021		105.8	0	0.001	0.001	-0.002	-0.003	0.001		105.801	0.023	0.021	0.011	0.011	0.002	0.006		105.8	-0.003		105.802	-0.004		105.8	0.021		105.801	0.001	0.003	-0.002	-0.004
105.9	0.001	0	0.003	-0.002	-0.003	-0.004		105.9	0.123	0.1	0.08	0.057	0.037	0.019		105.9	0.001	0.002	0.001	-0.002	-0.003	0.001		105.901	0.022	0.022	0.013	0.012	0.003	0.006		105.9	-0.003		105.902	-0.004		105.9	0.02		105.901	0.001	0.003	0	-0.004
106	0.002	0	0.003	-0.002	-0.002	-0.005		106	0.123	0.1	0.081	0.057	0.036	0.019		106	0	0	0	-0.003	-0.003	-0.001		106.001	0.02	0.023	0.012	0.012	0.003	0.006		106	-0.003		106.002	-0.005		106	0.018		106.001	0.001	0.003	0	-0.003
106.1	0.002	-0.001	0.002	-0.002	-0.003	-0.007		106.1	0.122	0.1	0.081	0.057	0.036	0.02		106.1	0.001	0.002	0.001	-0.002	-0.001	0.001		106.101	0.019	0.022	0.012	0.013	0.003	0.006		106.1	-0.003		106.102	-0.006		106.1	0.017		106.101	0.001	0.004	0.002	-0.002
106.2	0.002	-0.001	0.002	-0.002	-0.004	-0.008		106.2	0.121	0.099	0.081	0.056	0.035	0.02		106.2	0.001	0.002	0	-0.002	-0.001	0.001		106.201	0.019	0.023	0.014	0.014	0.005	0.007		106.2	-0.004		106.202	-0.006		106.2	0.016		106.201	0.001	0.004	0.002	-0.002
106.3	0.002	-0.001	0.002	-0.001	-0.002	-0.008		106.3	0.12	0.099	0.082	0.056	0.035	0.02		106.3	0	0.001	-0.001	-0.003	-0.001	0.001		106.301	0.02	0.026	0.015	0.016	0.006	0.007		106.3	-0.003		106.302	-0.006		106.3	0.014		106.301	0.002	0.004	0.003	-0.001
106.4	0.003	0.001	0.002	0.001	0.001	-0.007		106.4	0.119	0.099	0.082	0.056	0.034	0.02		106.4	0	0.002	0	-0.002	0	0.001		106.401	0.02	0.026	0.017	0.018	0.006	0.007		106.4	-0.003		106.402	-0.007		106.4	0.014		106.401	0.002	0.004	0.003	0
106.5	0.003	0.001	0.002	0.002	0.002	-0.006		106.5	0.118	0.098	0.081	0.055	0.034	0.019		106.5	0	0.003	0	-0.003	0.001	0.001		106.501	0.02	0.026	0.017	0.018	0.006	0.007		106.5	-0.003		106.502	-0.007		106.5	0.012		106.501	0.004	0.005	0.003	-0.001
106.6	0.003	0.002	0.002	0.002	0.002	-0.005		106.6	0.12	0.099	0.081	0.056	0.035	0.021		106.6	-0.003	0.002	-0.001	-0.004	-0.001	0		106.601	0.02	0.027	0.017	0.019	0.006	0.008		106.6	-0.003		106.602	-0.007		106.6	0.011		106.601	0.004	0.004	0.004	-0.001
106.7	0.004	0.002	0.002	0.003	0	-0.005		106.7	0.121	0.099	0.08	0.055	0.034	0.021		106.7	-0.002	0.003	0.001	-0.003	-0.001	0.001		106.701	0.02	0.027	0.017	0.018	0.005	0.007		106.7	-0.002		106.702	-0.008		106.7	0.012		106.701	0.004	0.004	0.004	-0.002
106.8	0.004	0.003	0.003	0.003	0	-0.004		106.8	0.121	0.098	0.079	0.055	0.034	0.021		106.8	-0.003	0.003	0.001	-0.004	-0.001	0.002		106.801	0.019	0.027	0.017	0.017	0.005	0.007		106.8	-0.003		106.802	-0.008		106.8	0.012		106.801	0.003	0.005	0.004	-0.001
106.9	0.003	0.002	0.003	0.003	0	-0.004		106.9	0.121	0.098	0.078	0.055	0.034	0.021		106.9	-0.005	0	0	-0.005	-0.002	-0.001		106.901	0.02	0.026	0.016	0.016	0.005	0.008		106.9	-0.004		106.902	-0.009		106.9	0.011		106.901	0.002	0.004	0.003	-0.001
107	0.004	0.002	0.003	0.003	0	-0.004		107	0.121	0.097	0.077	0.055	0.034	0.021		107	-0.004	0.001	0	-0.004	-0.003	-0.001		107.001	0.021	0.025	0.016	0.016	0.005	0.007		107	-0.003		107.002	-0.008		107	0.012		107.001	0.002	0.004	0.003	-0.002
107.1	0.003	0.002	0.002	0.003	-0.001	-0.003		107.1	0.119	0.096	0.078	0.054	0.034	0.021		107.1	-0.003	0.001	0.001	-0.005	-0.003	-0.001		107.101	0.021	0.024	0.016	0.015	0.005	0.006		107.1	-0.004		107.102	-0.007		107.1	0.012		107.101	0.002	0.004	0.003	-0.002
107.2	0.002	0.002	0	0.003	-0.002	-0.003		107.2	0.12	0.096	0.078	0.055	0.034	0.021		107.2	-0.003	0	0	-0.008	-0.004	-0.001		107.201	0.022	0.023	0.016	0.015	0.004	0.006		107.2	-0.003		107.202	-0.008		107.2	0.011		107.201	0.002	0.004	0.001	-0.002
107.3	0.001	0.001	0	0.003	-0.004	-0.003		107.3	0.121	0.098	0.079	0.056	0.035	0.021		107.3	-0.001	0.002	0.001	-0.007	-0.003	0		107.301	0.022	0.022	0.015	0.014	0.004	0.005		107.3	-0.003		107.302	-0.008		107.3	0.012		107.301	0.003	0.005	0.001	-0.003
107.4	0.001	0.002	-0.001	0.004	-0.003	-0.002		107.4	0.121	0.098	0.078	0.056	0.034	0.02		107.4	0	0.001	0	-0.007	-0.002	0		107.401	0.023	0.022	0.015	0.014	0.004	0.006		107.4	-0.004		107.402	-0.01		107.4	0.013		107.401	0.003	0.005	0	-0.003
107.5	0.001	0.001	-0.002	0.003	-0.004	-0.004		107.5	0.122	0.099	0.079	0.057	0.035	0.02		107.5	-0.002	0.001	-0.001	-0.008	-0.003	0		107.501	0.024	0.023	0.015	0.014	0.004	0.007		107.5	-0.004		107.502	-0.009		107.5	0.013		107.501	0.003	0.006	0.001	-0.002
107.6	0.001	0.001	-0.002	0.003	-0.004	-0.004		107.6	0.121	0.098	0.078	0.057	0.034	0.02		107.6	-0.001	0.001	0	-0.007	-0.003	0.001		107.601	0.023	0.022	0.013	0.013	0.004	0.006		107.6	-0.003		107.602	-0.01		107.6	0.014		107.601	0.003	0.007	0.001	-0.002
107.7	0	0	-0.002	0.001	-0.006	-0.004		107.7	0.121	0.098	0.078	0.057	0.034	0.019		107.7	-0.001	0.001	0.001	-0.006	-0.003	0.001		107.701	0.024	0.021	0.013	0.013	0.005	0.007		107.7	-0.002		107.702	-0.01		107.7	0.015		107.701	0.003	0.006	0.001	-0.002
107.8	0	-0.001	-0.002	0	-0.006	-0.005		107.8	0.121	0.098	0.078	0.057	0.034	0.019		107.8	-0.001	0.001	0	-0.006	-0.003	0.002		107.801	0.023	0.02	0.013	0.013	0.005	0.007		107.8	-0.002		107.802	-0.01		107.8	0.015		107.801	0.001	0.004	0.001	-0.003
107.9	0.001	0	-0.001	0	-0.006	-0.006		107.9	0.12	0.099	0.077	0.057	0.034	0.02		107.9	0	0.002	0.001	-0.007	-0.003	0.002		107.901	0.022	0.019	0.013	0.012	0.005	0.007		107.9	-0.001		107.902	-0.011		107.9	0.016		107.901	0.001	0.004	0.001	-0.002
108	0	-0.001	-0.001	-0.002	-0.007	-0.007		108	0.119	0.099	0.078	0.057	0.034	0.021		108	-0.001	0.001	0	-0.006	-0.002	0.002		108.001	0.021	0.018	0.013	0.012	0.005	0.007		108	-0.001		108.002	-0.011		108	0.015		108.001	0	0.003	0	-0.002
108.1	-0.001	-0.002	0	-0.003	-0.009	-0.009		108.1	0.118	0.101	0.077	0.058	0.034	0.022		108.1	-0.001	0.002	0.001	-0.005	-0.001	0.003		108.101	0.021	0.019	0.012	0.012	0.004	0.007		108.1	-0.001		108.102	-0.011		108.1	0.016		108.101	0	0.003	0.001	-0.002
108.2	-0.001	-0.002	0	-0.003	-0.008	-0.01		108.2	0.118	0.1	0.077	0.058	0.033	0.021		108.2	0	0.003	0.002	-0.005	-0.002	0.003		108.201	0.02	0.02	0.013	0.013	0.004	0.007		108.2	0		108.202	-0.011		108.2	0.016		108.201	0	0.003	-0.001	-0.002
108.3	0	-0.001	0.001	-0.003	-0.006	-0.009		108.3	0.118	0.1	0.077	0.058	0.033	0.021		108.3	-0.001	0.003	0.002	-0.005	-0.001	0.003		108.301	0.021	0.019	0.013	0.013	0.004	0.007		108.3	0		108.302	-0.011		108.3	0.015		108.301	0.001	0.003	0	-0.002
108.4	0	-0.001	0.001	-0.003	-0.006	-0.011		108.4	0.118	0.1	0.077	0.058	0.033	0.02		108.4	-0.002	0.003	0.002	-0.005	-0.002	0.003		108.401	0.022	0.019	0.013	0.014	0.004	0.008		108.4	0		108.402	-0.011		108.4	0.015		108.401	0.002	0.003	-0.001	-0.002
108.5	0.001	-0.001	0.001	-0.002	-0.006	-0.01		108.5	0.118	0.1	0.077	0.056	0.032	0.02		108.5	-0.003	0.004	0.003	-0.004	-0.002	0.003		108.501	0.021	0.019	0.014	0.013	0.005	0.008		108.5	0.001		108.502	-0.011		108.5	0.014		108.501	0.003	0.003	-0.002	-0.003
108.6	0.001	0	0.001	-0.003	-0.006	-0.009		108.6	0.12	0.101	0.077	0.056	0.034	0.021		108.6	-0.005	0.002	0.002	-0.005	-0.005	0		108.601	0.022	0.02	0.015	0.014	0.006	0.009		108.6	0.001		108.602	-0.009		108.6	0.014		108.601	0.002	0.003	-0.001	-0.003
108.7	0.001	-0.001	0.001	-0.003	-0.007	-0.01		108.7	0.121	0.1	0.078	0.055	0.033	0.021		108.7	-0.005	0.001	0.001	-0.005	-0.005	0		108.701	0.022	0.019	0.015	0.014	0.005	0.009		108.7	0.002		108.702	-0.009		108.7	0.013		108.701	0.002	0.003	-0.001	-0.003
108.8	0.001	0	0.002	-0.003	-0.006	-0.009		108.8	0.12	0.1	0.077	0.053	0.033	0.021		108.8	-0.005	0	0.002	-0.006	-0.004	-0.001		108.801	0.023	0.02	0.015	0.014	0.006	0.009		108.8	0.001		108.802	-0.008		108.8	0.013		108.801	0.003	0.004	-0.001	-0.002
108.9	0	0	0.003	-0.002	-0.006	-0.008		108.9	0.119	0.099	0.077	0.053	0.033	0.021		108.9	-0.005	-0.003	0	-0.006	-0.006	-0.002		108.901	0.023	0.02	0.015	0.015	0.007	0.01		108.9	0.001		108.902	-0.008		108.9	0.012		108.901	0.002	0.004	0	-0.002
109	-0.001	0	0.002	-0.003	-0.006	-0.009		109	0.12	0.099	0.078	0.054	0.034	0.021		109	-0.005	-0.002	-0.001	-0.007	-0.006	-0.001		109.001	0.022	0.02	0.017	0.016	0.007	0.01		109	0		109.002	-0.007		109	0.01		109.001	0.002	0.004	-0.001	-0.002
109.1	-0.002	-0.001	0.002	-0.003	-0.007	-0.008		109.1	0.119	0.098	0.079	0.054	0.035	0.021		109.1	-0.004	-0.002	-0.001	-0.007	-0.006	-0.002		109.101	0.022	0.021	0.016	0.016	0.006	0.01		109.1	-0.001		109.102	-0.006		109.1	0.01		109.101	0.003	0.005	0	-0.003
109.2	-0.004	-0.001	0.001	-0.003	-0.008	-0.008		109.2	0.121	0.097	0.079	0.055	0.036	0.022		109.2	-0.005	-0.003	-0.002	-0.008	-0.006	-0.003		109.201	0.023	0.023	0.017	0.017	0.007	0.01		109.2	0		109.202	-0.007		109.2	0.009		109.201	0.003	0.005	0	-0.003
109.3	-0.004	-0.002	0.002	-0.003	-0.008	-0.008		109.3	0.121	0.098	0.08	0.057	0.036	0.022		109.3	-0.007	-0.003	-0.003	-0.007	-0.006	-0.004		109.301	0.024	0.025	0.017	0.017	0.007	0.011		109.3	-0.001		109.302	-0.007		109.3	0.011		109.301	0.005	0.007	0.002	-0.001
109.4	-0.005	-0.001	0.001	-0.003	-0.007	-0.008		109.4	0.121	0.096	0.08	0.056	0.036	0.021		109.4	-0.006	-0.003	-0.003	-0.007	-0.005	-0.004		109.401	0.023	0.025	0.017	0.017	0.007	0.011		109.4	-0.002		109.402	-0.007		109.4	0.011		109.401	0.006	0.007	0.003	-0.001
109.5	-0.007	-0.003	-0.001	-0.004	-0.008	-0.008		109.5	0.121	0.095	0.081	0.057	0.037	0.022		109.5	-0.006	-0.003	-0.003	-0.007	-0.005	-0.004		109.501	0.024	0.025	0.016	0.016	0.008	0.011		109.5	-0.003		109.502	-0.006		109.5	0.011		109.501	0.006	0.007	0.004	-0.001
109.6	-0.007	-0.003	-0.001	-0.005	-0.007	-0.008		109.6	0.121	0.094	0.083	0.058	0.037	0.023		109.6	-0.007	-0.004	-0.004	-0.006	-0.006	-0.005		109.601	0.024	0.025	0.015	0.016	0.007	0.011		109.6	-0.003		109.602	-0.006		109.6	0.012		109.601	0.006	0.007	0.004	0
109.7	-0.007	-0.002	-0.001	-0.004	-0.007	-0.006		109.7	0.121	0.093	0.082	0.058	0.037	0.023		109.7	-0.007	-0.003	-0.004	-0.006	-0.005	-0.006		109.701	0.024	0.026	0.015	0.016	0.008	0.01		109.7	-0.003		109.702	-0.006		109.7	0.013		109.701	0.006	0.006	0.004	-0.001
109.8	-0.008	-0.003	-0.001	-0.004	-0.005	-0.006		109.8	0.121	0.094	0.082	0.058	0.036	0.024		109.8	-0.006	-0.003	-0.005	-0.006	-0.006	-0.005		109.801	0.025	0.026	0.016	0.015	0.008	0.01		109.8	-0.005		109.802	-0.005		109.8	0.013		109.801	0.005	0.006	0.004	-0.002
109.9	-0.008	-0.003	-0.002	-0.005	-0.005	-0.007		109.9	0.12	0.093	0.081	0.058	0.036	0.024		109.9	-0.007	-0.001	-0.005	-0.005	-0.006	-0.005		109.901	0.026	0.026	0.016	0.015	0.008	0.01		109.9	-0.005		109.902	-0.005		109.9	0.015		109.901	0.004	0.006	0.004	-0.002
110	-0.007	-0.003	-0.002	-0.005	-0.005	-0.006		110	0.117	0.091	0.08	0.055	0.035	0.022		110	-0.006	0	-0.005	-0.005	-0.005	-0.005		110.001	0.026	0.027	0.016	0.015	0.008	0.009		110	-0.004		110.002	-0.005		110	0.014		110.001	0.004	0.007	0.004	-0.003
110.1	-0.006	-0.003	-0.001	-0.004	-0.004	-0.005		110.1	0.117	0.091	0.081	0.055	0.034	0.021		110.1	-0.006	0	-0.005	-0.005	-0.005	-0.005		110.101	0.026	0.026	0.014	0.014	0.007	0.008		110.1	-0.004		110.102	-0.006		110.1	0.013		110.101	0.004	0.008	0.003	-0.002
110.2	-0.004	-0.001	-0.001	-0.004	-0.003	-0.005		110.2	0.118	0.091	0.081	0.055	0.033	0.021		110.2	-0.006	0	-0.005	-0.005	-0.006	-0.004		110.201	0.027	0.025	0.014	0.014	0.007	0.009		110.2	-0.004		110.202	-0.006		110.2	0.013		110.201	0.004	0.007	0.002	-0.002
110.3	-0.004	0	-0.001	-0.003	-0.002	-0.005		110.3	0.118	0.09	0.08	0.054	0.033	0.021		110.3	-0.006	0.001	-0.005	-0.005	-0.005	-0.004		110.301	0.027	0.025	0.013	0.012	0.007	0.009		110.3	-0.004		110.302	-0.006		110.3	0.013		110.301	0.006	0.008	0.003	-0.002
110.4	-0.003	0	-0.002	-0.002	-0.003	-0.004		110.4	0.119	0.092	0.08	0.054	0.032	0.02		110.4	-0.007	0	-0.006	-0.005	-0.005	-0.004		110.401	0.027	0.025	0.013	0.011	0.008	0.008		110.4	-0.004		110.402	-0.006		110.4	0.013		110.401	0.005	0.007	0.002	-0.002
110.5	-0.001	0.001	-0.001	-0.002	-0.003	-0.003		110.5	0.119	0.092	0.08	0.054	0.033	0.021		110.5	-0.006	0.001	-0.006	-0.004	-0.006	-0.004		110.501	0.027	0.025	0.014	0.01	0.009	0.009		110.5	-0.002		110.502	-0.005		110.5	0.014		110.501	0.005	0.008	0.001	-0.003
110.6	0	0.002	-0.001	-0.002	-0.003	-0.003		110.6	0.12	0.092	0.079	0.054	0.033	0.022		110.6	-0.005	0.002	-0.005	-0.004	-0.005	-0.003		110.601	0.027	0.025	0.014	0.01	0.009	0.009		110.6	-0.002		110.602	-0.006		110.6	0.014		110.601	0.004	0.008	0.002	-0.002
110.7	0	0.001	0.001	-0.001	-0.003	-0.002		110.7	0.121	0.094	0.079	0.054	0.033	0.021		110.7	-0.004	0.002	-0.005	-0.005	-0.005	-0.003		110.701	0.026	0.024	0.014	0.01	0.009	0.009		110.7	0		110.702	-0.006		110.7	0.013		110.701	0.003	0.007	0.001	-0.001
110.8	0.001	0.002	0.002	0.001	-0.002	-0.003		110.8	0.12	0.095	0.079	0.055	0.033	0.022		110.8	-0.004	0.001	-0.004	-0.006	-0.005	-0.003		110.801	0.023	0.023	0.014	0.009	0.008	0.008		110.8	-0.001		110.802	-0.006		110.8	0.013		110.801	0.004	0.008	0.001	0.001
110.9	0	0.001	0.002	0.001	-0.003	-0.002		110.9	0.12	0.094	0.078	0.055	0.033	0.022		110.9	-0.003	0.001	-0.005	-0.007	-0.005	-0.003		110.901	0.022	0.023	0.015	0.01	0.009	0.008		110.9	-0.001		110.902	-0.007		110.9	0.013		110.901	0.003	0.008	0.002	0.001
111	0.001	0	0.002	0.001	-0.003	-0.003		111	0.121	0.095	0.078	0.055	0.033	0.022		111	-0.003	0.001	-0.004	-0.007	-0.005	-0.003		111.001	0.022	0.023	0.015	0.01	0.007	0.008		111	-0.001		111.002	-0.007		111	0.012		111.001	0.002	0.008	0.002	0.002
111.1	0.001	-0.001	0.002	-0.001	-0.004	-0.004		111.1	0.122	0.095	0.079	0.056	0.034	0.022		111.1	-0.003	0	-0.003	-0.007	-0.004	-0.004		111.101	0.022	0.024	0.015	0.01	0.006	0.009		111.1	0		111.102	-0.007		111.1	0.013		111.101	0.003	0.007	0.002	0.001
111.2	0.001	-0.003	0.002	-0.002	-0.004	-0.006		111.2	0.121	0.095	0.078	0.055	0.034	0.021		111.2	-0.003	-0.001	-0.003	-0.007	-0.003	-0.005		111.201	0.021	0.023	0.015	0.01	0.007	0.009		111.2	0		111.202	-0.007		111.2	0.015		111.201	0.004	0.006	0.002	0.001
111.3	0.001	-0.004	0	-0.002	-0.006	-0.005		111.3	0.122	0.097	0.08	0.057	0.034	0.022		111.3	-0.004	-0.002	-0.004	-0.008	-0.003	-0.005		111.301	0.02	0.024	0.015	0.011	0.006	0.008		111.3	0		111.302	-0.006		111.3	0.015		111.301	0.004	0.005	0.002	0.002
111.4	0.001	-0.004	0	-0.003	-0.006	-0.006		111.4	0.121	0.098	0.079	0.057	0.035	0.022		111.4	-0.004	-0.001	-0.002	-0.006	-0.002	-0.006		111.401	0.018	0.022	0.015	0.012	0.006	0.008		111.4	0		111.402	-0.007		111.4	0.014		111.401	0.003	0.003	0.002	0.001
111.5	0.002	-0.004	0	-0.003	-0.006	-0.007		111.5	0.119	0.097	0.08	0.057	0.035	0.022		111.5	-0.005	-0.002	-0.002	-0.006	-0.003	-0.006		111.501	0.019	0.023	0.016	0.012	0.006	0.008		111.5	0		111.502	-0.007		111.5	0.016		111.501	0.003	0.003	0.003	0.001
111.6	0.002	-0.005	0.001	-0.002	-0.006	-0.007		111.6	0.119	0.098	0.08	0.057	0.035	0.022		111.6	-0.006	-0.003	-0.003	-0.008	-0.004	-0.006		111.601	0.02	0.024	0.016	0.013	0.007	0.009		111.6	0.001		111.602	-0.006		111.6	0.015		111.601	0.001	0.001	0.003	0
111.7	0.002	-0.004	0.001	-0.002	-0.006	-0.007		111.7	0.119	0.098	0.08	0.056	0.035	0.022		111.7	-0.006	-0.002	-0.003	-0.007	-0.004	-0.006		111.701	0.021	0.024	0.017	0.015	0.007	0.009		111.7	0.001		111.702	-0.006		111.7	0.014		111.701	0.002	0.001	0.002	0
111.8	0.002	-0.005	0.001	-0.003	-0.005	-0.008		111.8	0.117	0.098	0.08	0.056	0.034	0.021		111.8	-0.004	-0.002	-0.003	-0.007	-0.004	-0.006		111.801	0.022	0.025	0.017	0.015	0.008	0.009		111.8	0.001		111.802	-0.006		111.8	0.014		111.801	0.001	0.002	0.002	0
111.9	0.002	-0.005	0.001	-0.004	-0.004	-0.008		111.9	0.117	0.097	0.081	0.056	0.035	0.02		111.9	-0.005	-0.002	-0.004	-0.007	-0.005	-0.007		111.901	0.023	0.025	0.017	0.015	0.008	0.01		111.9	0.002		111.902	-0.006		111.9	0.013		111.901	0	0.001	0.002	-0.001
112	0.003	-0.003	0.002	-0.003	-0.004	-0.007		112	0.116	0.097	0.082	0.056	0.034	0.02		112	-0.004	-0.002	-0.003	-0.007	-0.004	-0.006		112.001	0.023	0.026	0.016	0.017	0.008	0.01		112	0.002		112.002	-0.007		112	0.012		112.001	0.001	0.002	0.002	-0.001
112.1	0.003	-0.002	0.002	-0.003	-0.004	-0.006		112.1	0.115	0.096	0.082	0.056	0.034	0.02		112.1	-0.005	-0.001	-0.004	-0.007	-0.005	-0.007		112.101	0.023	0.025	0.016	0.016	0.008	0.01		112.1	0.001		112.102	-0.006		112.1	0.012		112.101	0.002	0.002	0.003	-0.001
112.2	0.003	-0.002	0.001	-0.003	-0.005	-0.007		112.2	0.118	0.096	0.082	0.057	0.035	0.02		112.2	-0.007	-0.001	-0.005	-0.008	-0.006	-0.006		112.201	0.023	0.026	0.017	0.017	0.008	0.009		112.2	0		112.202	-0.006		112.2	0.012		112.201	0.001	0.002	0.002	-0.001
112.3	0.002	-0.001	0	-0.002	-0.005	-0.007		112.3	0.118	0.096	0.082	0.057	0.035	0.02		112.3	-0.006	0	-0.004	-0.007	-0.005	-0.006		112.301	0.023	0.026	0.017	0.017	0.009	0.009		112.3	0		112.302	-0.006		112.3	0.013		112.301	0.001	0.003	0.003	-0.001
112.4	0.002	-0.001	0	-0.003	-0.006	-0.007		112.4	0.118	0.095	0.082	0.059	0.035	0.021		112.4	-0.005	0	-0.005	-0.006	-0.005	-0.006		112.401	0.024	0.026	0.018	0.016	0.009	0.009		112.4	0.001		112.402	-0.006		112.4	0.013		112.401	0	0.003	0.002	-0.001
112.5	0.002	-0.001	0	-0.004	-0.007	-0.007		112.5	0.118	0.095	0.083	0.059	0.035	0.022		112.5	-0.005	0.001	-0.006	-0.007	-0.005	-0.006		112.501	0.024	0.027	0.018	0.016	0.009	0.009		112.5	0		112.502	-0.006		112.5	0.015		112.501	0.001	0.005	0.002	0
112.6	0.002	0	0.001	-0.003	-0.005	-0.007		112.6	0.119	0.095	0.082	0.06	0.033	0.022		112.6	-0.003	0.002	-0.004	-0.007	-0.005	-0.004		112.601	0.025	0.027	0.017	0.016	0.008	0.009		112.6	-0.001		112.602	-0.006		112.6	0.016		112.601	0.002	0.005	0.003	0.001
112.7	0.001	0	0.001	-0.003	-0.004	-0.006		112.7	0.118	0.094	0.082	0.059	0.032	0.021		112.7	-0.003	0.002	-0.003	-0.007	-0.005	-0.005		112.701	0.025	0.026	0.017	0.015	0.007	0.009		112.7	-0.001		112.702	-0.006		112.7	0.016		112.701	0.002	0.007	0.004	0.001
112.8	0.002	0.001	0.001	-0.003	-0.004	-0.007		112.8	0.118	0.093	0.081	0.06	0.032	0.022		112.8	-0.004	0.001	-0.004	-0.008	-0.005	-0.004		112.801	0.023	0.025	0.016	0.013	0.006	0.008		112.8	-0.002		112.802	-0.005		112.8	0.016		112.801	0.003	0.008	0.004	0.002
112.9	0.001	0	0	-0.003	-0.006	-0.007		112.9	0.118	0.093	0.079	0.059	0.031	0.021		112.9	-0.003	0.002	-0.003	-0.007	-0.005	-0.004		112.901	0.024	0.024	0.016	0.013	0.006	0.007		112.9	-0.002		112.902	-0.006		112.9	0.016		112.901	0.004	0.009	0.004	0.001
113	0.001	-0.001	0	-0.004	-0.006	-0.006		113	0.116	0.093	0.078	0.058	0.03	0.02		113	-0.003	0.002	-0.003	-0.006	-0.005	-0.003		113.001	0.024	0.022	0.014	0.011	0.005	0.006		113	-0.003		113.002	-0.006		113	0.015		113.001	0.004	0.008	0.004	0
113.1	0.001	-0.002	0	-0.005	-0.006	-0.006		113.1	0.115	0.093	0.078	0.058	0.03	0.02		113.1	-0.004	0.002	-0.004	-0.006	-0.005	-0.004		113.101	0.024	0.022	0.015	0.012	0.004	0.006		113.1	-0.001		113.102	-0.005		113.1	0.014		113.101	0.005	0.008	0.003	-0.002
113.2	0.001	-0.002	0	-0.004	-0.004	-0.005		113.2	0.114	0.093	0.075	0.055	0.029	0.019		113.2	-0.003	0.002	-0.003	-0.005	-0.004	-0.003		113.201	0.022	0.021	0.014	0.012	0.004	0.005		113.2	-0.002		113.202	-0.004		113.2	0.015		113.201	0.005	0.008	0.002	-0.002
113.3	0.002	-0.001	0.001	-0.003	-0.004	-0.003		113.3	0.113	0.093	0.074	0.055	0.028	0.018		113.3	-0.003	0.002	-0.002	-0.004	-0.004	-0.002		113.301	0.021	0.02	0.014	0.011	0.004	0.005		113.3	-0.001		113.302	-0.003		113.3	0.015		113.301	0.005	0.008	0.002	-0.002
113.4	0.002	0	0.003	-0.003	-0.003	-0.004		113.4	0.111	0.093	0.072	0.055	0.028	0.018		113.4	-0.003	0.002	-0.003	-0.004	-0.004	-0.002		113.401	0.019	0.018	0.014	0.011	0.003	0.004		113.4	-0.001		113.402	-0.003		113.4	0.015		113.401	0.004	0.008	0.001	-0.002
113.5	0	0	0.003	-0.003	-0.004	-0.003		113.5	0.111	0.093	0.072	0.053	0.027	0.017		113.5	-0.003	0.002	-0.001	-0.005	-0.004	-0.001		113.501	0.019	0.017	0.013	0.01	0.003	0.003		113.5	-0.001		113.502	-0.002		113.5	0.015		113.501	0.005	0.009	0.002	-0.003
113.6	-0.001	-0.001	0.003	-0.003	-0.004	-0.003		113.6	0.11	0.093	0.07	0.052	0.027	0.017		113.6	-0.001	0.002	-0.001	-0.006	-0.005	-0.001		113.601	0.019	0.018	0.012	0.01	0.003	0.004		113.6	-0.001		113.602	-0.003		113.6	0.014		113.601	0.005	0.008	0.001	-0.003
113.7	0.001	-0.001	0.004	-0.003	-0.004	-0.003		113.7	0.11	0.093	0.071	0.052	0.027	0.018		113.7	-0.003	0	-0.003	-0.006	-0.006	-0.002		113.701	0.019	0.018	0.012	0.011	0.003	0.003		113.7	-0.001		113.702	-0.003		113.7	0.013		113.701	0.004	0.008	0	-0.002
113.8	0.001	-0.001	0.004	-0.004	-0.003	-0.004		113.8	0.109	0.093	0.07	0.052	0.027	0.017		113.8	-0.002	-0.001	-0.003	-0.006	-0.006	-0.002		113.801	0.02	0.017	0.012	0.01	0.002	0.004		113.8	0		113.802	-0.004		113.8	0.014		113.801	0.004	0.007	0.001	-0.002
113.9	0	-0.002	0.003	-0.003	-0.004	-0.004		113.9	0.109	0.093	0.069	0.051	0.026	0.016		113.9	-0.002	-0.001	-0.002	-0.006	-0.006	-0.002		113.901	0.019	0.017	0.012	0.01	0.003	0.004		113.9	0		113.902	-0.004		113.9	0.013		113.901	0.004	0.007	0	-0.003
114	0	-0.003	0.003	-0.002	-0.006	-0.005		114	0.109	0.093	0.07	0.051	0.028	0.016		114	-0.002	-0.002	-0.003	-0.007	-0.007	-0.002		114.001	0.019	0.017	0.012	0.011	0.003	0.004		114	-0.002		114.002	-0.004		114	0.013		114.001	0.003	0.006	-0.002	-0.004
114.1	0	-0.003	0.002	-0.002	-0.006	-0.006		114.1	0.108	0.091	0.069	0.05	0.028	0.015		114.1	-0.004	-0.004	-0.004	-0.008	-0.008	-0.004		114.101	0.02	0.018	0.013	0.011	0.003	0.005		114.1	-0.003		114.102	-0.004		114.1	0.013		114.101	0.002	0.005	-0.002	-0.003
114.2	-0.001	-0.004	0.001	-0.002	-0.006	-0.008		114.2	0.11	0.091	0.069	0.05	0.029	0.016		114.2	-0.004	-0.004	-0.004	-0.007	-0.007	-0.003		114.201	0.02	0.018	0.012	0.011	0.004	0.004		114.2	-0.002		114.202	-0.003		114.2	0.013		114.201	0.001	0.005	-0.002	-0.003
114.3	-0.001	-0.004	0	-0.002	-0.006	-0.008		114.3	0.11	0.092	0.071	0.05	0.029	0.016		114.3	-0.003	-0.005	-0.005	-0.008	-0.008	-0.003		114.301	0.02	0.019	0.012	0.012	0.006	0.006		114.3	-0.002		114.302	-0.002		114.3	0.013		114.301	0	0.003	-0.002	-0.003
114.4	-0.002	-0.003	0	-0.002	-0.007	-0.009		114.4	0.11	0.091	0.072	0.051	0.029	0.017		114.4	-0.002	-0.004	-0.004	-0.007	-0.008	-0.003		114.401	0.021	0.019	0.014	0.012	0.006	0.006		114.4	-0.002		114.402	-0.003		114.4	0.015		114.401	0	0.004	-0.002	-0.003
114.5	-0.002	-0.004	-0.001	-0.002	-0.006	-0.01		114.5	0.109	0.091	0.072	0.049	0.029	0.018		114.5	-0.002	-0.002	-0.002	-0.006	-0.007	-0.002		114.501	0.021	0.019	0.013	0.011	0.006	0.005		114.5	-0.002		114.502	-0.004		114.5	0.015		114.501	0.001	0.005	0	-0.002
114.6	-0.002	-0.003	-0.002	-0.002	-0.007	-0.01		114.6	0.112	0.091	0.074	0.051	0.029	0.019		114.6	-0.003	-0.003	-0.002	-0.005	-0.007	-0.003		114.601	0.022	0.019	0.012	0.011	0.006	0.005		114.6	-0.002		114.602	-0.004		114.6	0.015		114.601	0.001	0.004	0	-0.001
114.7	-0.001	-0.003	-0.002	-0.002	-0.007	-0.011		114.7	0.111	0.09	0.074	0.05	0.03	0.018		114.7	-0.003	-0.003	-0.001	-0.005	-0.007	-0.004		114.701	0.021	0.019	0.012	0.01	0.007	0.005		114.7	-0.001		114.702	-0.004		114.7	0.013		114.701	0.001	0.005	0.001	-0.001
114.8	-0.001	-0.003	-0.003	-0.001	-0.008	-0.011		114.8	0.113	0.091	0.076	0.051	0.031	0.019		114.8	-0.004	-0.002	-0.002	-0.005	-0.008	-0.003		114.801	0.022	0.019	0.013	0.011	0.007	0.006		114.8	0		114.802	-0.004		114.8	0.012		114.801	0.001	0.005	0.001	-0.002
114.9	-0.001	-0.002	-0.004	-0.001	-0.008	-0.011		114.9	0.115	0.092	0.078	0.052	0.031	0.02		114.9	-0.005	-0.002	-0.004	-0.005	-0.009	-0.003		114.901	0.022	0.019	0.014	0.012	0.007	0.006		114.9	0.001		114.902	-0.004		114.9	0.012		114.901	0	0.005	0.001	-0.002
115	0	-0.002	-0.003	0	-0.008	-0.01		115	0.115	0.092	0.079	0.051	0.032	0.021		115	-0.003	0.001	-0.001	-0.003	-0.008	-0.002		115.001	0.023	0.02	0.014	0.012	0.007	0.006		115	0.001		115.002	-0.004		115	0.011		115.001	0	0.004	0.002	-0.002
115.1	0	-0.001	-0.003	0.001	-0.007	-0.007		115.1	0.115	0.091	0.08	0.051	0.033	0.021		115.1	-0.002	0.002	-0.001	-0.003	-0.007	-0.002		115.101	0.022	0.021	0.016	0.013	0.008	0.007		115.1	0.002		115.102	-0.003		115.1	0.011		115.101	0.001	0.005	0.002	-0.001
115.2	0	-0.001	-0.003	0	-0.007	-0.007		115.2	0.117	0.091	0.08	0.051	0.034	0.021		115.2	-0.002	0.002	0	-0.002	-0.006	-0.001		115.201	0.022	0.02	0.016	0.013	0.007	0.007		115.2	0.002		115.202	-0.003		115.2	0.012		115.201	0.001	0.006	0.002	-0.001
115.3	-0.001	0	-0.003	0	-0.007	-0.007		115.3	0.117	0.091	0.081	0.052	0.034	0.021		115.3	-0.001	0.002	0	-0.003	-0.005	-0.001		115.301	0.021	0.019	0.015	0.012	0.006	0.006		115.3	0.002		115.302	-0.003		115.3	0.012		115.301	0.002	0.006	0.003	0
115.4	-0.001	0.001	-0.002	-0.001	-0.007	-0.006		115.4	0.117	0.091	0.079	0.053	0.034	0.022		115.4	-0.001	0.004	0	-0.005	-0.004	-0.001		115.401	0.021	0.019	0.016	0.012	0.006	0.005		115.4	0.003		115.402	-0.003		115.4	0.012		115.401	0.001	0.006	0.002	0
115.5	-0.002	0.001	-0.002	-0.001	-0.007	-0.004		115.5	0.118	0.092	0.08	0.053	0.034	0.022		115.5	-0.002	0.003	0	-0.006	-0.004	-0.002		115.501	0.022	0.02	0.016	0.012	0.005	0.007		115.5	0.004		115.502	-0.003		115.5	0.012		115.501	0.001	0.007	0.001	0
115.6	0	0.001	0	-0.001	-0.006	-0.003		115.6	0.118	0.092	0.079	0.053	0.035	0.023		115.6	-0.001	0.004	0.001	-0.006	-0.002	-0.001		115.601	0.022	0.021	0.016	0.012	0.005	0.007		115.6	0.004		115.602	-0.004		115.6	0.013		115.601	0.002	0.006	0.001	-0.001
115.7	0.001	0.002	0	0	-0.006	-0.003		115.7	0.118	0.092	0.078	0.053	0.033	0.022		115.7	-0.001	0.004	0	-0.006	-0.002	-0.001		115.701	0.022	0.022	0.016	0.013	0.005	0.007		115.7	0.003		115.702	-0.004		115.7	0.013		115.701	0.002	0.006	-0.001	-0.001
115.8	0.001	0.002	0	0	-0.006	-0.004		115.8	0.117	0.092	0.077	0.054	0.034	0.022		115.8	-0.001	0.003	-0.001	-0.007	-0.002	-0.001		115.801	0.022	0.021	0.015	0.012	0.004	0.008		115.8	0.003		115.802	-0.005		115.8	0.013		115.801	0.002	0.007	-0.001	0
115.9	0.001	0.001	0.001	0.001	-0.007	-0.004		115.9	0.116	0.09	0.075	0.053	0.032	0.021		115.9	-0.001	0.003	-0.001	-0.006	-0.001	-0.001		115.901	0.021	0.021	0.014	0.012	0.003	0.006		115.9	0.002		115.902	-0.004		115.9	0.013		115.901	0.002	0.006	-0.001	-0.001
116	0.001	0	0.003	0.001	-0.007	-0.004		116	0.115	0.089	0.074	0.053	0.032	0.02		116	-0.002	0.003	-0.001	-0.007	-0.001	0		116.001	0.022	0.023	0.014	0.012	0.003	0.006		116	0.001		116.002	-0.004		116	0.014		116.001	0.001	0.006	-0.001	-0.001
116.1	-0.001	0	0.002	0	-0.007	-0.005		116.1	0.114	0.089	0.073	0.053	0.031	0.02		116.1	-0.003	0.003	-0.002	-0.007	-0.001	0		116.101	0.022	0.023	0.015	0.014	0.005	0.007		116.1	0		116.102	-0.003		116.1	0.014		116.101	0.002	0.006	-0.001	0
116.2	-0.001	0	0.002	-0.001	-0.007	-0.005		116.2	0.112	0.088	0.072	0.051	0.03	0.018		116.2	-0.002	0.004	-0.002	-0.005	-0.001	0.002		116.201	0.022	0.022	0.015	0.013	0.004	0.006		116.2	-0.001		116.202	-0.003		116.2	0.015		116.201	0.002	0.006	-0.001	-0.001
116.3	-0.001	0	0.003	0	-0.006	-0.004		116.3	0.111	0.089	0.072	0.051	0.028	0.018		116.3	-0.002	0.004	-0.003	-0.005	-0.002	0.002		116.301	0.022	0.022	0.015	0.013	0.004	0.007		116.3	-0.002		116.302	-0.003		116.3	0.014		116.301	0.002	0.006	-0.001	0
116.4	-0.004	-0.001	0.002	-0.001	-0.007	-0.007		116.4	0.111	0.089	0.071	0.051	0.027	0.018		116.4	-0.002	0.004	-0.003	-0.004	-0.002	0.002		116.401	0.023	0.021	0.015	0.013	0.003	0.006		116.4	-0.002		116.402	-0.003		116.4	0.014		116.401	0.002	0.005	0	-0.001
116.5	-0.005	-0.002	0.003	-0.002	-0.006	-0.008		116.5	0.111	0.088	0.07	0.05	0.027	0.017		116.5	-0.003	0.005	-0.003	-0.004	-0.001	0.001		116.501	0.023	0.021	0.014	0.013	0.002	0.005		116.5	-0.001		116.502	-0.003		116.5	0.013		116.501	0.003	0.005	0.001	0
116.6	-0.005	-0.002	0.003	-0.001	-0.006	-0.008		116.6	0.112	0.088	0.071	0.05	0.026	0.016		116.6	-0.004	0.003	-0.004	-0.004	-0.002	0.001		116.601	0.023	0.021	0.014	0.013	0.003	0.006		116.6	-0.001		116.602	-0.003		116.6	0.013		116.601	0.002	0.005	0.001	0
116.7	-0.005	-0.002	0.002	-0.002	-0.007	-0.01		116.7	0.111	0.087	0.072	0.05	0.026	0.015		116.7	-0.006	0.002	-0.005	-0.004	-0.004	0		116.701	0.023	0.02	0.014	0.014	0.004	0.006		116.7	-0.002		116.702	-0.005		116.7	0.012		116.701	0.002	0.005	0.001	0
116.8	-0.006	-0.003	0.001	-0.003	-0.008	-0.011		116.8	0.111	0.087	0.073	0.049	0.025	0.017		116.8	-0.005	0.002	-0.005	-0.003	-0.003	0		116.801	0.023	0.021	0.015	0.015	0.004	0.006		116.8	-0.002		116.802	-0.005		116.8	0.013		116.801	0.002	0.005	0.002	-0.001
116.9	-0.005	-0.003	0	-0.003	-0.007	-0.011		116.9	0.11	0.087	0.074	0.048	0.026	0.016		116.9	-0.006	0.002	-0.005	-0.003	-0.003	0		116.901	0.023	0.02	0.014	0.014	0.004	0.006		116.9	-0.002		116.902	-0.005		116.9	0.012		116.901	0.002	0.003	0.001	-0.001
117	-0.005	-0.002	0	-0.003	-0.007	-0.012		117	0.112	0.089	0.075	0.049	0.026	0.017		117	-0.005	0.002	-0.005	-0.001	-0.002	0.001		117.001	0.022	0.019	0.015	0.015	0.005	0.006		117	-0.002		117.002	-0.006		117	0.011		117.001	0.002	0.004	0.002	-0.001
117.1	-0.005	-0.003	0	-0.004	-0.006	-0.013		117.1	0.112	0.088	0.076	0.049	0.027	0.016		117.1	-0.005	0.002	-0.004	-0.001	-0.001	0.001		117.101	0.021	0.019	0.014	0.014	0.004	0.006		117.1	-0.002		117.102	-0.006		117.1	0.011		117.101	0.003	0.005	0.002	-0.001
117.2	-0.006	-0.003	-0.001	-0.006	-0.005	-0.013		117.2	0.112	0.09	0.076	0.05	0.028	0.016		117.2	-0.005	0.002	-0.003	-0.001	-0.001	0.001		117.201	0.02	0.018	0.012	0.014	0.004	0.005		117.2	-0.002		117.202	-0.006		117.2	0.01		117.201	0.003	0.005	0	-0.001
117.3	-0.006	-0.002	-0.002	-0.005	-0.005	-0.013		117.3	0.112	0.09	0.075	0.051	0.027	0.016		117.3	-0.004	0.002	-0.004	-0.002	0	0		117.301	0.019	0.018	0.012	0.013	0.004	0.006		117.3	-0.002		117.302	-0.006		117.3	0.011		117.301	0.002	0.004	0	-0.001
117.4	-0.005	-0.001	-0.002	-0.005	-0.004	-0.012		117.4	0.112	0.091	0.075	0.05	0.027	0.017		117.4	-0.004	0.004	-0.003	-0.001	0.001	0		117.401	0.019	0.018	0.013	0.013	0.005	0.005		117.4	-0.002		117.402	-0.005		117.4	0.01		117.401	0.001	0.004	-0.002	-0.002
117.5	-0.004	-0.001	-0.002	-0.005	-0.002	-0.011		117.5	0.112	0.092	0.075	0.051	0.029	0.018		117.5	-0.004	0.003	-0.003	-0.002	0.001	0.001		117.501	0.018	0.019	0.011	0.012	0.005	0.006		117.5	-0.002		117.502	-0.005		117.5	0.01		117.501	0.001	0.005	-0.003	-0.003
117.6	-0.002	-0.001	-0.003	-0.004	-0.002	-0.01		117.6	0.111	0.092	0.074	0.052	0.029	0.017		117.6	-0.003	0.003	-0.001	-0.002	0.001	0.002		117.601	0.017	0.019	0.011	0.012	0.006	0.006		117.6	-0.003		117.602	-0.004		117.6	0.011		117.601	0.002	0.004	-0.002	-0.002
117.7	-0.001	-0.002	-0.003	-0.003	-0.003	-0.01		117.7	0.11	0.091	0.074	0.053	0.03	0.017		117.7	-0.003	0.004	0	-0.002	0	0.002		117.701	0.018	0.021	0.011	0.012	0.007	0.006		117.7	-0.003		117.702	-0.005		117.7	0.01		117.701	0.002	0.006	-0.001	-0.002
117.8	0	-0.003	-0.003	-0.002	-0.003	-0.009		117.8	0.11	0.091	0.073	0.054	0.031	0.017		117.8	-0.004	0.003	-0.002	-0.002	0	0.002		117.801	0.018	0.02	0.011	0.012	0.006	0.006		117.8	-0.002		117.802	-0.006		117.8	0.01		117.801	0.002	0.006	-0.001	-0.001
117.9	0.002	-0.003	-0.001	-0.001	-0.004	-0.008		117.9	0.109	0.091	0.073	0.054	0.03	0.017		117.9	-0.005	0.003	-0.001	-0.002	-0.001	0.001		117.901	0.019	0.021	0.01	0.013	0.006	0.008		117.9	-0.001		117.902	-0.006		117.9	0.011		117.901	0.003	0.006	0	0
118	0.003	-0.002	-0.001	0	-0.004	-0.007		118	0.108	0.09	0.072	0.053	0.031	0.017		118	-0.004	0.003	-0.001	-0.003	-0.001	0.001		118.001	0.02	0.022	0.012	0.014	0.007	0.008		118	-0.001		118.002	-0.006		118	0.01		118.001	0.003	0.007	0.001	0
118.1	0.002	-0.003	-0.001	0	-0.005	-0.006		118.1	0.107	0.091	0.072	0.053	0.032	0.017		118.1	-0.004	0.002	-0.003	-0.004	-0.003	0		118.101	0.021	0.021	0.014	0.015	0.007	0.009		118.1	-0.001		118.102	-0.005		118.1	0.009		118.101	0.003	0.006	0	0.001
118.2	0.002	-0.002	-0.001	0.001	-0.006	-0.006		118.2	0.108	0.089	0.072	0.052	0.031	0.016		118.2	-0.004	0.002	-0.003	-0.005	-0.004	-0.001		118.201	0.022	0.022	0.014	0.015	0.006	0.01		118.2	-0.001		118.202	-0.005		118.2	0.01		118.201	0.003	0.006	0.002	0
118.3	0.001	-0.003	-0.001	0	-0.006	-0.006		118.3	0.108	0.089	0.071	0.052	0.031	0.017		118.3	-0.004	0.003	-0.003	-0.005	-0.003	-0.001		118.301	0.023	0.021	0.014	0.014	0.005	0.01		118.3	-0.001		118.302	-0.005		118.3	0.01		118.301	0.004	0.007	0.002	0.002
118.4	0	-0.003	0	0.001	-0.005	-0.005		118.4	0.109	0.089	0.071	0.053	0.032	0.017		118.4	-0.005	0.001	-0.004	-0.006	-0.004	-0.002		118.401	0.023	0.021	0.015	0.015	0.004	0.01		118.4	0.001		118.402	-0.004		118.4	0.011		118.401	0.003	0.006	0.003	0.002
118.5	0.001	-0.002	0	0.001	-0.005	-0.004		118.5	0.109	0.088	0.072	0.052	0.032	0.017		118.5	-0.007	0	-0.004	-0.007	-0.004	-0.002		118.501	0.023	0.021	0.015	0.015	0.005	0.01		118.5	-0.001		118.502	-0.005		118.5	0.012		118.501	0.004	0.007	0.004	0.004
118.6	0.002	-0.002	0	0.001	-0.006	-0.004		118.6	0.108	0.087	0.072	0.051	0.032	0.017		118.6	-0.008	-0.001	-0.004	-0.007	-0.004	-0.003		118.601	0.023	0.02	0.015	0.014	0.006	0.009		118.6	-0.001		118.602	-0.006		118.6	0.011		118.601	0.005	0.007	0.004	0.004
118.7	0.001	-0.001	-0.001	0	-0.007	-0.005		118.7	0.108	0.087	0.073	0.051	0.032	0.017		118.7	-0.01	-0.004	-0.005	-0.007	-0.006	-0.005		118.701	0.022	0.019	0.015	0.014	0.006	0.009		118.7	-0.002		118.702	-0.007		118.7	0.012		118.701	0.004	0.006	0.004	0.003
118.8	0	-0.001	-0.001	0	-0.007	-0.005		118.8	0.109	0.087	0.073	0.051	0.031	0.017		118.8	-0.009	-0.005	-0.004	-0.006	-0.005	-0.005		118.801	0.022	0.02	0.015	0.013	0.004	0.008		118.8	-0.001		118.802	-0.008		118.8	0.014		118.801	0.003	0.005	0.004	0.002
118.9	0	0	-0.001	-0.001	-0.006	-0.005		118.9	0.11	0.088	0.074	0.051	0.032	0.017		118.9	-0.008	-0.005	-0.003	-0.006	-0.005	-0.005		118.901	0.022	0.02	0.015	0.013	0.005	0.008		118.9	-0.001		118.902	-0.008		118.9	0.014		118.901	0.003	0.005	0.004	0.001
119	0	0	0	0	-0.004	-0.005		119	0.111	0.089	0.074	0.051	0.032	0.018		119	-0.007	-0.005	-0.003	-0.004	-0.006	-0.004		119.001	0.021	0.02	0.015	0.012	0.005	0.007		119	-0.001		119.002	-0.008		119	0.013		119.001	0.003	0.005	0.004	0.001
119.1	-0.002	-0.002	-0.001	0	-0.004	-0.006		119.1	0.11	0.089	0.074	0.051	0.031	0.018		119.1	-0.007	-0.005	-0.002	-0.004	-0.006	-0.006		119.101	0.021	0.021	0.014	0.012	0.004	0.006		119.1	-0.001		119.102	-0.008		119.1	0.015		119.101	0.003	0.004	0.003	0
119.2	-0.001	-0.003	-0.001	0	-0.003	-0.006		119.2	0.11	0.089	0.073	0.05	0.029	0.017		119.2	-0.005	-0.004	-0.002	-0.004	-0.006	-0.006		119.201	0.02	0.02	0.013	0.011	0.005	0.004		119.2	-0.002		119.202	-0.009		119.2	0.014		119.201	0.003	0.005	0.003	0
119.3	0	-0.002	0	0	-0.003	-0.005		119.3	0.109	0.09	0.073	0.05	0.028	0.017		119.3	-0.005	-0.004	-0.003	-0.005	-0.006	-0.007		119.301	0.019	0.021	0.013	0.01	0.005	0.005		119.3	-0.002		119.302	-0.008		119.3	0.014		119.301	0.001	0.004	0.002	-0.001
119.4	0.001	-0.002	-0.001	0	-0.002	-0.006		119.4	0.109	0.089	0.073	0.05	0.028	0.017		119.4	-0.005	-0.003	-0.002	-0.004	-0.006	-0.007		119.401	0.019	0.021	0.013	0.01	0.006	0.004		119.4	-0.001		119.402	-0.009		119.4	0.013		119.401	0.002	0.004	0.001	-0.002
119.5	0.002	-0.004	-0.001	0	-0.001	-0.005		119.5	0.108	0.089	0.073	0.051	0.028	0.017		119.5	-0.005	-0.003	-0.002	-0.005	-0.007	-0.007		119.501	0.02	0.021	0.012	0.009	0.005	0.004		119.5	-0.002		119.502	-0.008		119.5	0.014		119.501	0.003	0.003	0.001	-0.003
119.6	0.002	-0.004	-0.002	0	-0.002	-0.004		119.6	0.108	0.09	0.073	0.051	0.027	0.016		119.6	-0.006	-0.005	-0.002	-0.005	-0.007	-0.007		119.601	0.019	0.021	0.011	0.01	0.005	0.003		119.6	-0.001		119.602	-0.007		119.6	0.014		119.601	0.002	0.003	0	-0.004
119.7	0.002	-0.004	0	0.001	-0.002	-0.004		119.7	0.108	0.09	0.073	0.051	0.027	0.016		119.7	-0.007	-0.004	-0.003	-0.006	-0.008	-0.008		119.701	0.021	0.022	0.011	0.011	0.006	0.004		119.7	0		119.702	-0.008		119.7	0.013		119.701	0.002	0.003	0	-0.004
119.8	0.002	-0.003	-0.001	0.001	-0.004	-0.004		119.8	0.107	0.089	0.072	0.05	0.026	0.014		119.8	-0.007	-0.003	-0.003	-0.006	-0.008	-0.008		119.801	0.021	0.022	0.012	0.012	0.005	0.004		119.8	0.001		119.802	-0.008		119.8	0.013		119.801	0.002	0.004	0	-0.004
119.9	0.001	-0.003	-0.001	0	-0.005	-0.005		119.9	0.107	0.088	0.072	0.05	0.026	0.014		119.9	-0.007	-0.003	-0.004	-0.006	-0.008	-0.007		119.901	0.021	0.022	0.012	0.012	0.005	0.005		119.9	0.001		119.902	-0.008		119.9	0.013		119.901	0.002	0.004	-0.001	-0.004
120	0	-0.002	-0.002	-0.001	-0.007	-0.006		120	0.107	0.087	0.073	0.049	0.027	0.014		120	-0.006	-0.002	-0.004	-0.005	-0.007	-0.007		120.001	0.02	0.022	0.013	0.013	0.004	0.005		120	0.001		120.002	-0.008		120	0.015		120.001	0.002	0.004	0	-0.004
120.1	0	-0.002	-0.002	-0.003	-0.008	-0.006		120.1	0.107	0.087	0.073	0.049	0.028	0.015		120.1	-0.005	-0.002	-0.003	-0.005	-0.006	-0.006		120.101	0.021	0.022	0.013	0.014	0.004	0.007		120.1	0.001		120.102	-0.007		120.1	0.016		120.101	0.002	0.004	0	-0.004
120.2	-0.001	-0.004	-0.004	-0.003	-0.008	-0.007		120.2	0.109	0.087	0.073	0.049	0.028	0.016		120.2	-0.007	-0.001	-0.004	-0.005	-0.006	-0.006		120.201	0.021	0.021	0.013	0.014	0.004	0.007		120.2	0.001		120.202	-0.008		120.2	0.016		120.201	0.001	0.004	0	-0.004
120.3	-0.002	-0.004	-0.004	-0.003	-0.009	-0.009		120.3	0.108	0.087	0.072	0.05	0.027	0.017		120.3	-0.006	-0.001	-0.004	-0.005	-0.005	-0.005		120.301	0.02	0.019	0.012	0.012	0.002	0.007		120.3	0.001		120.302	-0.007		120.3	0.017		120.301	0.002	0.005	0.001	-0.001
120.4	-0.003	-0.003	-0.004	-0.003	-0.009	-0.009		120.4	0.108	0.086	0.072	0.051	0.027	0.017		120.4	-0.008	-0.001	-0.003	-0.006	-0.005	-0.005		120.401	0.021	0.019	0.013	0.013	0.002	0.007		120.4	0		120.402	-0.006		120.4	0.017		120.401	0.001	0.005	0	-0.001
120.5	-0.004	-0.004	-0.006	-0.004	-0.011	-0.01		120.5	0.108	0.086	0.072	0.051	0.028	0.017		120.5	-0.009	-0.002	-0.003	-0.006	-0.006	-0.005		120.501	0.021	0.019	0.013	0.014	0.003	0.008		120.5	-0.002		120.502	-0.006		120.5	0.015		120.501	0	0.004	-0.001	0
120.6	-0.005	-0.003	-0.005	-0.004	-0.011	-0.01		120.6	0.109	0.086	0.072	0.052	0.028	0.018		120.6	-0.009	-0.002	-0.002	-0.005	-0.005	-0.003		120.601	0.021	0.019	0.012	0.013	0.003	0.009		120.6	0		120.602	-0.006		120.6	0.015		120.601	0	0.005	0	0
120.7	-0.006	-0.003	-0.006	-0.004	-0.012	-0.011		120.7	0.109	0.085	0.071	0.051	0.028	0.018		120.7	-0.009	-0.001	-0.001	-0.005	-0.004	-0.002		120.701	0.021	0.02	0.013	0.014	0.003	0.01		120.7	-0.002		120.702	-0.006		120.7	0.015		120.701	0	0.005	-0.001	-0.001
120.8	-0.005	-0.004	-0.005	-0.003	-0.012	-0.011		120.8	0.11	0.086	0.07	0.051	0.028	0.019		120.8	-0.008	0	0	-0.004	-0.005	-0.001		120.801	0.022	0.02	0.012	0.015	0.002	0.01		120.8	-0.002		120.802	-0.007		120.8	0.014		120.801	-0.001	0.005	-0.001	0
120.9	-0.005	-0.004	-0.005	-0.003	-0.011	-0.011		120.9	0.109	0.086	0.07	0.051	0.028	0.019		120.9	-0.005	0.002	0.002	-0.003	-0.003	-0.001		120.901	0.022	0.02	0.013	0.015	0.005	0.011		120.9	-0.003		120.902	-0.006		120.9	0.013		120.901	0	0.007	-0.001	0
121	-0.004	-0.005	-0.004	-0.001	-0.01	-0.009		121	0.108	0.086	0.069	0.051	0.027	0.018		121	-0.004	0.002	0.003	-0.003	-0.003	0		121.001	0.022	0.018	0.013	0.015	0.005	0.011		121	-0.003		121.002	-0.006		121	0.012		121.001	0	0.008	-0.001	0
121.1	-0.003	-0.006	-0.004	-0.001	-0.009	-0.008		121.1	0.108	0.086	0.069	0.051	0.026	0.018		121.1	-0.004	0.004	0.002	-0.003	-0.002	0		121.101	0.022	0.018	0.012	0.015	0.005	0.011		121.1	-0.004		121.102	-0.007		121.1	0.011		121.101	-0.001	0.008	-0.002	0
121.2	-0.001	-0.006	-0.002	0.001	-0.008	-0.006		121.2	0.108	0.086	0.069	0.049	0.025	0.017		121.2	-0.003	0.004	0.003	-0.003	0	0.001		121.201	0.021	0.017	0.011	0.013	0.005	0.01		121.2	-0.004		121.202	-0.008		121.2	0.011		121.201	0.001	0.009	-0.001	0
121.3	-0.002	-0.005	-0.002	0.001	-0.008	-0.004		121.3	0.107	0.087	0.069	0.049	0.025	0.016		121.3	-0.004	0.004	0.004	-0.003	0	0		121.301	0.02	0.017	0.01	0.012	0.005	0.009		121.3	-0.004		121.302	-0.008		121.3	0.011		121.301	0.001	0.009	-0.001	0
121.4	-0.001	-0.004	-0.002	0.003	-0.006	-0.004		121.4	0.107	0.087	0.07	0.05	0.025	0.015		121.4	-0.004	0.003	0.002	-0.005	-0.001	-0.001		121.401	0.02	0.017	0.009	0.011	0.005	0.009		121.4	-0.005		121.402	-0.008		121.4	0.011		121.401	0.001	0.009	-0.001	0
121.5	0.001	-0.003	-0.001	0.003	-0.005	-0.003		121.5	0.106	0.088	0.07	0.049	0.025	0.015		121.5	-0.004	0.003	0.002	-0.005	-0.001	-0.001		121.501	0.02	0.017	0.009	0.009	0.005	0.008		121.5	-0.005		121.502	-0.007		121.5	0.012		121.501	0.003	0.01	-0.001	-0.001
121.6	-0.001	-0.001	-0.002	0.003	-0.004	-0.003		121.6	0.106	0.088	0.07	0.048	0.025	0.015		121.6	-0.004	0.003	0.002	-0.005	-0.001	-0.002		121.601	0.019	0.017	0.008	0.009	0.005	0.008		121.6	-0.005		121.602	-0.007		121.6	0.012		121.601	0.003	0.011	-0.001	-0.001
121.7	-0.001	-0.001	-0.001	0.003	-0.003	-0.002		121.7	0.107	0.089	0.07	0.048	0.027	0.015		121.7	-0.005	0.002	0	-0.007	-0.002	-0.002		121.701	0.019	0.018	0.009	0.009	0.006	0.008		121.7	-0.004		121.702	-0.007		121.7	0.013		121.701	0.002	0.011	0	-0.001
121.8	-0.001	0.001	0	0.003	-0.002	-0.002		121.8	0.109	0.088	0.071	0.048	0.028	0.015		121.8	-0.004	0.004	0.001	-0.005	-0.001	-0.002		121.801	0.019	0.018	0.01	0.009	0.005	0.008		121.8	-0.004		121.802	-0.007		121.8	0.015		121.801	0.002	0.012	0	-0.001
121.9	-0.002	0.001	-0.001	0.002	-0.002	-0.002		121.9	0.108	0.088	0.072	0.048	0.028	0.016		121.9	-0.003	0.005	0	-0.005	-0.002	-0.002		121.901	0.019	0.019	0.01	0.009	0.005	0.008		121.9	-0.002		121.902	-0.007		121.9	0.017		121.901	0.002	0.01	0	-0.001
122	-0.002	0.002	0	0.002	-0.002	-0.002		122	0.11	0.089	0.073	0.049	0.029	0.016		122	-0.004	0.003	0	-0.005	-0.003	-0.003		122.001	0.018	0.018	0.01	0.01	0.006	0.007		122	-0.002		122.002	-0.006		122	0.018		122.001	0.001	0.008	0	0
122.1	-0.002	0.004	0	0.003	-0.002	-0.003		122.1	0.11	0.089	0.072	0.049	0.028	0.017		122.1	-0.003	0.002	-0.001	-0.005	-0.003	-0.004		122.101	0.019	0.019	0.011	0.01	0.006	0.007		122.1	-0.002		122.102	-0.007		122.1	0.018		122.101	0.001	0.007	-0.001	-0.002
122.2	-0.003	0.003	-0.001	0.003	-0.002	-0.004		122.2	0.111	0.088	0.071	0.049	0.028	0.017		122.2	-0.005	0.003	-0.001	-0.006	-0.003	-0.004		122.201	0.018	0.018	0.011	0.009	0.004	0.006		122.2	-0.001		122.202	-0.006		122.2	0.018		122.201	0	0.006	-0.001	-0.001
122.3	-0.004	0.004	-0.001	0.002	-0.003	-0.005		122.3	0.111	0.087	0.072	0.05	0.028	0.017		122.3	-0.007	0.002	-0.001	-0.006	-0.005	-0.004		122.301	0.018	0.018	0.011	0.009	0.004	0.005		122.3	-0.002		122.302	-0.005		122.3	0.018		122.301	0	0.006	-0.001	0
122.4	-0.006	0.004	-0.003	0.001	-0.004	-0.006		122.4	0.11	0.085	0.071	0.05	0.028	0.016		122.4	-0.007	0.003	-0.001	-0.004	-0.005	-0.004		122.401	0.019	0.018	0.013	0.01	0.003	0.005		122.4	-0.002		122.402	-0.004		122.4	0.017		122.401	0	0.005	-0.001	-0.001
122.5	-0.007	0.002	-0.003	0	-0.006	-0.008		122.5	0.11	0.085	0.07	0.05	0.029	0.016		122.5	-0.007	0.002	-0.002	-0.004	-0.006	-0.004		122.501	0.018	0.019	0.012	0.01	0.003	0.005		122.5	-0.001		122.502	-0.004		122.5	0.016		122.501	0.002	0.005	0.001	0
122.6	-0.007	0.003	-0.002	0.001	-0.005	-0.009		122.6	0.11	0.086	0.07	0.05	0.028	0.016		122.6	-0.008	0.001	-0.003	-0.004	-0.007	-0.004		122.601	0.019	0.02	0.011	0.011	0.004	0.006		122.6	-0.001		122.602	-0.004		122.6	0.016		122.601	0.002	0.004	0.001	0
122.7	-0.005	0.002	-0.002	0.001	-0.005	-0.009		122.7	0.11	0.084	0.068	0.048	0.028	0.016		122.7	-0.007	0.002	-0.002	-0.003	-0.006	-0.004		122.701	0.018	0.02	0.011	0.012	0.003	0.006		122.7	-0.003		122.702	-0.003		122.7	0.015		122.701	0.002	0.005	0.001	0
122.8	-0.005	0.001	-0.002	0	-0.005	-0.009		122.8	0.109	0.085	0.068	0.049	0.028	0.015		122.8	-0.006	0.001	-0.002	-0.002	-0.007	-0.004		122.801	0.018	0.019	0.011	0.012	0.004	0.006		122.8	-0.002		122.802	-0.004		122.8	0.014		122.801	0.002	0.005	0.001	0
122.9	-0.005	0.001	-0.003	-0.002	-0.005	-0.01		122.9	0.109	0.085	0.069	0.049	0.028	0.015		122.9	-0.006	0.001	-0.001	-0.001	-0.005	-0.003		122.901	0.018	0.019	0.011	0.013	0.004	0.007		122.9	-0.002		122.902	-0.004		122.9	0.012		122.901	0.001	0.004	0	0
123	-0.006	-0.001	-0.002	-0.003	-0.006	-0.011		123	0.108	0.084	0.069	0.048	0.027	0.015		123	-0.005	0.002	-0.001	0	-0.005	-0.003		123.001	0.019	0.019	0.011	0.013	0.004	0.006		123	-0.001		123.002	-0.004		123	0.013		123.001	0.001	0.004	0.001	-0.001
123.1	-0.004	0	-0.002	-0.002	-0.006	-0.01		123.1	0.108	0.085	0.071	0.049	0.027	0.014		123.1	-0.006	0.001	-0.002	0	-0.006	-0.003		123.101	0.019	0.02	0.012	0.014	0.004	0.006		123.1	-0.002		123.102	-0.005		123.1	0.013		123.101	0.001	0.003	0.001	-0.002
123.2	-0.004	-0.001	-0.003	-0.002	-0.006	-0.011		123.2	0.108	0.087	0.071	0.048	0.027	0.016		123.2	-0.006	-0.001	-0.002	-0.001	-0.006	-0.003		123.201	0.02	0.02	0.012	0.013	0.005	0.006		123.2	-0.002		123.202	-0.005		123.2	0.012		123.201	0.002	0.004	0.002	-0.001
123.3	-0.005	-0.001	-0.003	-0.003	-0.007	-0.012		123.3	0.106	0.087	0.071	0.049	0.027	0.015		123.3	-0.006	-0.002	-0.001	-0.002	-0.007	-0.003		123.301	0.019	0.021	0.011	0.012	0.004	0.006		123.3	-0.002		123.302	-0.005		123.3	0.011		123.301	0.003	0.003	0.003	-0.001
123.4	-0.003	-0.002	-0.004	-0.002	-0.006	-0.01		123.4	0.106	0.087	0.071	0.049	0.027	0.016		123.4	-0.006	-0.002	-0.001	-0.003	-0.008	-0.003		123.401	0.02	0.021	0.01	0.011	0.004	0.007		123.4	-0.002		123.402	-0.005		123.4	0.011		123.401	0.003	0.003	0.003	-0.002
123.5	-0.003	-0.002	-0.005	-0.003	-0.007	-0.011		123.5	0.106	0.088	0.072	0.049	0.027	0.017		123.5	-0.006	-0.002	0	-0.004	-0.008	-0.003		123.501	0.021	0.022	0.011	0.012	0.005	0.008		123.5	-0.002		123.502	-0.006		123.5	0.01		123.501	0.003	0.003	0.003	-0.002
123.6	-0.004	-0.002	-0.006	-0.004	-0.006	-0.011		123.6	0.105	0.087	0.071	0.049	0.026	0.016		123.6	-0.006	-0.002	0	-0.003	-0.007	-0.003		123.601	0.023	0.021	0.011	0.01	0.005	0.009		123.6	-0.001		123.602	-0.006		123.6	0.012		123.601	0.002	0.003	0.003	-0.003
123.7	-0.003	-0.001	-0.004	-0.003	-0.005	-0.008		123.7	0.107	0.088	0.071	0.049	0.027	0.017		123.7	-0.006	-0.002	0	-0.004	-0.008	-0.002		123.701	0.023	0.022	0.011	0.011	0.006	0.009		123.7	0		123.702	-0.006		123.7	0.012		123.701	0.001	0.001	0.002	-0.003
123.8	-0.003	-0.001	-0.004	-0.003	-0.005	-0.009		123.8	0.106	0.089	0.072	0.051	0.027	0.018		123.8	-0.006	-0.001	0.001	-0.004	-0.008	-0.003		123.801	0.024	0.023	0.011	0.011	0.005	0.01		123.8	0		123.802	-0.006		123.8	0.013		123.801	0	0	0	-0.003
123.9	-0.002	-0.001	-0.004	-0.003	-0.006	-0.009		123.9	0.105	0.089	0.072	0.051	0.027	0.018		123.9	-0.004	0	0.001	-0.004	-0.006	-0.002		123.901	0.024	0.023	0.011	0.012	0.006	0.009		123.9	0		123.902	-0.005		123.9	0.014		123.901	-0.001	-0.001	0	-0.003
124	-0.001	-0.001	-0.003	-0.003	-0.006	-0.007		124	0.105	0.09	0.072	0.051	0.027	0.018		124	-0.003	0	0.002	-0.004	-0.005	-0.002		124.001	0.025	0.022	0.012	0.012	0.005	0.009		124	-0.001		124.002	-0.006		124	0.015		124.001	-0.001	-0.001	0	-0.003
124.1	0	-0.001	-0.003	-0.002	-0.007	-0.008		124.1	0.106	0.09	0.072	0.052	0.027	0.018		124.1	-0.004	0	0.001	-0.004	-0.004	-0.002		124.101	0.024	0.023	0.012	0.012	0.005	0.01		124.1	-0.002		124.102	-0.006		124.1	0.015		124.101	0.001	0	-0.001	-0.003
124.2	0	0	-0.003	-0.001	-0.007	-0.007		124.2	0.105	0.088	0.071	0.052	0.028	0.018		124.2	-0.003	0.001	0.001	-0.004	-0.003	-0.001		124.201	0.024	0.022	0.012	0.011	0.005	0.009		124.2	-0.001		124.202	-0.006		124.2	0.016		124.201	0.001	0.001	0	-0.002
124.3	0	-0.001	-0.003	0	-0.007	-0.007		124.3	0.104	0.088	0.072	0.053	0.028	0.017		124.3	-0.004	0.001	-0.001	-0.005	-0.003	-0.001		124.301	0.023	0.021	0.01	0.01	0.005	0.008		124.3	-0.002		124.302	-0.006		124.3	0.016		124.301	0.002	0.001	-0.001	-0.001
124.4	0	-0.002	-0.002	0	-0.007	-0.008		124.4	0.103	0.087	0.07	0.053	0.028	0.016		124.4	-0.003	0.001	-0.002	-0.005	-0.004	-0.001		124.401	0.023	0.021	0.01	0.011	0.004	0.008		124.4	-0.001		124.402	-0.006		124.4	0.017		124.401	0.003	0.002	-0.001	0
124.5	0.001	-0.002	0	-0.001	-0.006	-0.007		124.5	0.103	0.088	0.069	0.052	0.028	0.016		124.5	-0.002	0.001	-0.002	-0.005	-0.003	-0.002		124.501	0.023	0.021	0.009	0.011	0.003	0.009		124.5	-0.002		124.502	-0.007		124.5	0.017		124.501	0.004	0.003	0	0.001
124.6	0.002	-0.002	0.001	-0.001	-0.003	-0.006		124.6	0.103	0.088	0.069	0.052	0.027	0.016		124.6	-0.003	0.001	-0.003	-0.006	-0.003	-0.002		124.601	0.023	0.021	0.01	0.011	0.004	0.009		124.6	-0.002		124.602	-0.007		124.6	0.017		124.601	0.003	0.003	-0.002	0
124.7	0.003	-0.002	0.002	-0.001	-0.004	-0.007		124.7	0.103	0.087	0.069	0.052	0.026	0.015		124.7	-0.002	0.002	-0.003	-0.005	-0.003	-0.003		124.701	0.022	0.021	0.01	0.011	0.004	0.009		124.7	-0.003		124.702	-0.008		124.7	0.016		124.701	0.002	0.004	-0.003	0
124.8	0.003	-0.003	0.002	-0.002	-0.002	-0.006		124.8	0.103	0.087	0.07	0.051	0.026	0.015		124.8	-0.001	0.003	-0.003	-0.004	-0.003	-0.002		124.801	0.024	0.021	0.011	0.012	0.005	0.01		124.8	-0.001		124.802	-0.009		124.8	0.015		124.801	0.003	0.004	-0.002	-0.001
124.9	0.003	-0.003	0.004	-0.002	-0.002	-0.006		124.9	0.103	0.088	0.071	0.051	0.026	0.016		124.9	-0.002	0.003	-0.004	-0.004	-0.004	-0.001		124.901	0.023	0.021	0.012	0.013	0.006	0.01		124.9	-0.001		124.902	-0.009		124.9	0.014		124.901	0.001	0.003	-0.003	-0.001
125	0.004	-0.003	0.005	-0.002	-0.002	-0.006		125	0.104	0.087	0.072	0.051	0.026	0.016		125	-0.003	0.001	-0.006	-0.005	-0.005	-0.003		125.001	0.022	0.021	0.011	0.013	0.005	0.01		125	-0.003		125.002	-0.009		125	0.013		125.001	0.001	0.004	-0.003	-0.001
125.1	0.004	-0.003	0.005	-0.001	-0.002	-0.006		125.1	0.104	0.087	0.072	0.05	0.025	0.017		125.1	-0.004	0.001	-0.005	-0.006	-0.006	-0.003		125.101	0.022	0.02	0.013	0.013	0.005	0.01		125.1	-0.004		125.102	-0.01		125.1	0.013		125.101	0.001	0.003	-0.002	-0.001
125.2	0.002	-0.004	0.005	-0.001	-0.002	-0.005		125.2	0.106	0.087	0.073	0.049	0.024	0.018		125.2	-0.005	0.001	-0.004	-0.005	-0.007	-0.003		125.201	0.022	0.02	0.012	0.012	0.004	0.009		125.2	-0.004		125.202	-0.01		125.2	0.011		125.201	0.001	0.003	-0.001	0
125.3	0.002	-0.005	0.004	-0.001	-0.003	-0.006		125.3	0.106	0.087	0.073	0.048	0.024	0.018		125.3	-0.006	0.002	-0.002	-0.005	-0.008	-0.002		125.301	0.021	0.02	0.012	0.011	0.004	0.008		125.3	-0.004		125.302	-0.009		125.3	0.01		125.301	0.002	0.003	-0.001	-0.001
125.4	0.002	-0.004	0.003	-0.001	-0.003	-0.004		125.4	0.106	0.086	0.071	0.048	0.024	0.018		125.4	-0.007	0.003	-0.002	-0.004	-0.008	-0.002		125.401	0.022	0.019	0.013	0.01	0.004	0.007		125.4	-0.004		125.402	-0.009		125.4	0.01		125.401	0.002	0.003	-0.001	-0.002
125.5	0.001	-0.003	0.002	-0.002	-0.004	-0.004		125.5	0.106	0.086	0.071	0.048	0.023	0.018		125.5	-0.009	0.001	-0.003	-0.005	-0.009	-0.002		125.501	0.023	0.019	0.012	0.01	0.004	0.007		125.5	-0.004		125.502	-0.009		125.5	0.01		125.501	0.001	0.003	-0.001	-0.002
125.6	0	-0.002	0.001	-0.003	-0.005	-0.005		125.6	0.106	0.085	0.071	0.046	0.023	0.018		125.6	-0.009	0	-0.002	-0.005	-0.009	-0.002		125.601	0.023	0.019	0.013	0.01	0.004	0.007		125.6	-0.003		125.602	-0.008		125.6	0.011		125.601	0	0.003	0	-0.001
125.7	-0.001	-0.002	0	-0.002	-0.006	-0.005		125.7	0.105	0.086	0.071	0.046	0.024	0.018		125.7	-0.009	0.001	-0.001	-0.005	-0.007	-0.002		125.701	0.022	0.02	0.013	0.011	0.004	0.006		125.7	-0.003		125.702	-0.009		125.7	0.011		125.701	0.001	0.004	0	0
125.8	-0.002	-0.002	-0.002	-0.002	-0.007	-0.004		125.8	0.104	0.086	0.071	0.047	0.024	0.018		125.8	-0.009	0.001	-0.001	-0.006	-0.007	-0.003		125.801	0.022	0.019	0.012	0.01	0.003	0.005		125.8	-0.004		125.802	-0.009		125.8	0.009		125.801	0	0.005	-0.001	0
125.9	-0.002	-0.001	-0.002	-0.001	-0.008	-0.006		125.9	0.104	0.086	0.072	0.047	0.026	0.018		125.9	-0.008	0.001	-0.001	-0.005	-0.006	-0.003		125.901	0.021	0.02	0.011	0.011	0.002	0.005		125.9	-0.005		125.902	-0.009		125.9	0.01		125.901	0.001	0.006	0.001	0.001
126	-0.002	-0.001	-0.003	-0.002	-0.009	-0.005		126	0.104	0.086	0.072	0.048	0.026	0.018		126	-0.006	0.001	0	-0.004	-0.004	-0.002		126.001	0.022	0.02	0.011	0.01	0.003	0.005		126	-0.005		126.002	-0.008		126	0.012		126.001	0.002	0.007	0.002	0.002
126.1	-0.001	0	-0.004	-0.001	-0.01	-0.005		126.1	0.104	0.086	0.073	0.048	0.027	0.019		126.1	-0.005	0.001	-0.001	-0.005	-0.004	-0.002		126.101	0.022	0.021	0.011	0.009	0.003	0.006		126.1	-0.003		126.102	-0.006		126.1	0.011		126.101	0.003	0.006	0.001	0.002
126.2	-0.001	0	-0.004	0	-0.009	-0.006		126.2	0.103	0.086	0.073	0.049	0.028	0.018		126.2	-0.004	0.001	0	-0.005	-0.003	-0.002		126.201	0.021	0.021	0.01	0.01	0.002	0.006		126.2	-0.002		126.202	-0.006		126.2	0.012		126.201	0.003	0.006	0.001	0.002
126.3	-0.003	-0.001	-0.005	-0.001	-0.011	-0.006		126.3	0.102	0.085	0.073	0.049	0.027	0.018		126.3	-0.003	0.002	0	-0.004	-0.002	-0.001		126.301	0.022	0.021	0.009	0.009	0.001	0.006		126.3	-0.002		126.302	-0.005		126.3	0.013		126.301	0.003	0.005	0.001	0.002
126.4	-0.002	-0.001	-0.004	-0.002	-0.01	-0.005		126.4	0.103	0.085	0.072	0.05	0.026	0.018		126.4	-0.003	0.001	0.001	-0.004	-0.002	-0.001		126.401	0.023	0.021	0.009	0.009	0.001	0.006		126.4	-0.001		126.402	-0.004		126.4	0.013		126.401	0.004	0.006	0	0.003
126.5	-0.001	-0.001	-0.003	-0.002	-0.01	-0.004		126.5	0.103	0.086	0.073	0.049	0.027	0.019		126.5	-0.001	0.002	0.002	-0.003	0	-0.001		126.501	0.024	0.02	0.008	0.009	0	0.006		126.5	0		126.502	-0.004		126.5	0.013		126.501	0.004	0.005	0	0.002
126.6	0	-0.001	-0.003	-0.001	-0.009	-0.004		126.6	0.103	0.086	0.072	0.049	0.026	0.018		126.6	0.001	0.003	0.002	-0.003	0	0		126.601	0.024	0.021	0.009	0.01	0.001	0.006		126.6	0.001		126.602	-0.004		126.6	0.013		126.601	0.004	0.005	-0.001	0.001
126.7	0	-0.001	-0.002	-0.001	-0.009	-0.004		126.7	0.103	0.086	0.072	0.049	0.026	0.018		126.7	0	0.003	0.002	-0.004	0	0		126.701	0.024	0.022	0.009	0.009	0.001	0.007		126.7	0.001		126.702	-0.004		126.7	0.012		126.701	0.003	0.004	-0.002	0.001
126.8	0.001	-0.001	0	0	-0.008	-0.004		126.8	0.104	0.087	0.073	0.048	0.026	0.018		126.8	0.001	0.003	0.001	-0.004	-0.001	0.001		126.801	0.024	0.022	0.009	0.01	0.001	0.008		126.8	0.002		126.802	-0.005		126.8	0.012		126.801	0.003	0.003	-0.002	0.001
126.9	0.001	-0.001	0.001	0	-0.008	-0.003		126.9	0.104	0.087	0.072	0.048	0.026	0.018		126.9	0.001	0.003	0.001	-0.004	-0.001	0.001		126.901	0.023	0.022	0.009	0.01	0.001	0.008		126.9	0		126.902	-0.005		126.9	0.012		126.901	0.002	0.003	-0.003	0
127	0.001	-0.001	0.001	-0.001	-0.008	-0.004		127	0.104	0.087	0.072	0.048	0.026	0.017		127	-0.001	0.001	0	-0.005	-0.003	-0.001		127.001	0.023	0.023	0.009	0.01	0.002	0.009		127	0		127.002	-0.005		127	0.011		127.001	0.001	0.001	-0.003	0.001
127.1	0	-0.002	0	-0.001	-0.009	-0.005		127.1	0.105	0.087	0.07	0.047	0.026	0.017		127.1	0	0.003	0.001	-0.004	-0.002	0		127.101	0.023	0.023	0.011	0.01	0.003	0.009		127.1	0		127.102	-0.006		127.1	0.013		127.101	0.001	0	-0.004	0.001
127.2	0	-0.001	-0.001	-0.001	-0.009	-0.005		127.2	0.105	0.087	0.071	0.047	0.026	0.016		127.2	0	0.002	0.001	-0.004	-0.003	0.001		127.201	0.023	0.023	0.012	0.009	0.003	0.008		127.2	0.001		127.202	-0.005		127.2	0.014		127.201	0.001	0.001	-0.003	0
127.3	0	-0.001	-0.001	-0.001	-0.008	-0.006		127.3	0.106	0.088	0.07	0.047	0.026	0.016		127.3	0	0.002	0.001	-0.005	-0.004	0.001		127.301	0.023	0.023	0.013	0.01	0.005	0.009		127.3	0.001		127.302	-0.004		127.3	0.014		127.301	0.001	0	-0.004	-0.001
127.4	0	0	-0.002	-0.001	-0.008	-0.007		127.4	0.106	0.088	0.07	0.047	0.027	0.016		127.4	0	0.002	0.001	-0.004	-0.004	0		127.401	0.023	0.022	0.013	0.009	0.006	0.009		127.4	0.001		127.402	-0.004		127.4	0.017		127.401	0.001	0	-0.004	-0.002
127.5	-0.001	0	-0.003	-0.002	-0.008	-0.009		127.5	0.106	0.086	0.07	0.047	0.026	0.016		127.5	-0.001	-0.001	0	-0.004	-0.004	0.001		127.501	0.022	0.021	0.013	0.009	0.006	0.008		127.5	0.001		127.502	-0.006		127.5	0.017		127.501	0	0.001	-0.004	-0.002
127.6	-0.003	-0.001	-0.003	-0.002	-0.009	-0.009		127.6	0.106	0.087	0.07	0.047	0.025	0.016		127.6	-0.002	-0.001	-0.001	-0.005	-0.004	0		127.601	0.022	0.021	0.014	0.01	0.006	0.008		127.6	0.001		127.602	-0.007		127.6	0.016		127.601	-0.001	0.001	-0.006	-0.002
127.7	-0.003	-0.001	-0.003	-0.001	-0.009	-0.01		127.7	0.105	0.087	0.07	0.048	0.025	0.015		127.7	-0.001	-0.001	0	-0.005	-0.004	0.001		127.701	0.02	0.021	0.014	0.01	0.006	0.008		127.7	0		127.702	-0.009		127.7	0.016		127.701	0	0.002	-0.006	-0.002
127.8	-0.003	0	-0.003	0	-0.008	-0.01		127.8	0.106	0.087	0.07	0.049	0.026	0.016		127.8	-0.001	-0.003	0.001	-0.006	-0.006	0		127.801	0.02	0.021	0.014	0.009	0.007	0.009		127.8	0		127.802	-0.008		127.8	0.016		127.801	-0.001	0.003	-0.006	-0.003
127.9	-0.002	0	-0.003	-0.001	-0.009	-0.01		127.9	0.106	0.086	0.07	0.05	0.028	0.017		127.9	-0.001	-0.004	0	-0.005	-0.008	0.002		127.901	0.02	0.021	0.014	0.009	0.007	0.009		127.9	0		127.902	-0.009		127.9	0.016		127.901	-0.001	0.004	-0.005	-0.002
128	0	0.002	-0.003	-0.001	-0.008	-0.009		128	0.106	0.086	0.07	0.05	0.027	0.017		128	0	-0.003	0.001	-0.004	-0.007	0.002		128.001	0.019	0.019	0.014	0.008	0.006	0.008		128	0		128.002	-0.007		128	0.017		128.001	0.001	0.005	-0.004	-0.002
128.1	0	0.002	-0.002	-0.001	-0.008	-0.009		128.1	0.104	0.085	0.069	0.049	0.026	0.018		128.1	0.001	-0.003	0.002	-0.004	-0.007	0.002		128.101	0.02	0.017	0.014	0.008	0.005	0.008		128.1	0		128.102	-0.007		128.1	0.016		128.101	0.002	0.005	-0.005	-0.004
128.2	-0.002	0	-0.003	-0.001	-0.009	-0.01		128.2	0.106	0.086	0.069	0.05	0.027	0.019		128.2	-0.001	-0.004	0.001	-0.005	-0.008	0.001		128.201	0.017	0.016	0.012	0.008	0.004	0.006		128.2	-0.001		128.202	-0.006		128.2	0.015		128.201	0.002	0.005	-0.004	-0.004
128.3	-0.001	0.001	-0.002	-0.001	-0.008	-0.01		128.3	0.106	0.085	0.068	0.049	0.026	0.02		128.3	0	-0.002	0.002	-0.005	-0.007	0.002		128.301	0.018	0.015	0.012	0.008	0.003	0.006		128.3	-0.001		128.302	-0.006		128.3	0.015		128.301	0.003	0.005	-0.002	-0.004
128.4	-0.001	0.001	0	0	-0.007	-0.008		128.4	0.106	0.085	0.068	0.049	0.026	0.02		128.4	0	-0.002	0.003	-0.006	-0.007	0.002		128.401	0.017	0.014	0.011	0.008	0.002	0.005		128.4	-0.001		128.402	-0.005		128.4	0.014		128.401	0.004	0.006	-0.002	-0.004
128.5	-0.001	0.001	0	-0.001	-0.008	-0.009		128.5	0.106	0.086	0.069	0.049	0.028	0.021		128.5	0.001	-0.001	0.002	-0.006	-0.007	0.003		128.501	0.017	0.014	0.011	0.009	0.002	0.005		128.5	-0.002		128.502	-0.004		128.5	0.015		128.501	0.004	0.006	-0.002	-0.003
128.6	-0.001	0.001	0	-0.001	-0.006	-0.009		128.6	0.105	0.087	0.067	0.048	0.028	0.021		128.6	0.001	-0.001	0.001	-0.006	-0.008	0.002		128.601	0.017	0.014	0.011	0.009	0.002	0.004		128.6	-0.003		128.602	-0.005		128.6	0.015		128.601	0.005	0.006	-0.002	-0.003
128.7	-0.002	0	0.001	-0.001	-0.007	-0.008		128.7	0.104	0.086	0.068	0.048	0.029	0.021		128.7	-0.001	-0.001	0.002	-0.006	-0.008	0.002		128.701	0.017	0.014	0.01	0.009	0	0.005		128.7	-0.004		128.702	-0.005		128.7	0.014		128.701	0.005	0.006	-0.001	-0.002
128.8	-0.002	0	0.001	-0.001	-0.006	-0.007		128.8	0.104	0.087	0.068	0.048	0.03	0.021		128.8	-0.002	-0.002	0	-0.007	-0.008	0.002		128.801	0.017	0.016	0.01	0.011	0.001	0.005		128.8	-0.004		128.802	-0.005		128.8	0.014		128.801	0.004	0.004	-0.001	-0.002
128.9	-0.001	0.001	0.001	-0.003	-0.005	-0.008		128.9	0.104	0.087	0.067	0.047	0.029	0.02		128.9	-0.002	0	0.001	-0.006	-0.007	0.002		128.901	0.017	0.016	0.009	0.011	0.001	0.005		128.9	-0.005		128.902	-0.003		128.9	0.015		128.901	0.004	0.004	0	-0.002
129	-0.002	0	-0.001	-0.002	-0.005	-0.007		129	0.102	0.087	0.067	0.047	0.029	0.019		129	-0.002	0	0	-0.006	-0.007	0		129.001	0.017	0.017	0.008	0.01	0.002	0.005		129	-0.004		129.002	-0.003		129	0.016		129.001	0.002	0.002	0	-0.002
129.1	-0.001	0	-0.002	-0.003	-0.005	-0.007		129.1	0.103	0.087	0.069	0.047	0.029	0.019		129.1	-0.002	0.001	0.001	-0.006	-0.006	0.001		129.101	0.016	0.018	0.009	0.011	0.003	0.005		129.1	-0.003		129.102	-0.003		129.1	0.015		129.101	0.001	0.003	-0.001	-0.002
129.2	-0.002	0	-0.002	-0.002	-0.005	-0.007		129.2	0.103	0.088	0.071	0.048	0.028	0.019		129.2	-0.002	0.002	0.001	-0.005	-0.005	0		129.201	0.016	0.017	0.01	0.011	0.003	0.004		129.2	-0.002		129.202	-0.003		129.2	0.016		129.201	0.001	0.003	0.001	-0.003
129.3	-0.002	-0.001	-0.001	-0.002	-0.006	-0.008		129.3	0.103	0.088	0.072	0.048	0.027	0.02		129.3	-0.001	0.002	0.001	-0.004	-0.004	0		129.301	0.017	0.018	0.011	0.011	0.004	0.005		129.3	-0.003		129.302	-0.004		129.3	0.016		129.301	0	0.003	0.001	-0.004
129.4	-0.001	-0.002	-0.001	-0.002	-0.006	-0.008		129.4	0.104	0.089	0.074	0.049	0.027	0.019		129.4	-0.003	0.001	0	-0.003	-0.005	-0.002		129.401	0.018	0.019	0.011	0.011	0.004	0.006		129.4	-0.003		129.402	-0.004		129.4	0.016		129.401	-0.001	0.002	0.001	-0.002
129.5	-0.002	-0.002	0	-0.001	-0.005	-0.007		129.5	0.103	0.088	0.074	0.049	0.026	0.018		129.5	-0.003	0.001	0	-0.004	-0.004	-0.001		129.501	0.018	0.019	0.013	0.011	0.004	0.007		129.5	-0.003		129.502	-0.005		129.5	0.016		129.501	-0.001	0.004	0.001	-0.002
129.6	-0.002	-0.001	-0.001	0	-0.004	-0.005		129.6	0.103	0.089	0.074	0.05	0.026	0.017		129.6	-0.003	0.001	-0.001	-0.004	-0.004	-0.001		129.601	0.019	0.019	0.014	0.012	0.005	0.006		129.6	-0.002		129.602	-0.006		129.6	0.015		129.601	-0.001	0.004	0	-0.003
129.7	-0.001	0	-0.001	0.001	-0.003	-0.005		129.7	0.104	0.088	0.074	0.051	0.027	0.017		129.7	-0.003	0	-0.001	-0.005	-0.005	-0.001		129.701	0.019	0.02	0.014	0.012	0.005	0.007		129.7	-0.002		129.702	-0.006		129.7	0.014		129.701	-0.001	0.006	0	-0.002
129.8	-0.001	-0.001	-0.001	0.001	-0.004	-0.005		129.8	0.103	0.087	0.074	0.05	0.027	0.017		129.8	-0.004	0.001	0.001	-0.004	-0.005	-0.001		129.801	0.019	0.02	0.013	0.012	0.005	0.006		129.8	0		129.802	-0.006		129.8	0.014		129.801	-0.001	0.006	0	-0.002
129.9	0	0	-0.001	0.001	-0.003	-0.003		129.9	0.102	0.085	0.073	0.048	0.025	0.015		129.9	-0.005	0	-0.001	-0.004	-0.005	-0.001		129.901	0.019	0.019	0.012	0.01	0.004	0.004		129.9	0.002		129.902	-0.006		129.9	0.013		129.901	-0.001	0.007	0	-0.001
130	0.001	0	-0.002	0.001	-0.004	-0.003		130	0.102	0.084	0.072	0.047	0.025	0.014		130	-0.005	-0.001	-0.002	-0.005	-0.006	-0.002		130.001	0.019	0.018	0.012	0.01	0.004	0.005		130	0.001		130.002	-0.005		130	0.012		130.001	-0.001	0.006	0	-0.002
130.1	0	0.001	-0.002	0.001	-0.004	-0.003		130.1	0.102	0.084	0.072	0.047	0.025	0.014		130.1	-0.004	0	-0.001	-0.005	-0.005	-0.002		130.101	0.02	0.018	0.012	0.011	0.005	0.006		130.1	0.002		130.102	-0.006		130.1	0.012		130.101	0	0.008	0.001	-0.002
130.2	0	0.001	-0.002	0.002	-0.004	-0.002		130.2	0.104	0.083	0.071	0.047	0.024	0.013		130.2	-0.005	0	-0.001	-0.006	-0.005	-0.003		130.201	0.018	0.017	0.011	0.01	0.004	0.005		130.2	0.002		130.202	-0.006		130.2	0.011		130.201	0.001	0.008	0.002	-0.001
130.3	0.001	0.002	-0.001	0.002	-0.003	-0.004		130.3	0.104	0.082	0.07	0.046	0.024	0.012		130.3	-0.004	0	0	-0.006	-0.005	-0.002		130.301	0.018	0.017	0.011	0.012	0.005	0.005		130.3	0.002		130.302	-0.008		130.3	0.011		130.301	0.001	0.008	0.001	-0.001
130.4	0.001	0.002	0.001	0.002	-0.003	-0.004		130.4	0.103	0.081	0.07	0.046	0.024	0.013		130.4	-0.004	0	0	-0.005	-0.004	-0.002		130.401	0.018	0.016	0.01	0.011	0.005	0.004		130.4	0.001		130.402	-0.008		130.4	0.012		130.401	0.002	0.009	0	0
130.5	0	0.002	0	0.001	-0.003	-0.004		130.5	0.104	0.082	0.07	0.046	0.026	0.013		130.5	-0.003	0	0	-0.004	-0.005	-0.001		130.501	0.018	0.017	0.01	0.011	0.005	0.004		130.5	0.002		130.502	-0.008		130.5	0.012		130.501	0.003	0.009	0.001	0.001
130.6	0.001	0.002	0	0.002	-0.003	-0.005		130.6	0.103	0.082	0.069	0.046	0.026	0.013		130.6	-0.004	-0.001	0	-0.005	-0.006	-0.001		130.601	0.017	0.016	0.009	0.012	0.004	0.003		130.6	0.002		130.602	-0.009		130.6	0.012		130.601	0.002	0.007	0	0.001
130.7	0	0.001	0.001	0	-0.004	-0.006		130.7	0.103	0.081	0.068	0.046	0.026	0.014		130.7	-0.003	0	0	-0.004	-0.005	0		130.701	0.017	0.017	0.009	0.012	0.004	0.003		130.7	0.002		130.702	-0.009		130.7	0.013		130.701	0.002	0.008	0.001	0
130.8	0	0.001	0.001	0	-0.002	-0.006		130.8	0.103	0.081	0.067	0.046	0.027	0.014		130.8	-0.003	0	0	-0.005	-0.005	0		130.801	0.017	0.017	0.008	0.012	0.005	0.002		130.8	0.001		130.802	-0.008		130.8	0.014		130.801	0.002	0.006	0.001	0
130.9	0	0.002	0	-0.002	-0.003	-0.008		130.9	0.104	0.081	0.068	0.046	0.027	0.015		130.9	-0.003	0.001	0	-0.005	-0.006	0.001		130.901	0.017	0.016	0.008	0.01	0.006	0.002		130.9	0		130.902	-0.008		130.9	0.013		130.901	0.001	0.006	0	-0.001
131	-0.001	0.001	-0.001	-0.001	-0.004	-0.007		131	0.104	0.081	0.068	0.045	0.027	0.015		131	-0.002	0.001	0.001	-0.005	-0.005	0		131.001	0.018	0.017	0.009	0.01	0.007	0.002		131	-0.001		131.002	-0.007		131	0.013		131.001	0.001	0.006	0	-0.002
131.1	0	0.001	-0.001	-0.002	-0.004	-0.007		131.1	0.104	0.082	0.069	0.045	0.027	0.016		131.1	-0.001	0.001	0	-0.005	-0.005	0		131.101	0.018	0.017	0.009	0.009	0.006	0.002		131.1	-0.001		131.102	-0.007		131.1	0.013		131.101	0.001	0.006	0	-0.002
131.2	0	0.002	0	-0.002	-0.004	-0.007		131.2	0.103	0.083	0.069	0.046	0.026	0.016		131.2	-0.002	0	-0.001	-0.005	-0.006	-0.001		131.201	0.019	0.018	0.01	0.009	0.006	0.002		131.2	-0.002		131.202	-0.008		131.2	0.013		131.201	0.001	0.006	0	-0.003
131.3	0.002	0.002	0	-0.002	-0.004	-0.008		131.3	0.103	0.083	0.069	0.046	0.026	0.017		131.3	0	0.001	0.001	-0.004	-0.005	-0.001		131.301	0.021	0.018	0.011	0.009	0.006	0.001		131.3	-0.004		131.302	-0.009		131.3	0.014		131.301	0	0.005	0	-0.003
131.4	0.002	0.002	0	-0.002	-0.002	-0.006		131.4	0.104	0.083	0.068	0.046	0.026	0.017		131.4	-0.002	-0.001	-0.001	-0.005	-0.007	-0.001		131.401	0.021	0.017	0.011	0.009	0.006	0.001		131.4	-0.004		131.402	-0.008		131.4	0.014		131.401	0.001	0.005	0	-0.002
131.5	0.002	0.002	-0.001	-0.003	-0.003	-0.008		131.5	0.103	0.083	0.067	0.046	0.026	0.018		131.5	-0.001	0	0	-0.005	-0.006	-0.001		131.501	0.021	0.016	0.012	0.009	0.007	0.002		131.5	-0.005		131.502	-0.008		131.5	0.014		131.501	0	0.005	0	-0.003
131.6	0.002	0.002	-0.001	-0.004	-0.002	-0.008		131.6	0.102	0.083	0.067	0.046	0.025	0.018		131.6	-0.001	0	0	-0.005	-0.007	-0.001		131.601	0.022	0.017	0.014	0.011	0.008	0.002		131.6	-0.005		131.602	-0.007		131.6	0.014		131.601	0	0.006	-0.001	-0.003
131.7	0.002	0.001	-0.001	-0.004	-0.002	-0.007		131.7	0.102	0.083	0.067	0.046	0.026	0.019		131.7	-0.001	0.001	0	-0.005	-0.007	-0.001		131.701	0.022	0.018	0.013	0.011	0.008	0.003		131.7	-0.005		131.702	-0.006		131.7	0.015		131.701	-0.001	0.006	-0.001	-0.004
131.8	0.002	0.001	0	-0.004	-0.002	-0.007		131.8	0.102	0.084	0.067	0.045	0.026	0.018		131.8	-0.002	0	0	-0.005	-0.006	-0.002		131.801	0.022	0.018	0.013	0.011	0.009	0.005		131.8	-0.003		131.802	-0.005		131.8	0.016		131.801	-0.001	0.005	-0.001	-0.003
131.9	0.002	0	-0.001	-0.004	-0.002	-0.007		131.9	0.101	0.081	0.066	0.043	0.025	0.018		131.9	-0.002	-0.001	0	-0.005	-0.006	-0.001		131.901	0.022	0.018	0.015	0.012	0.009	0.006		131.9	-0.004		131.902	-0.005		131.9	0.016		131.901	-0.001	0.005	0	-0.004
132	0.003	-0.001	-0.001	-0.004	-0.002	-0.007		132	0.101	0.082	0.065	0.044	0.024	0.017		132	-0.004	-0.002	-0.001	-0.005	-0.007	-0.001		132.001	0.023	0.019	0.016	0.013	0.009	0.007		132	-0.005		132.002	-0.005		132	0.015		132.001	-0.001	0.004	0	-0.004
132.1	0.003	-0.002	-0.001	-0.004	-0.003	-0.008		132.1	0.101	0.081	0.065	0.045	0.025	0.016		132.1	-0.004	-0.002	-0.001	-0.005	-0.006	-0.001		132.101	0.022	0.018	0.016	0.013	0.009	0.007		132.1	-0.003		132.102	-0.006		132.1	0.015		132.101	0	0.005	0	-0.003
132.2	0.003	-0.003	0	-0.003	-0.004	-0.007		132.2	0.101	0.08	0.064	0.045	0.024	0.016		132.2	-0.004	-0.001	-0.001	-0.004	-0.005	-0.002		132.201	0.022	0.017	0.016	0.013	0.008	0.007		132.2	-0.002		132.202	-0.006		132.2	0.015		132.201	0	0.005	-0.001	-0.003
132.3	0.003	-0.004	0	-0.002	-0.004	-0.008		132.3	0.102	0.081	0.066	0.045	0.025	0.017		132.3	-0.003	0	-0.001	-0.003	-0.006	-0.001		132.301	0.021	0.018	0.016	0.014	0.007	0.008		132.3	-0.001		132.302	-0.005		132.3	0.014		132.301	0	0.004	-0.003	-0.003
132.4	0.003	-0.004	0	-0.003	-0.004	-0.008		132.4	0.102	0.081	0.067	0.048	0.026	0.017		132.4	-0.004	-0.001	-0.002	-0.002	-0.005	-0.001		132.401	0.02	0.018	0.016	0.013	0.005	0.009		132.4	-0.001		132.402	-0.006		132.4	0.015		132.401	-0.001	0.004	-0.002	-0.003
132.5	0.003	-0.005	0	-0.003	-0.004	-0.009		132.5	0.102	0.081	0.064	0.048	0.026	0.017		132.5	-0.003	-0.001	-0.002	-0.002	-0.005	0		132.501	0.019	0.018	0.016	0.013	0.005	0.009		132.5	0		132.502	-0.006		132.5	0.014		132.501	0	0.005	-0.002	-0.002
132.6	0.003	-0.005	0	-0.003	-0.005	-0.009		132.6	0.101	0.08	0.064	0.048	0.026	0.017		132.6	-0.003	-0.001	-0.004	-0.002	-0.005	0		132.601	0.019	0.018	0.015	0.013	0.005	0.009		132.6	-0.002		132.602	-0.006		132.6	0.015		132.601	-0.001	0.004	-0.002	-0.002
132.7	0.003	-0.005	0.001	-0.002	-0.005	-0.01		132.7	0.1	0.08	0.065	0.047	0.026	0.017		132.7	-0.002	0	-0.004	-0.002	-0.004	0.001		132.701	0.02	0.018	0.015	0.012	0.006	0.009		132.7	-0.002		132.702	-0.005		132.7	0.015		132.701	0	0.004	-0.001	-0.002
132.8	0.003	-0.006	0	-0.001	-0.006	-0.009		132.8	0.1	0.079	0.065	0.048	0.027	0.016		132.8	-0.001	0.001	-0.005	-0.002	-0.004	0.001		132.801	0.02	0.018	0.014	0.011	0.005	0.01		132.8	-0.003		132.802	-0.005		132.8	0.016		132.801	0.001	0.004	0	-0.002
132.9	0.003	-0.005	-0.001	-0.001	-0.006	-0.009		132.9	0.102	0.08	0.065	0.048	0.027	0.016		132.9	-0.001	0	-0.005	-0.003	-0.005	0.002		132.901	0.02	0.019	0.014	0.01	0.004	0.01		132.9	-0.002		132.902	-0.005		132.9	0.014		132.901	0.001	0.004	-0.001	-0.003
133	0.003	-0.005	-0.001	-0.001	-0.005	-0.008		133	0.1	0.081	0.065	0.048	0.027	0.015		133	-0.001	-0.001	-0.005	-0.003	-0.006	0		133.001	0.021	0.02	0.014	0.01	0.004	0.01		133	-0.003		133.002	-0.005		133	0.015		133.001	0.001	0.006	-0.002	-0.003
133.1	0.004	-0.004	0	-0.001	-0.004	-0.007		133.1	0.099	0.08	0.065	0.048	0.027	0.014		133.1	-0.001	-0.001	-0.005	-0.003	-0.007	0		133.101	0.021	0.021	0.013	0.01	0.003	0.009		133.1	-0.002		133.102	-0.006		133.1	0.015		133.101	0.002	0.006	-0.001	-0.002
133.2	0.004	-0.003	0	0	-0.006	-0.007		133.2	0.099	0.08	0.065	0.049	0.026	0.014		133.2	-0.003	-0.001	-0.004	-0.004	-0.007	0		133.201	0.021	0.021	0.012	0.01	0.002	0.009		133.2	-0.003		133.202	-0.005		133.2	0.013		133.201	0.001	0.007	-0.002	-0.001
133.3	0.004	-0.002	0	0	-0.005	-0.007		133.3	0.099	0.081	0.065	0.049	0.026	0.014		133.3	-0.002	-0.002	-0.003	-0.004	-0.007	0		133.301	0.022	0.021	0.012	0.011	0.003	0.009		133.3	-0.003		133.302	-0.005		133.3	0.015		133.301	0.002	0.007	-0.001	0.001
133.4	0.003	-0.002	0	0	-0.006	-0.006		133.4	0.098	0.08	0.064	0.047	0.025	0.013		133.4	-0.003	-0.003	-0.003	-0.004	-0.009	-0.002		133.401	0.022	0.021	0.012	0.011	0.004	0.009		133.4	-0.004		133.402	-0.005		133.4	0.016		133.401	0.003	0.007	-0.001	0.002
133.5	0.003	-0.001	-0.001	-0.001	-0.005	-0.005		133.5	0.099	0.081	0.066	0.048	0.025	0.014		133.5	-0.004	-0.003	-0.003	-0.004	-0.008	-0.001		133.501	0.022	0.023	0.013	0.013	0.004	0.01		133.5	-0.003		133.502	-0.005		133.5	0.016		133.501	0.002	0.006	-0.002	0.001
133.6	0.003	0	0	0	-0.005	-0.005		133.6	0.098	0.082	0.066	0.048	0.023	0.014		133.6	-0.005	-0.003	-0.003	-0.004	-0.008	-0.002		133.601	0.023	0.023	0.013	0.014	0.005	0.01		133.6	-0.002		133.602	-0.005		133.6	0.017		133.601	0.003	0.007	-0.001	0.002
133.7	0.003	0.001	0	0	-0.004	-0.003		133.7	0.098	0.081	0.066	0.048	0.024	0.014		133.7	-0.004	-0.003	-0.002	-0.004	-0.007	-0.003		133.701	0.022	0.024	0.013	0.013	0.005	0.009		133.7	-0.002		133.702	-0.005		133.7	0.017		133.701	0.004	0.007	-0.001	0.002
133.8	0.003	0.001	0.001	0.001	-0.004	-0.003		133.8	0.097	0.081	0.067	0.048	0.023	0.014		133.8	-0.006	-0.005	-0.002	-0.005	-0.008	-0.002		133.801	0.023	0.023	0.013	0.014	0.005	0.009		133.8	-0.002		133.802	-0.005		133.8	0.018		133.801	0.003	0.005	-0.003	0.001
133.9	0.003	0.001	0	0.001	-0.004	-0.003		133.9	0.099	0.08	0.067	0.047	0.023	0.014		133.9	-0.006	-0.005	-0.001	-0.005	-0.007	-0.003		133.901	0.023	0.023	0.014	0.013	0.004	0.009		133.9	-0.003		133.902	-0.005		133.9	0.018		133.901	0.002	0.004	-0.003	0
134	0.003	0.001	0	0.002	-0.004	-0.002		134	0.098	0.081	0.066	0.047	0.023	0.013		134	-0.006	-0.006	-0.001	-0.005	-0.008	-0.005		134.001	0.024	0.021	0.013	0.013	0.004	0.007		134	-0.003		134.002	-0.005		134	0.016		134.001	0.003	0.004	-0.004	0
134.1	0.003	0.003	0	0.002	-0.004	-0.001		134.1	0.1	0.082	0.066	0.047	0.023	0.014		134.1	-0.007	-0.006	-0.001	-0.005	-0.008	-0.005		134.101	0.024	0.022	0.013	0.013	0.003	0.007		134.1	-0.002		134.102	-0.005		134.1	0.017		134.101	0.002	0.003	-0.004	0
134.2	0.002	0.003	-0.001	0.002	-0.004	0		134.2	0.1	0.082	0.067	0.047	0.023	0.015		134.2	-0.007	-0.005	-0.001	-0.005	-0.007	-0.006		134.201	0.023	0.021	0.013	0.013	0.003	0.007		134.2	-0.001		134.202	-0.005		134.2	0.018		134.201	0.003	0.003	-0.004	-0.001
134.3	0.002	0.003	-0.001	0.001	-0.004	0		134.3	0.1	0.082	0.066	0.047	0.024	0.014		134.3	-0.006	-0.003	-0.001	-0.004	-0.006	-0.005		134.301	0.022	0.021	0.012	0.014	0.002	0.005		134.3	-0.001		134.302	-0.005		134.3	0.018		134.301	0.003	0.003	-0.004	0
134.4	0.002	0.004	0	0.001	-0.005	-0.001		134.4	0.1	0.082	0.065	0.048	0.024	0.015		134.4	-0.007	-0.005	-0.002	-0.006	-0.006	-0.005		134.401	0.021	0.019	0.011	0.013	0.002	0.005		134.4	-0.001		134.402	-0.006		134.4	0.017		134.401	0.001	0.002	-0.004	0
134.5	0.002	0.004	0	0.001	-0.005	-0.003		134.5	0.1	0.082	0.065	0.048	0.024	0.015		134.5	-0.005	-0.004	-0.002	-0.005	-0.004	-0.004		134.501	0.02	0.019	0.01	0.012	0.002	0.005		134.5	-0.002		134.502	-0.006		134.5	0.018		134.501	0.001	0.002	-0.003	-0.001
134.6	0.002	0.002	0	0.002	-0.004	-0.004		134.6	0.099	0.081	0.065	0.048	0.024	0.015		134.6	-0.005	-0.003	-0.003	-0.005	-0.004	-0.004		134.601	0.019	0.018	0.01	0.011	0.002	0.005		134.6	-0.002		134.602	-0.005		134.6	0.019		134.601	0.002	0.003	-0.002	-0.001
134.7	0.001	0.002	0	0.002	-0.005	-0.005		134.7	0.099	0.082	0.064	0.048	0.023	0.015		134.7	-0.005	-0.002	-0.003	-0.006	-0.005	-0.005		134.701	0.018	0.018	0.01	0.011	0.002	0.005		134.7	-0.001		134.702	-0.005		134.7	0.018		134.701	0.003	0.004	-0.002	-0.001
134.8	0.001	0.001	-0.002	0.001	-0.005	-0.006		134.8	0.099	0.082	0.063	0.049	0.025	0.016		134.8	-0.004	-0.002	-0.004	-0.006	-0.005	-0.005		134.801	0.017	0.017	0.009	0.01	0.001	0.006		134.8	-0.001		134.802	-0.006		134.8	0.017		134.801	0.003	0.005	0	-0.002
134.9	0	0.001	-0.001	0	-0.005	-0.006		134.9	0.099	0.083	0.062	0.048	0.025	0.015		134.9	-0.002	-0.001	-0.002	-0.005	-0.005	-0.004		134.901	0.017	0.017	0.008	0.01	0.002	0.005		134.9	0		134.902	-0.006		134.9	0.016		134.901	0.003	0.006	0	-0.002
135	0	0.001	0	-0.001	-0.004	-0.006		135	0.098	0.084	0.064	0.05	0.027	0.015		135	-0.004	-0.002	-0.003	-0.005	-0.005	-0.005		135.001	0.016	0.017	0.008	0.01	0.002	0.006		135	0		135.002	-0.005		135	0.016		135.001	0.003	0.006	0.001	-0.001
135.1	0	0	0.001	-0.001	-0.004	-0.006		135.1	0.098	0.083	0.063	0.049	0.026	0.016		135.1	-0.004	-0.001	-0.002	-0.005	-0.005	-0.003		135.101	0.016	0.018	0.007	0.011	0.002	0.007		135.1	0		135.102	-0.005		135.1	0.016		135.101	0.004	0.007	0.001	-0.002
135.2	-0.001	-0.001	0	-0.002	-0.006	-0.006		135.2	0.097	0.082	0.062	0.048	0.026	0.015		135.2	-0.003	0	-0.001	-0.004	-0.005	-0.003		135.201	0.016	0.019	0.007	0.012	0.002	0.006		135.2	0		135.202	-0.005		135.2	0.016		135.201	0.003	0.007	0.001	-0.001
135.3	-0.002	-0.002	0	-0.002	-0.005	-0.007		135.3	0.098	0.083	0.064	0.049	0.026	0.015		135.3	-0.004	-0.001	-0.002	-0.004	-0.006	-0.004		135.301	0.017	0.018	0.009	0.012	0.003	0.007		135.3	0.001		135.302	-0.006		135.3	0.016		135.301	0.004	0.007	0.001	-0.001
135.4	-0.003	-0.002	-0.001	-0.002	-0.005	-0.006		135.4	0.099	0.083	0.063	0.047	0.026	0.014		135.4	-0.005	0	-0.002	-0.005	-0.006	-0.004		135.401	0.017	0.018	0.01	0.013	0.003	0.007		135.4	0.002		135.402	-0.006		135.4	0.015		135.401	0.004	0.007	0.001	-0.001
135.5	-0.003	-0.002	-0.001	-0.002	-0.004	-0.006		135.5	0.099	0.082	0.064	0.048	0.026	0.014		135.5	-0.006	0	-0.002	-0.004	-0.006	-0.004		135.501	0.017	0.018	0.011	0.013	0.003	0.007		135.5	0.002		135.502	-0.007		135.5	0.015		135.501	0.004	0.006	0	-0.001
135.6	-0.003	-0.002	-0.001	-0.002	-0.004	-0.006		135.6	0.099	0.082	0.063	0.047	0.026	0.014		135.6	-0.007	-0.002	-0.003	-0.005	-0.007	-0.004		135.601	0.018	0.017	0.011	0.013	0.002	0.007		135.6	0.002		135.602	-0.007		135.6	0.014		135.601	0.002	0.006	0.001	-0.001
135.7	-0.002	-0.002	0	0	-0.004	-0.005		135.7	0.1	0.083	0.066	0.047	0.027	0.014		135.7	-0.005	0	-0.001	-0.004	-0.006	-0.003		135.701	0.019	0.018	0.013	0.014	0.003	0.007		135.7	0		135.702	-0.008		135.7	0.016		135.701	0.002	0.006	0.001	-0.002
135.8	-0.002	-0.002	0	0.001	-0.004	-0.005		135.8	0.1	0.082	0.066	0.046	0.028	0.013		135.8	-0.004	-0.001	-0.002	-0.004	-0.007	-0.003		135.801	0.02	0.018	0.014	0.014	0.003	0.007		135.8	-0.001		135.802	-0.009		135.8	0.017		135.801	0.002	0.005	0	-0.002
135.9	-0.001	0	0.001	0.002	-0.003	-0.006		135.9	0.102	0.083	0.067	0.046	0.028	0.013		135.9	-0.005	-0.001	-0.001	-0.006	-0.007	-0.005		135.901	0.021	0.018	0.015	0.014	0.003	0.008		135.9	-0.002		135.902	-0.01		135.9	0.016		135.901	0.002	0.006	0.001	-0.001
136	-0.001	-0.001	0	0.002	-0.002	-0.006		136	0.101	0.083	0.066	0.046	0.027	0.013		136	-0.005	-0.001	-0.001	-0.006	-0.006	-0.005		136.001	0.021	0.018	0.014	0.014	0.002	0.006		136	-0.003		136.002	-0.011		136	0.016		136.001	0.002	0.006	0.001	0
136.1	-0.001	0	0.001	0.002	-0.002	-0.005		136.1	0.101	0.082	0.066	0.046	0.026	0.013		136.1	-0.005	0	-0.001	-0.006	-0.005	-0.004		136.101	0.02	0.018	0.014	0.014	0.002	0.006		136.1	-0.002		136.102	-0.011		136.1	0.016		136.101	0.002	0.005	0.001	0
136.2	-0.002	-0.001	0	0.002	-0.004	-0.006		136.2	0.101	0.082	0.068	0.046	0.027	0.012		136.2	-0.005	-0.001	-0.002	-0.007	-0.005	-0.005		136.201	0.019	0.016	0.013	0.013	0.001	0.005		136.2	-0.003		136.202	-0.01		136.2	0.015		136.201	0.002	0.005	0.002	0
136.3	-0.002	0.001	0	0.003	-0.004	-0.007		136.3	0.101	0.082	0.068	0.047	0.028	0.012		136.3	-0.003	0	-0.002	-0.006	-0.004	-0.005		136.301	0.018	0.015	0.013	0.012	0.001	0.004		136.3	-0.002		136.302	-0.01		136.3	0.014		136.301	0.001	0.005	0.001	0
136.4	-0.002	0.001	0	0.003	-0.004	-0.007		136.4	0.1	0.082	0.068	0.046	0.028	0.011		136.4	-0.003	-0.001	-0.003	-0.007	-0.004	-0.005		136.401	0.018	0.015	0.013	0.01	0.002	0.004		136.4	-0.002		136.402	-0.009		136.4	0.014		136.401	0	0.005	0.001	0
136.5	-0.002	0.001	-0.001	0.003	-0.005	-0.008		136.5	0.101	0.083	0.069	0.047	0.028	0.011		136.5	-0.003	-0.001	-0.004	-0.006	-0.004	-0.005		136.501	0.018	0.015	0.013	0.011	0.003	0.005		136.5	-0.002		136.502	-0.009		136.5	0.014		136.501	0	0.005	0	0.001
136.6	-0.003	0.001	-0.001	0.003	-0.005	-0.009		136.6	0.1	0.081	0.068	0.046	0.027	0.011		136.6	-0.002	-0.001	-0.003	-0.005	-0.002	-0.006		136.601	0.016	0.015	0.012	0.011	0.003	0.005		136.6	-0.003		136.602	-0.008		136.6	0.014		136.601	0.001	0.006	0	0
136.7	-0.003	0.002	-0.002	0.002	-0.006	-0.008		136.7	0.099	0.082	0.067	0.046	0.027	0.012		136.7	-0.001	-0.001	-0.002	-0.003	-0.002	-0.005		136.701	0.016	0.016	0.011	0.012	0.003	0.005		136.7	-0.002		136.702	-0.008		136.7	0.013		136.701	0	0.005	0	0
136.8	-0.004	0.002	-0.001	0.002	-0.006	-0.008		136.8	0.101	0.082	0.069	0.048	0.028	0.012		136.8	0	-0.001	-0.002	-0.003	-0.001	-0.004		136.801	0.017	0.015	0.01	0.012	0.005	0.006		136.8	-0.003		136.802	-0.007		136.8	0.013		136.801	-0.001	0.004	-0.001	0
136.9	-0.003	0.003	0	0.001	-0.007	-0.008		136.9	0.1	0.081	0.068	0.049	0.028	0.012		136.9	0.001	0.001	0	-0.002	0	-0.003		136.901	0.017	0.014	0.008	0.012	0.005	0.005		136.9	-0.003		136.902	-0.005		136.9	0.013		136.901	0	0.004	-0.001	-0.001
137	-0.003	0.003	0	0	-0.006	-0.007		137	0.1	0.081	0.068	0.05	0.028	0.012		137	0.001	0.002	0.001	-0.002	0	-0.002		137.001	0.017	0.015	0.009	0.011	0.005	0.006		137	-0.002		137.002	-0.004		137	0.014		137.001	0.001	0.004	-0.001	-0.001
137.1	-0.004	0.001	0	0	-0.007	-0.007		137.1	0.101	0.081	0.067	0.05	0.029	0.013		137.1	0	0.002	0	-0.002	0	-0.001		137.101	0.017	0.015	0.008	0.013	0.005	0.006		137.1	-0.002		137.102	-0.004		137.1	0.014		137.101	0.001	0.004	-0.001	-0.001
137.2	-0.002	0.002	0	0	-0.007	-0.008		137.2	0.101	0.08	0.066	0.05	0.029	0.013		137.2	0.001	0.002	0.001	-0.001	0	-0.001		137.201	0.018	0.015	0.009	0.012	0.004	0.005		137.2	-0.001		137.202	-0.005		137.2	0.014		137.201	0.001	0.004	0	0.001
137.3	-0.002	0.001	0.001	0	-0.007	-0.007		137.3	0.102	0.081	0.066	0.05	0.029	0.014		137.3	0.001	0.002	0.001	-0.002	-0.001	0		137.301	0.018	0.014	0.01	0.012	0.004	0.005		137.3	-0.002		137.302	-0.005		137.3	0.015		137.301	0.002	0.005	0.001	0.001
137.4	-0.001	0.001	0.001	0.001	-0.006	-0.006		137.4	0.099	0.079	0.065	0.049	0.028	0.014		137.4	0	0.002	0.001	-0.004	-0.002	0		137.401	0.019	0.014	0.01	0.013	0.003	0.006		137.4	0		137.402	-0.004		137.4	0.015		137.401	0.002	0.005	0.001	0.001
137.5	-0.001	0	0.001	0.001	-0.005	-0.007		137.5	0.098	0.079	0.065	0.049	0.028	0.015		137.5	0.001	0.003	0.003	-0.004	-0.002	0.001		137.501	0.019	0.014	0.01	0.013	0.003	0.006		137.5	-0.001		137.502	-0.003		137.5	0.017		137.501	0.001	0.005	0.002	0
137.6	-0.001	-0.001	0	0.002	-0.005	-0.006		137.6	0.098	0.079	0.065	0.048	0.027	0.014		137.6	0.001	0.003	0.004	-0.004	-0.003	0.002		137.601	0.019	0.014	0.011	0.012	0.003	0.006		137.6	-0.001		137.602	-0.003		137.6	0.016		137.601	0.001	0.007	0.003	0
137.7	0.001	-0.001	0.002	0.002	-0.005	-0.007		137.7	0.098	0.08	0.066	0.049	0.027	0.016		137.7	0.001	0.003	0.004	-0.005	-0.003	0.003		137.701	0.02	0.015	0.011	0.012	0.003	0.007		137.7	-0.002		137.702	-0.003		137.7	0.017		137.701	0.003	0.007	0.003	0.001
137.8	0.001	-0.001	0.001	0.002	-0.005	-0.006		137.8	0.098	0.08	0.065	0.048	0.027	0.017		137.8	-0.001	0.003	0.003	-0.006	-0.004	0.001		137.801	0.019	0.016	0.011	0.01	0.003	0.006		137.8	-0.002		137.802	-0.002		137.8	0.017		137.801	0.004	0.007	0.004	0.002
137.9	0.002	-0.002	0.002	0.003	-0.004	-0.006		137.9	0.098	0.08	0.065	0.048	0.025	0.016		137.9	-0.001	0.003	0.002	-0.007	-0.003	0.001		137.901	0.019	0.016	0.011	0.01	0.003	0.007		137.9	-0.001		137.902	-0.003		137.9	0.016		137.901	0.005	0.008	0.005	0.002
138	0.001	-0.003	0.001	0.002	-0.004	-0.007		138	0.097	0.08	0.065	0.048	0.025	0.016		138	-0.002	0.003	0.001	-0.008	-0.004	0.002		138.001	0.02	0.017	0.011	0.01	0.004	0.008		138	0		138.002	-0.002		138	0.015		138.001	0.004	0.006	0.004	0.002
138.1	0	-0.002	0.001	0.002	-0.005	-0.007		138.1	0.096	0.079	0.065	0.047	0.025	0.015		138.1	-0.002	0.005	0.001	-0.008	-0.003	0.001		138.101	0.021	0.016	0.011	0.009	0.004	0.008		138.1	0		138.102	-0.003		138.1	0.014		138.101	0.005	0.006	0.005	0.001
138.2	0	0	0	0.003	-0.004	-0.007		138.2	0.096	0.08	0.066	0.047	0.024	0.013		138.2	-0.003	0.004	0	-0.007	-0.003	0		138.201	0.021	0.017	0.011	0.008	0.004	0.01		138.2	0		138.202	-0.003		138.2	0.013		138.201	0.004	0.007	0.005	0.001
138.3	0.001	0	0	0.003	-0.005	-0.007		138.3	0.097	0.081	0.066	0.047	0.025	0.014		138.3	-0.004	0.004	-0.002	-0.006	-0.003	0		138.301	0.022	0.018	0.011	0.009	0.006	0.012		138.3	0.003		138.302	-0.003		138.3	0.013		138.301	0.002	0.006	0.004	0
138.4	0	0	0	0.002	-0.004	-0.007		138.4	0.096	0.08	0.065	0.046	0.024	0.013		138.4	-0.003	0.004	-0.002	-0.006	-0.002	0		138.401	0.022	0.019	0.011	0.009	0.007	0.011		138.4	0.004		138.402	-0.004		138.4	0.012		138.401	0.002	0.005	0.003	0.001
138.5	0	0	-0.002	0.002	-0.005	-0.006		138.5	0.098	0.081	0.065	0.047	0.024	0.013		138.5	-0.002	0.005	-0.002	-0.004	-0.002	0		138.501	0.022	0.02	0.011	0.01	0.007	0.012		138.5	0.004		138.502	-0.005		138.5	0.011		138.501	0.001	0.006	0.002	0.002
138.6	-0.001	0.001	-0.001	0.002	-0.005	-0.007		138.6	0.099	0.081	0.066	0.047	0.024	0.012		138.6	-0.002	0.005	-0.002	-0.003	-0.001	0		138.601	0.021	0.02	0.011	0.01	0.007	0.013		138.6	0.003		138.602	-0.005		138.6	0.011		138.601	0	0.005	0.001	0.002
138.7	-0.001	0.001	-0.002	0.003	-0.005	-0.007		138.7	0.099	0.08	0.064	0.047	0.024	0.011		138.7	-0.002	0.005	-0.001	-0.001	-0.001	0		138.701	0.023	0.022	0.012	0.011	0.007	0.014		138.7	0.003		138.702	-0.005		138.7	0.011		138.701	0	0.006	0.001	0.001
138.8	-0.001	0.001	-0.002	0.002	-0.005	-0.007		138.8	0.1	0.081	0.065	0.048	0.025	0.011		138.8	-0.003	0.005	-0.002	-0.002	-0.001	0		138.801	0.024	0.021	0.012	0.011	0.007	0.013		138.8	0.004		138.802	-0.006		138.8	0.011		138.801	-0.001	0.005	0	0.001
138.9	-0.002	0	-0.003	0.001	-0.006	-0.007		138.9	0.1	0.081	0.065	0.047	0.024	0.011		138.9	-0.004	0.004	-0.002	-0.001	-0.001	-0.001		138.901	0.023	0.022	0.012	0.011	0.005	0.013		138.9	0.003		138.902	-0.005		138.9	0.012		138.901	-0.001	0.006	0	0.001
139	-0.004	-0.001	-0.003	0	-0.006	-0.007		139	0.1	0.081	0.065	0.047	0.024	0.012		139	-0.004	0.004	-0.002	0	-0.001	-0.001		139.001	0.023	0.023	0.012	0.01	0.004	0.014		139	0.004		139.002	-0.004		139	0.013		139.001	0	0.007	0	0.002
139.1	-0.003	-0.001	-0.002	0	-0.007	-0.006		139.1	0.1	0.081	0.065	0.048	0.024	0.013		139.1	-0.004	0.002	-0.003	-0.001	-0.002	-0.001		139.101	0.023	0.022	0.012	0.01	0.002	0.012		139.1	0.004		139.102	-0.005		139.1	0.012		139.101	0	0.008	0	0.002
139.2	-0.002	-0.001	-0.001	-0.001	-0.007	-0.007		139.2	0.099	0.081	0.065	0.048	0.024	0.013		139.2	-0.004	0	-0.002	-0.002	-0.003	-0.002		139.201	0.023	0.022	0.013	0.01	0.001	0.012		139.2	0.002		139.202	-0.005		139.2	0.013		139.201	-0.001	0.008	-0.001	0.002
139.3	-0.002	-0.002	0	0	-0.007	-0.006		139.3	0.098	0.081	0.064	0.047	0.023	0.013		139.3	-0.002	0.001	-0.001	0	-0.003	-0.001		139.301	0.023	0.021	0.013	0.01	0.001	0.01		139.3	0.001		139.302	-0.004		139.3	0.014		139.301	-0.001	0.009	-0.001	0.001
139.4	-0.002	-0.001	0	0	-0.007	-0.006		139.4	0.096	0.08	0.065	0.047	0.023	0.014		139.4	-0.002	0.001	-0.001	-0.001	-0.005	-0.001		139.401	0.022	0.021	0.013	0.009	0	0.009		139.4	0.001		139.402	-0.003		139.4	0.013		139.401	-0.001	0.007	-0.002	0
139.5	-0.002	0	-0.001	-0.001	-0.008	-0.007		139.5	0.096	0.081	0.064	0.047	0.024	0.014		139.5	-0.002	0.001	0	-0.001	-0.005	0		139.501	0.021	0.02	0.013	0.008	0	0.008		139.5	0		139.502	-0.003		139.5	0.013		139.501	0	0.007	-0.001	0
139.6	-0.001	0	0	0	-0.008	-0.005		139.6	0.095	0.08	0.064	0.045	0.023	0.013		139.6	-0.001	0.001	0.001	0	-0.004	0		139.601	0.02	0.02	0.013	0.008	0.001	0.007		139.6	-0.001		139.602	-0.003		139.6	0.013		139.601	0.002	0.007	-0.001	0
139.7	0	0	0.001	-0.001	-0.008	-0.005		139.7	0.095	0.08	0.065	0.046	0.023	0.013		139.7	-0.003	0	-0.002	-0.002	-0.005	0		139.701	0.019	0.019	0.013	0.009	0.001	0.007		139.7	-0.002		139.702	-0.004		139.7	0.013		139.701	0.001	0.005	-0.002	0
139.8	0.001	0	0	0	-0.008	-0.005		139.8	0.094	0.081	0.065	0.046	0.024	0.014		139.8	-0.003	0	-0.003	-0.003	-0.005	-0.003		139.801	0.019	0.019	0.012	0.009	0.002	0.007		139.8	-0.001		139.802	-0.005		139.8	0.013		139.801	0.002	0.004	-0.002	-0.001
139.9	0	0.001	0.001	-0.001	-0.007	-0.005		139.9	0.093	0.08	0.066	0.046	0.023	0.013		139.9	-0.003	0.002	-0.002	-0.003	-0.004	-0.002		139.901	0.02	0.02	0.014	0.011	0.003	0.008		139.9	-0.002		139.902	-0.006		139.9	0.014		139.901	0.003	0.003	-0.002	-0.001
140	-0.001	0.002	0	-0.001	-0.007	-0.004		140	0.092	0.081	0.066	0.046	0.023	0.012		140	-0.004	0.002	-0.002	-0.005	-0.004	-0.001		140.001	0.021	0.018	0.013	0.011	0.003	0.008		140	-0.002		140.002	-0.006		140	0.013		140.001	0.002	0.003	-0.002	-0.002
140.1	-0.002	0.003	0	-0.002	-0.008	-0.006		140.1	0.093	0.081	0.066	0.047	0.023	0.012		140.1	-0.004	0.003	-0.002	-0.005	-0.003	-0.002		140.101	0.021	0.017	0.013	0.011	0.003	0.008		140.1	-0.002		140.102	-0.007		140.1	0.014		140.101	0.004	0.003	-0.001	-0.001
140.2	-0.001	0.002	-0.002	-0.002	-0.007	-0.005		140.2	0.094	0.082	0.065	0.047	0.024	0.012		140.2	-0.003	0.003	-0.001	-0.005	-0.003	-0.001		140.201	0.021	0.018	0.013	0.012	0.004	0.008		140.2	-0.003		140.202	-0.007		140.2	0.013		140.201	0.004	0.003	-0.001	-0.001
140.3	-0.001	0.002	-0.002	-0.002	-0.007	-0.005		140.3	0.096	0.082	0.065	0.047	0.024	0.013		140.3	-0.003	0.002	-0.001	-0.006	-0.004	-0.001		140.301	0.02	0.017	0.012	0.012	0.004	0.008		140.3	-0.002		140.302	-0.007		140.3	0.012		140.301	0.004	0.002	-0.001	-0.001
140.4	0	0.002	-0.002	-0.001	-0.006	-0.006		140.4	0.097	0.082	0.065	0.047	0.024	0.013		140.4	-0.001	0.003	0.001	-0.006	-0.004	-0.001		140.401	0.02	0.016	0.012	0.012	0.004	0.007		140.4	-0.002		140.402	-0.008		140.4	0.013		140.401	0.005	0.003	-0.001	0
140.5	-0.001	0.002	-0.002	0	-0.007	-0.006		140.5	0.097	0.081	0.064	0.047	0.023	0.013		140.5	-0.001	0.003	0	-0.005	-0.004	-0.001		140.501	0.019	0.016	0.012	0.012	0.004	0.006		140.5	-0.003		140.502	-0.007		140.5	0.013		140.501	0.004	0.004	0	0
140.6	-0.002	0.002	-0.002	0.001	-0.006	-0.006		140.6	0.098	0.082	0.064	0.049	0.024	0.013		140.6	-0.002	0.003	-0.001	-0.006	-0.005	-0.001		140.601	0.019	0.016	0.013	0.013	0.004	0.006		140.6	-0.003		140.602	-0.007		140.6	0.012		140.601	0.005	0.002	0	-0.001
140.7	-0.002	0	-0.002	0.002	-0.006	-0.006		140.7	0.097	0.082	0.064	0.049	0.024	0.013		140.7	-0.002	0.002	0.001	-0.006	-0.003	-0.001		140.701	0.019	0.017	0.013	0.013	0.004	0.007		140.7	-0.002		140.702	-0.007		140.7	0.013		140.701	0.006	0.002	0.001	-0.001
140.8	-0.003	-0.001	-0.003	0.001	-0.006	-0.006		140.8	0.097	0.082	0.064	0.049	0.024	0.013		140.8	-0.002	0.002	0.002	-0.005	-0.004	-0.002		140.801	0.019	0.016	0.013	0.013	0.004	0.006		140.8	0		140.802	-0.007		140.8	0.013		140.801	0.007	0.003	0.001	-0.001
140.9	-0.004	-0.001	-0.003	0	-0.006	-0.006		140.9	0.099	0.083	0.065	0.05	0.023	0.014		140.9	-0.002	0	0.001	-0.005	-0.004	-0.002		140.901	0.019	0.016	0.012	0.013	0.004	0.008		140.9	0		140.902	-0.006		140.9	0.012		140.901	0.007	0.003	0	-0.001
141	-0.004	-0.001	-0.003	-0.001	-0.006	-0.007		141	0.1	0.083	0.065	0.05	0.023	0.015		141	-0.001	-0.001	0.002	-0.006	-0.003	-0.002		141.001	0.018	0.015	0.012	0.012	0.003	0.009		141	0.001		141.002	-0.005		141	0.013		141.001	0.007	0.003	0.001	-0.002
141.1	-0.003	0	-0.002	0	-0.006	-0.006		141.1	0.1	0.083	0.065	0.05	0.023	0.016		141.1	0	-0.001	0.003	-0.005	-0.003	-0.001		141.101	0.018	0.014	0.012	0.011	0.002	0.007		141.1	0.001		141.102	-0.007		141.1	0.012		141.101	0.008	0.004	0.002	-0.002
141.2	-0.003	0.001	-0.001	0	-0.005	-0.007		141.2	0.101	0.083	0.064	0.049	0.023	0.016		141.2	0.001	0	0.002	-0.005	-0.003	0.001		141.201	0.017	0.015	0.011	0.011	0.002	0.008		141.2	0.001		141.202	-0.007		141.2	0.012		141.201	0.007	0.003	0.001	-0.001
141.3	-0.003	0.001	0	0.001	-0.005	-0.006		141.3	0.101	0.082	0.063	0.049	0.023	0.016		141.3	0.003	0.002	0.004	-0.003	-0.003	0.002		141.301	0.017	0.014	0.011	0.01	0.002	0.007		141.3	0.001		141.302	-0.008		141.3	0.011		141.301	0.008	0.004	0.001	-0.001
141.4	-0.002	0.003	0.001	0.001	-0.005	-0.007		141.4	0.1	0.081	0.063	0.048	0.024	0.016		141.4	0.004	0.003	0.003	-0.003	-0.002	0.003		141.401	0.017	0.015	0.011	0.01	0.003	0.006		141.4	0		141.402	-0.007		141.4	0.012		141.401	0.008	0.004	0.001	-0.001
141.5	-0.001	0.003	0.002	0	-0.005	-0.006		141.5	0.099	0.081	0.063	0.047	0.023	0.016		141.5	0.002	0.001	0.001	-0.004	-0.003	0.003		141.501	0.018	0.016	0.012	0.011	0.003	0.006		141.5	-0.001		141.502	-0.008		141.5	0.012		141.501	0.007	0.004	0	-0.001
141.6	0	0.004	0.003	0	-0.004	-0.005		141.6	0.099	0.079	0.064	0.048	0.024	0.014		141.6	0.002	0.001	0	-0.005	-0.003	0.002		141.601	0.019	0.016	0.013	0.012	0.004	0.007		141.6	-0.002		141.602	-0.008		141.6	0.012		141.601	0.005	0.004	-0.001	-0.002
141.7	0	0.005	0.003	0.001	-0.004	-0.006		141.7	0.098	0.078	0.065	0.047	0.025	0.015		141.7	0.001	0	-0.001	-0.006	-0.004	0.001		141.701	0.018	0.017	0.013	0.012	0.003	0.007		141.7	-0.002		141.702	-0.009		141.7	0.012		141.701	0.004	0.004	0	-0.001
141.8	0	0.006	0.003	0.001	-0.003	-0.006		141.8	0.098	0.079	0.065	0.047	0.025	0.016		141.8	0	-0.001	-0.002	-0.007	-0.006	0		141.801	0.02	0.017	0.012	0.012	0.004	0.007		141.8	-0.003		141.802	-0.009		141.8	0.012		141.801	0.003	0.005	0	-0.001
141.9	0	0.006	0.004	0.001	-0.004	-0.007		141.9	0.097	0.079	0.065	0.047	0.024	0.014		141.9	0	0	-0.002	-0.007	-0.006	0		141.901	0.02	0.018	0.013	0.012	0.003	0.007		141.9	-0.004		141.902	-0.009		141.9	0.014		141.901	0.002	0.006	0	-0.001
142	0	0.005	0.003	0.001	-0.005	-0.006		142	0.097	0.079	0.064	0.046	0.024	0.013		142	0	-0.001	-0.003	-0.008	-0.007	-0.001		142.001	0.021	0.018	0.013	0.012	0.003	0.008		142	-0.005		142.002	-0.009		142	0.015		142.001	0.002	0.006	0	0
142.1	-0.001	0.005	0.004	0.002	-0.005	-0.007		142.1	0.097	0.079	0.063	0.045	0.026	0.013		142.1	-0.002	-0.003	-0.004	-0.009	-0.009	-0.002		142.101	0.021	0.018	0.012	0.012	0.003	0.007		142.1	-0.006		142.102	-0.009		142.1	0.015		142.101	0.002	0.006	0	0.002
142.2	0.001	0.004	0.002	0.003	-0.005	-0.006		142.2	0.097	0.078	0.062	0.044	0.026	0.013		142.2	-0.002	-0.002	-0.002	-0.008	-0.008	-0.001		142.201	0.021	0.017	0.011	0.012	0.002	0.006		142.2	-0.008		142.202	-0.01		142.2	0.016		142.201	0.001	0.007	0.001	0.001
142.3	-0.001	0.004	0.003	0.004	-0.005	-0.005		142.3	0.096	0.077	0.06	0.043	0.025	0.012		142.3	-0.003	-0.003	-0.002	-0.008	-0.008	-0.001		142.301	0.02	0.017	0.011	0.011	0	0.006		142.3	-0.009		142.302	-0.009		142.3	0.016		142.301	0.001	0.008	0.002	0.002
142.4	-0.001	0.003	0.002	0.004	-0.005	-0.007		142.4	0.098	0.077	0.061	0.043	0.025	0.012		142.4	-0.004	-0.004	-0.004	-0.008	-0.009	-0.002		142.401	0.02	0.016	0.011	0.011	0.001	0.007		142.4	-0.009		142.402	-0.009		142.4	0.016		142.401	0	0.007	0	0.001
142.5	-0.001	0.002	0.002	0.004	-0.005	-0.007		142.5	0.098	0.077	0.06	0.043	0.023	0.011		142.5	-0.005	-0.002	-0.004	-0.007	-0.008	-0.002		142.501	0.019	0.017	0.01	0.01	0.001	0.005		142.5	-0.008		142.502	-0.008		142.5	0.016		142.501	0	0.006	0	0.001
142.6	-0.001	0	0.002	0.004	-0.004	-0.006		142.6	0.098	0.077	0.06	0.044	0.023	0.012		142.6	-0.006	-0.002	-0.004	-0.007	-0.006	-0.002		142.601	0.019	0.019	0.009	0.009	0.002	0.005		142.6	-0.007		142.602	-0.008		142.6	0.015		142.601	0.001	0.006	0	0.001
142.7	-0.002	-0.002	0	0.003	-0.005	-0.006		142.7	0.098	0.078	0.061	0.043	0.023	0.012		142.7	-0.007	-0.003	-0.004	-0.008	-0.006	-0.003		142.701	0.019	0.019	0.01	0.009	0.002	0.007		142.7	-0.005		142.702	-0.008		142.7	0.016		142.701	0.001	0.006	0	0.001
142.8	-0.001	-0.001	-0.001	0.003	-0.004	-0.006		142.8	0.098	0.078	0.061	0.043	0.023	0.012		142.8	-0.006	-0.002	-0.003	-0.007	-0.006	-0.003		142.801	0.019	0.018	0.01	0.009	0.002	0.007		142.8	-0.004		142.802	-0.007		142.8	0.015		142.801	0.002	0.006	-0.001	0.001
142.9	-0.003	-0.001	-0.002	0.002	-0.005	-0.006		142.9	0.098	0.078	0.06	0.042	0.021	0.012		142.9	-0.007	-0.001	-0.003	-0.007	-0.005	-0.001		142.901	0.019	0.018	0.01	0.01	0.003	0.008		142.9	-0.004		142.902	-0.007		142.9	0.014		142.901	0.002	0.006	0	0.001
143	-0.003	0	-0.002	0	-0.005	-0.006		143	0.099	0.08	0.061	0.042	0.02	0.013		143	-0.007	-0.003	-0.003	-0.007	-0.005	-0.001		143.001	0.017	0.018	0.009	0.01	0.002	0.008		143	-0.003		143.002	-0.007		143	0.014		143.001	0.002	0.006	0	0.001
143.1	-0.003	-0.001	-0.002	0	-0.006	-0.006		143.1	0.099	0.08	0.061	0.042	0.021	0.013		143.1	-0.005	-0.001	-0.004	-0.007	-0.004	-0.001		143.101	0.016	0.018	0.008	0.009	0.002	0.007		143.1	-0.001		143.102	-0.007		143.1	0.014		143.101	0.004	0.007	0.001	0.002
143.2	-0.004	-0.002	-0.003	-0.001	-0.006	-0.007		143.2	0.098	0.079	0.06	0.042	0.02	0.013		143.2	-0.005	0	-0.004	-0.006	-0.004	-0.001		143.201	0.015	0.019	0.009	0.01	0.003	0.006		143.2	-0.002		143.202	-0.006		143.2	0.014		143.201	0.005	0.007	0.001	0.002
143.3	-0.003	-0.001	-0.003	-0.001	-0.006	-0.007		143.3	0.098	0.08	0.063	0.043	0.02	0.013		143.3	-0.006	-0.001	-0.006	-0.007	-0.006	-0.002		143.301	0.016	0.019	0.009	0.011	0.004	0.006		143.3	-0.002		143.302	-0.005		143.3	0.012		143.301	0.005	0.007	0	0.002
143.4	-0.004	-0.001	-0.003	-0.003	-0.007	-0.007		143.4	0.098	0.079	0.064	0.042	0.02	0.014		143.4	-0.006	0	-0.006	-0.008	-0.006	-0.002		143.401	0.016	0.02	0.01	0.01	0.004	0.007		143.4	-0.002		143.402	-0.003		143.4	0.013		143.401	0.006	0.007	0	0.001
143.5	-0.005	-0.002	-0.004	-0.005	-0.008	-0.007		143.5	0.097	0.079	0.064	0.042	0.02	0.014		143.5	-0.006	0	-0.007	-0.009	-0.007	-0.002		143.501	0.016	0.02	0.011	0.011	0.005	0.007		143.5	-0.002		143.502	-0.003		143.5	0.012		143.501	0.004	0.007	-0.001	0.001
143.6	-0.007	-0.001	-0.004	-0.004	-0.009	-0.01		143.6	0.097	0.081	0.065	0.043	0.021	0.015		143.6	-0.006	0	-0.007	-0.009	-0.008	-0.003		143.601	0.017	0.02	0.012	0.012	0.006	0.009		143.6	-0.002		143.602	-0.003		143.6	0.012		143.601	0.003	0.006	-0.001	0.001
143.7	-0.008	-0.002	-0.004	-0.003	-0.009	-0.011		143.7	0.096	0.082	0.067	0.043	0.021	0.016		143.7	-0.004	0.001	-0.006	-0.008	-0.008	-0.004		143.701	0.017	0.019	0.012	0.011	0.005	0.008		143.7	-0.001		143.702	-0.002		143.7	0.012		143.701	0.004	0.006	0	0.001
143.8	-0.008	-0.002	-0.004	-0.004	-0.01	-0.011		143.8	0.096	0.082	0.066	0.043	0.021	0.016		143.8	-0.003	0.001	-0.007	-0.009	-0.009	-0.004		143.801	0.018	0.019	0.013	0.012	0.006	0.009		143.8	-0.001		143.802	-0.002		143.8	0.013		143.801	0.003	0.006	0	0.001
143.9	-0.007	-0.002	-0.005	-0.003	-0.01	-0.01		143.9	0.096	0.082	0.066	0.043	0.022	0.015		143.9	-0.004	-0.001	-0.009	-0.01	-0.011	-0.006		143.901	0.019	0.019	0.013	0.012	0.006	0.01		143.9	-0.001		143.902	-0.002		143.9	0.014		143.901	0.003	0.005	-0.001	0.001
144	-0.006	-0.002	-0.005	-0.003	-0.009	-0.01		144	0.096	0.081	0.065	0.043	0.022	0.015		144	-0.003	-0.002	-0.007	-0.01	-0.009	-0.005		144.001	0.02	0.019	0.014	0.013	0.006	0.011		144	-0.002		144.002	-0.001		144	0.015		144.001	0.003	0.005	0	0
144.1	-0.006	-0.002	-0.005	-0.003	-0.009	-0.008		144.1	0.095	0.08	0.065	0.042	0.022	0.014		144.1	-0.002	-0.002	-0.006	-0.009	-0.008	-0.005		144.101	0.021	0.018	0.014	0.012	0.004	0.01		144.1	-0.002		144.102	-0.002		144.1	0.015		144.101	0.004	0.005	0.001	0
144.2	-0.006	-0.002	-0.006	-0.004	-0.01	-0.009		144.2	0.095	0.079	0.063	0.043	0.022	0.014		144.2	-0.002	-0.002	-0.006	-0.009	-0.008	-0.004		144.201	0.02	0.018	0.014	0.012	0.004	0.011		144.2	-0.003		144.202	-0.002		144.2	0.016		144.201	0.003	0.003	0.001	-0.001
144.3	-0.007	-0.003	-0.006	-0.003	-0.01	-0.008		144.3	0.095	0.078	0.062	0.042	0.021	0.013		144.3	-0.001	-0.001	-0.005	-0.009	-0.006	-0.005		144.301	0.022	0.019	0.015	0.012	0.004	0.011		144.3	-0.002		144.302	-0.002		144.3	0.015		144.301	0.003	0.003	0.001	-0.001
144.4	-0.006	-0.002	-0.006	-0.003	-0.009	-0.008		144.4	0.096	0.078	0.062	0.042	0.02	0.013		144.4	-0.001	-0.001	-0.006	-0.009	-0.007	-0.006		144.401	0.022	0.019	0.014	0.011	0.004	0.011		144.4	-0.001		144.402	-0.002		144.4	0.014		144.401	0.002	0.003	0	-0.002
144.5	-0.005	-0.003	-0.005	-0.002	-0.009	-0.007		144.5	0.095	0.077	0.061	0.043	0.02	0.013		144.5	-0.002	-0.001	-0.006	-0.009	-0.007	-0.005		144.501	0.021	0.019	0.013	0.011	0.003	0.01		144.5	0.001		144.502	-0.003		144.5	0.016		144.501	0.001	0.002	-0.001	-0.003
144.6	-0.004	-0.003	-0.004	-0.001	-0.008	-0.007		144.6	0.095	0.077	0.06	0.043	0.02	0.014		144.6	-0.002	-0.001	-0.005	-0.009	-0.006	-0.005		144.601	0.022	0.02	0.014	0.011	0.003	0.011		144.6	0.001		144.602	-0.004		144.6	0.017		144.601	0.002	0.003	0	-0.003
144.7	-0.003	-0.002	-0.004	0	-0.007	-0.006		144.7	0.095	0.076	0.061	0.043	0.021	0.014		144.7	-0.003	-0.002	-0.006	-0.01	-0.006	-0.005		144.701	0.021	0.02	0.014	0.011	0.002	0.01		144.7	0.001		144.702	-0.003		144.7	0.017		144.701	0.002	0.002	0	-0.002
144.8	-0.001	0.001	-0.003	0.003	-0.006	-0.006		144.8	0.095	0.075	0.061	0.043	0.021	0.015		144.8	-0.004	-0.003	-0.006	-0.01	-0.006	-0.005		144.801	0.021	0.02	0.015	0.011	0.002	0.01		144.8	0.001		144.802	-0.004		144.8	0.018		144.801	0.002	0.002	0	-0.001
144.9	-0.002	0.001	-0.003	0.002	-0.007	-0.006		144.9	0.096	0.075	0.061	0.043	0.021	0.015		144.9	-0.005	-0.003	-0.005	-0.009	-0.005	-0.005		144.901	0.021	0.02	0.015	0.011	0.002	0.009		144.9	0.001		144.902	-0.005		144.9	0.018		144.901	0.002	0.003	0.001	-0.001
145	-0.002	0.001	-0.002	0.002	-0.007	-0.005		145	0.096	0.075	0.063	0.044	0.023	0.015		145	-0.005	-0.005	-0.007	-0.009	-0.006	-0.007		145.001	0.02	0.02	0.013	0.011	0.001	0.008		145	0.001		145.002	-0.004		145	0.018		145.001	0.003	0.003	0.001	-0.001
145.1	-0.002	0	-0.001	0.003	-0.007	-0.006		145.1	0.097	0.074	0.062	0.045	0.024	0.015		145.1	-0.006	-0.005	-0.008	-0.009	-0.006	-0.007		145.101	0.018	0.02	0.012	0.01	0.001	0.007		145.1	0.001		145.102	-0.004		145.1	0.018		145.101	0.002	0.004	0.001	-0.001
145.2	0	0.001	-0.001	0.004	-0.006	-0.006		145.2	0.096	0.075	0.062	0.044	0.023	0.016		145.2	-0.006	-0.004	-0.006	-0.008	-0.006	-0.007		145.201	0.018	0.021	0.012	0.011	0.001	0.005		145.2	0		145.202	-0.004		145.2	0.02		145.201	0.003	0.004	0.002	0
145.3	-0.001	0.002	0	0.004	-0.005	-0.005		145.3	0.096	0.075	0.063	0.044	0.024	0.016		145.3	-0.006	-0.004	-0.007	-0.01	-0.006	-0.006		145.301	0.017	0.021	0.012	0.011	0	0.005		145.3	-0.001		145.302	-0.006		145.3	0.019		145.301	0.003	0.005	0.002	0.001
145.4	-0.001	0.001	0	0.003	-0.006	-0.005		145.4	0.097	0.075	0.063	0.045	0.025	0.016		145.4	-0.007	-0.003	-0.006	-0.009	-0.006	-0.006		145.401	0.017	0.022	0.012	0.011	0.001	0.006		145.4	-0.001		145.402	-0.005		145.4	0.019		145.401	0.003	0.005	0.002	0.001
145.5	0.001	0.002	0.001	0.003	-0.006	-0.005		145.5	0.097	0.075	0.063	0.045	0.027	0.016		145.5	-0.005	-0.001	-0.005	-0.008	-0.006	-0.005		145.501	0.017	0.021	0.012	0.012	0.003	0.005		145.5	-0.001		145.502	-0.007		145.5	0.019		145.501	0.003	0.006	0.002	0.001
145.6	0	0.002	0.001	0.004	-0.004	-0.006		145.6	0.098	0.077	0.065	0.045	0.028	0.017		145.6	-0.004	-0.001	-0.004	-0.007	-0.006	-0.004		145.601	0.018	0.022	0.013	0.013	0.004	0.006		145.6	-0.002		145.602	-0.007		145.6	0.017		145.601	0.002	0.005	0.002	0.001
145.7	0.001	0.002	0.001	0.003	-0.005	-0.006		145.7	0.098	0.078	0.066	0.047	0.027	0.018		145.7	-0.003	-0.001	-0.005	-0.007	-0.006	-0.005		145.701	0.018	0.022	0.013	0.012	0.004	0.006		145.7	-0.002		145.702	-0.007		145.7	0.018		145.701	0.004	0.006	0.003	0.002
145.8	0	0.002	0.001	0.001	-0.005	-0.006		145.8	0.099	0.076	0.065	0.047	0.026	0.018		145.8	-0.002	0	-0.004	-0.007	-0.006	-0.004		145.801	0.019	0.023	0.015	0.012	0.006	0.008		145.8	-0.003		145.802	-0.008		145.8	0.018		145.801	0.005	0.006	0.004	0.002
145.9	-0.001	0.001	0	0	-0.005	-0.005		145.9	0.1	0.078	0.064	0.047	0.027	0.018		145.9	-0.003	0	-0.004	-0.008	-0.006	-0.004		145.901	0.02	0.023	0.015	0.013	0.006	0.009		145.9	-0.002		145.902	-0.007		145.9	0.016		145.901	0.005	0.005	0.003	0.002
146	-0.001	0	0	-0.001	-0.005	-0.006		146	0.1	0.079	0.064	0.047	0.027	0.018		146	-0.003	0	-0.003	-0.009	-0.006	-0.003		146.001	0.021	0.024	0.015	0.014	0.007	0.01		146	-0.003		146.002	-0.007		146	0.015		146.001	0.005	0.005	0.002	0.002
146.1	-0.001	0.001	0	-0.002	-0.005	-0.005		146.1	0.099	0.08	0.064	0.046	0.027	0.018		146.1	-0.002	0.002	-0.002	-0.009	-0.004	-0.003		146.101	0.021	0.024	0.016	0.014	0.008	0.011		146.1	-0.003		146.102	-0.007		146.1	0.014		146.101	0.005	0.006	0.002	0.003
146.2	-0.002	0	0	-0.001	-0.005	-0.005		146.2	0.1	0.081	0.063	0.047	0.026	0.018		146.2	-0.002	0.002	-0.003	-0.01	-0.003	-0.003		146.201	0.021	0.024	0.015	0.014	0.009	0.01		146.2	-0.002		146.202	-0.008		146.2	0.013		146.201	0.005	0.006	0.002	0.003
146.3	-0.002	0	0	-0.001	-0.004	-0.006		146.3	0.1	0.082	0.063	0.046	0.026	0.017		146.3	-0.003	0.002	-0.003	-0.011	-0.004	-0.004		146.301	0.021	0.022	0.013	0.013	0.007	0.01		146.3	-0.001		146.302	-0.007		146.3	0.011		146.301	0.004	0.006	0.003	0.003
146.4	-0.002	0	0.002	0	-0.003	-0.006		146.4	0.099	0.082	0.063	0.045	0.025	0.016		146.4	-0.002	0.003	-0.003	-0.01	-0.004	-0.003		146.401	0.021	0.02	0.013	0.014	0.007	0.009		146.4	-0.002		146.402	-0.008		146.4	0.01		146.401	0.004	0.007	0.004	0.003
146.5	-0.002	0	0.003	0.001	-0.003	-0.005		146.5	0.098	0.082	0.064	0.047	0.026	0.017		146.5	-0.003	0.002	-0.004	-0.01	-0.004	-0.003		146.501	0.021	0.02	0.013	0.014	0.007	0.009		146.5	-0.001		146.502	-0.009		146.5	0.009		146.501	0.003	0.006	0.003	0.003
146.6	-0.002	0.001	0.004	0.003	-0.003	-0.006		146.6	0.099	0.082	0.065	0.048	0.026	0.017		146.6	-0.004	0.002	-0.003	-0.01	-0.005	-0.003		146.601	0.022	0.019	0.013	0.014	0.007	0.01		146.6	-0.001		146.602	-0.01		146.6	0.008		146.601	0.004	0.007	0.003	0.004
146.7	-0.002	0.001	0.004	0.004	-0.001	-0.006		146.7	0.097	0.081	0.065	0.047	0.027	0.016		146.7	-0.005	0.001	-0.003	-0.011	-0.006	-0.004		146.701	0.021	0.019	0.012	0.013	0.006	0.008		146.7	-0.001		146.702	-0.009		146.7	0.007		146.701	0.003	0.006	0.004	0.005
146.8	-0.002	0.001	0.003	0.003	-0.003	-0.006		146.8	0.097	0.082	0.065	0.048	0.027	0.016		146.8	-0.006	0.001	-0.004	-0.012	-0.006	-0.004		146.801	0.021	0.017	0.012	0.012	0.006	0.007		146.8	-0.001		146.802	-0.011		146.8	0.007		146.801	0.003	0.007	0.005	0.005
146.9	-0.004	-0.001	0.003	0.002	-0.003	-0.007		146.9	0.095	0.081	0.066	0.048	0.027	0.016		146.9	-0.006	0.001	-0.003	-0.011	-0.005	-0.004		146.901	0.02	0.017	0.01	0.011	0.005	0.006		146.9	-0.003		146.902	-0.011		146.9	0.006		146.901	0.003	0.006	0.006	0.006
147	-0.003	0	0.003	0.003	-0.002	-0.007		147	0.093	0.08	0.065	0.048	0.027	0.015		147	-0.006	0	-0.002	-0.011	-0.005	-0.005		147.001	0.018	0.016	0.009	0.01	0.004	0.004		147	-0.002		147.002	-0.011		147	0.007		147.001	0.003	0.007	0.006	0.006
147.1	-0.002	0	0.004	0.003	-0.002	-0.006		147.1	0.093	0.08	0.064	0.047	0.026	0.015		147.1	-0.006	-0.001	-0.003	-0.011	-0.006	-0.005		147.101	0.017	0.014	0.008	0.009	0.003	0.003		147.1	-0.002		147.102	-0.011		147.1	0.008		147.101	0.001	0.006	0.006	0.006
147.2	-0.002	0	0.003	0.003	-0.002	-0.006		147.2	0.092	0.08	0.063	0.046	0.025	0.013		147.2	-0.006	-0.001	-0.001	-0.011	-0.006	-0.005		147.201	0.017	0.015	0.007	0.008	0.001	0.002		147.2	-0.003		147.202	-0.011		147.2	0.01		147.201	0.002	0.007	0.007	0.006
147.3	-0.002	-0.001	0.003	0.002	-0.003	-0.006		147.3	0.092	0.078	0.062	0.046	0.025	0.012		147.3	-0.007	-0.001	-0.002	-0.01	-0.006	-0.005		147.301	0.016	0.015	0.007	0.009	0	0.002		147.3	-0.004		147.302	-0.011		147.3	0.01		147.301	0.003	0.008	0.008	0.005
147.4	0	0	0.003	0.002	-0.003	-0.005		147.4	0.092	0.077	0.064	0.047	0.026	0.013		147.4	-0.008	-0.002	-0.002	-0.009	-0.006	-0.005		147.401	0.016	0.016	0.009	0.009	0.001	0.003		147.4	-0.005		147.402	-0.01		147.4	0.01		147.401	0.002	0.007	0.008	0.005
147.5	0.001	0.001	0.003	0.001	-0.003	-0.004		147.5	0.092	0.077	0.065	0.046	0.026	0.013		147.5	-0.007	-0.003	-0.001	-0.01	-0.006	-0.006		147.501	0.016	0.016	0.009	0.009	0.001	0.003		147.5	-0.006		147.502	-0.009		147.5	0.012		147.501	0.003	0.008	0.008	0.005
147.6	0	0	0.001	-0.001	-0.004	-0.005		147.6	0.092	0.077	0.065	0.046	0.025	0.014		147.6	-0.006	-0.002	-0.001	-0.009	-0.006	-0.005		147.601	0.017	0.017	0.011	0.01	0.001	0.004		147.6	-0.007		147.602	-0.008		147.6	0.012		147.601	0.005	0.008	0.007	0.005
147.7	0	0	0	-0.001	-0.006	-0.005		147.7	0.092	0.076	0.064	0.046	0.023	0.013		147.7	-0.008	-0.003	-0.003	-0.01	-0.006	-0.006		147.701	0.017	0.016	0.011	0.01	0.001	0.004		147.7	-0.006		147.702	-0.007		147.7	0.012		147.701	0.006	0.007	0.006	0.006
147.8	-0.001	-0.001	-0.001	-0.001	-0.008	-0.006		147.8	0.093	0.077	0.064	0.046	0.023	0.014		147.8	-0.008	-0.001	-0.002	-0.009	-0.005	-0.005		147.801	0.018	0.017	0.013	0.01	0.003	0.006		147.8	-0.007		147.802	-0.006		147.8	0.013		147.801	0.007	0.007	0.005	0.007
147.9	-0.001	-0.002	0	-0.002	-0.009	-0.006		147.9	0.095	0.079	0.065	0.046	0.024	0.015		147.9	-0.007	-0.001	-0.003	-0.008	-0.005	-0.005		147.901	0.019	0.018	0.015	0.011	0.004	0.006		147.9	-0.007		147.902	-0.005		147.9	0.012		147.901	0.007	0.006	0.004	0.007
148	-0.002	-0.002	-0.001	-0.002	-0.009	-0.006		148	0.095	0.079	0.065	0.046	0.023	0.014		148	-0.007	-0.001	-0.004	-0.008	-0.005	-0.004		148.001	0.019	0.018	0.015	0.012	0.005	0.006		148	-0.008		148.002	-0.004		148	0.013		148.001	0.007	0.007	0.002	0.007
148.1	-0.001	-0.001	-0.002	-0.002	-0.008	-0.006		148.1	0.098	0.08	0.066	0.045	0.022	0.014		148.1	-0.006	-0.001	-0.005	-0.008	-0.004	-0.004		148.101	0.02	0.018	0.015	0.014	0.006	0.007		148.1	-0.007		148.102	-0.004		148.1	0.013		148.101	0.007	0.008	0.002	0.007
148.2	-0.001	-0.002	-0.003	-0.001	-0.008	-0.007		148.2	0.098	0.081	0.065	0.045	0.021	0.014		148.2	-0.007	-0.002	-0.006	-0.007	-0.004	-0.004		148.201	0.02	0.018	0.015	0.013	0.005	0.006		148.2	-0.007		148.202	-0.003		148.2	0.013		148.201	0.007	0.007	0.002	0.006
148.3	0	-0.002	-0.003	-0.001	-0.008	-0.006		148.3	0.098	0.081	0.065	0.044	0.02	0.014		148.3	-0.007	-0.002	-0.007	-0.006	-0.005	-0.003		148.301	0.02	0.018	0.015	0.014	0.006	0.006		148.3	-0.005		148.302	-0.003		148.3	0.011		148.301	0.006	0.006	0.002	0.005
148.4	0	-0.001	-0.002	0	-0.008	-0.007		148.4	0.098	0.082	0.066	0.045	0.021	0.015		148.4	-0.006	-0.002	-0.005	-0.005	-0.004	-0.002		148.401	0.02	0.019	0.016	0.015	0.006	0.007		148.4	-0.004		148.402	-0.003		148.4	0.011		148.401	0.007	0.007	0.001	0.005
148.5	0	-0.001	-0.002	0	-0.008	-0.007		148.5	0.099	0.082	0.065	0.046	0.021	0.015		148.5	-0.006	-0.002	-0.004	-0.005	-0.004	-0.002		148.501	0.022	0.021	0.018	0.016	0.008	0.009		148.5	-0.003		148.502	-0.003		148.5	0.011		148.501	0.006	0.005	0	0.004
148.6	0	0	-0.001	0.001	-0.006	-0.007		148.6	0.1	0.083	0.066	0.046	0.021	0.016		148.6	-0.007	-0.003	-0.004	-0.006	-0.005	0		148.601	0.022	0.021	0.019	0.016	0.008	0.009		148.6	-0.002		148.602	-0.004		148.6	0.009		148.601	0.007	0.006	0	0.003
148.7	0	-0.001	-0.001	0.002	-0.005	-0.007		148.7	0.099	0.083	0.064	0.046	0.022	0.016		148.7	-0.006	-0.002	-0.003	-0.006	-0.004	0		148.701	0.023	0.022	0.019	0.017	0.008	0.01		148.7	-0.002		148.702	-0.004		148.7	0.009		148.701	0.006	0.006	0.001	0.003
148.8	-0.001	-0.003	-0.003	0.002	-0.006	-0.007		148.8	0.099	0.082	0.062	0.045	0.021	0.016		148.8	-0.005	-0.001	-0.002	-0.005	-0.003	0.001		148.801	0.023	0.022	0.018	0.016	0.008	0.009		148.8	-0.001		148.802	-0.005		148.8	0.008		148.801	0.006	0.006	0	0.002
148.9	-0.001	-0.002	-0.001	0.003	-0.005	-0.007		148.9	0.098	0.083	0.062	0.045	0.022	0.016		148.9	-0.005	-0.001	-0.001	-0.006	-0.004	0.001		148.901	0.022	0.022	0.017	0.015	0.007	0.009		148.9	-0.001		148.902	-0.004		148.9	0.008		148.901	0.006	0.005	0	0.002
149	-0.001	-0.001	0	0.003	-0.005	-0.006		149	0.097	0.082	0.06	0.043	0.022	0.016		149	-0.004	-0.001	0.001	-0.006	-0.004	0.001		149.001	0.021	0.023	0.017	0.014	0.006	0.009		149	0		149.002	-0.005		149	0.008		149.001	0.006	0.006	0	0.001
149.1	-0.003	-0.002	0.001	0.002	-0.005	-0.005		149.1	0.098	0.082	0.059	0.043	0.022	0.015		149.1	-0.005	-0.002	0.001	-0.007	-0.005	0.001		149.101	0.021	0.023	0.016	0.013	0.004	0.01		149.1	0.001		149.102	-0.005		149.1	0.007		149.101	0.005	0.006	0	-0.001
149.2	-0.003	-0.002	0.001	0.002	-0.004	-0.007		149.2	0.098	0.081	0.059	0.043	0.022	0.016		149.2	-0.005	-0.002	0.002	-0.006	-0.005	0.001		149.201	0.021	0.023	0.016	0.013	0.004	0.011		149.2	0		149.202	-0.006		149.2	0.008		149.201	0.004	0.007	0.001	-0.001
149.3	-0.003	-0.001	0.002	0.002	-0.004	-0.006		149.3	0.096	0.079	0.06	0.043	0.023	0.016		149.3	-0.004	-0.002	0.002	-0.006	-0.005	0.001		149.301	0.021	0.023	0.016	0.013	0.004	0.011		149.3	-0.001		149.302	-0.006		149.3	0.009		149.301	0.004	0.006	0.001	-0.002
149.4	-0.003	-0.001	0.002	0.001	-0.004	-0.006		149.4	0.096	0.078	0.061	0.043	0.024	0.016		149.4	-0.004	-0.002	0.002	-0.007	-0.005	0.001		149.401	0.021	0.022	0.016	0.013	0.003	0.01		149.4	-0.002		149.402	-0.006		149.4	0.009		149.401	0.003	0.004	0	-0.002
149.5	-0.003	0	0.002	0.001	-0.004	-0.007		149.5	0.095	0.077	0.061	0.043	0.024	0.016		149.5	-0.004	-0.003	0.002	-0.007	-0.005	0.001		149.501	0.02	0.02	0.014	0.012	0.002	0.011		149.5	-0.003		149.502	-0.007		149.5	0.011		149.501	0.003	0.004	-0.001	-0.001
149.6	-0.004	0	0.002	0	-0.005	-0.008		149.6	0.095	0.075	0.061	0.043	0.024	0.016		149.6	-0.003	-0.001	0.002	-0.006	-0.004	0.002		149.601	0.021	0.019	0.014	0.012	0.002	0.01		149.6	-0.003		149.602	-0.008		149.6	0.013		149.601	0.004	0.003	-0.001	-0.001
149.7	-0.003	-0.001	0.002	0.001	-0.004	-0.009		149.7	0.095	0.074	0.062	0.044	0.023	0.016		149.7	-0.004	-0.002	0.001	-0.006	-0.004	0.001		149.701	0.021	0.018	0.013	0.011	0.002	0.009		149.7	-0.004		149.702	-0.009		149.7	0.013		149.701	0.003	0.001	-0.002	-0.001
149.8	-0.004	-0.001	0.002	-0.001	-0.005	-0.011		149.8	0.095	0.073	0.063	0.044	0.023	0.017		149.8	-0.003	-0.002	0.001	-0.005	-0.003	0.002		149.801	0.021	0.017	0.013	0.011	0.002	0.009		149.8	-0.006		149.802	-0.011		149.8	0.015		149.801	0.003	0	-0.003	0
149.9	-0.004	-0.001	0.002	-0.001	-0.004	-0.012		149.9	0.095	0.072	0.063	0.044	0.022	0.016		149.9	-0.001	-0.002	0.001	-0.004	-0.002	0.003		149.901	0.022	0.016	0.013	0.011	0.002	0.008		149.9	-0.008		149.902	-0.012		149.9	0.017		149.901	0.003	-0.001	-0.003	0

## Sheet: Fig 3
β'WD40 wild-type, S heptapeptide clientized (Figure 3A)								β'WD40 wild-type, S heptapeptide clientized scrambled (Figure 3B)			β'WD40 Tyr33Ala, S heptapeptide wild-type (Figure 3E)			β'WD40 Tyr33Ala, S heptapeptide clientized (Figure 3F)			β'WD40 Lys17Ala, S heptapeptide clientized (Figure 3G)
Time (secs)	6µM	3µM	1µM	0.5µM	0.1µM	0.05µM		Time (secs)	6 μM		Time (secs)	6 µM		Time (secs)	6 µM		Time (secs)	6 μM
0	0.102	0.025	0.027	0.024	0.014	0.001		0	-0.01		0	0.008		0	0.004		0	0.002
0.1	0.127	0.043	0.032	0.028	0.014	0.001		0.1	-0.01		0.1	0.007		0.1	0.003		0.1	0.001
0.2	0.153	0.062	0.038	0.031	0.013	0.002		0.2	-0.009		0.2	0.006		0.2	0.004		0.2	0
0.3	0.18	0.082	0.044	0.033	0.012	0.002		0.3	-0.009		0.3	0.005		0.3	0.003		0.3	-0.001
0.4	0.207	0.103	0.05	0.037	0.012	0.002		0.4	-0.009		0.4	0.005		0.4	0.003		0.4	-0.001
0.5	0.234	0.123	0.056	0.042	0.013	0.004		0.5	-0.01		0.5	0.005		0.5	0.003		0.5	0
0.6	0.259	0.142	0.063	0.046	0.013	0.004		0.6	-0.01		0.6	0.005		0.6	0.002		0.6	-0.001
0.7	0.281	0.16	0.068	0.049	0.013	0.005		0.7	-0.01		0.7	0.004		0.7	0.001		0.7	-0.001
0.8	0.3	0.175	0.073	0.052	0.013	0.006		0.8	-0.01		0.8	0.004		0.8	0		0.8	-0.001
0.9	0.314	0.188	0.077	0.054	0.014	0.006		0.9	-0.011		0.9	0.005		0.9	-0.001		0.9	-0.001
1	0.322	0.197	0.08	0.056	0.014	0.006		1	-0.011		1	0.005		1	-0.001		1	-0.001
1.1	0.325	0.202	0.082	0.058	0.014	0.007		1.1	-0.011		1.1	0.006		1.1	-0.001		1.1	-0.001
1.2	0.326	0.204	0.083	0.059	0.014	0.008		1.2	-0.012		1.2	0.007		1.2	-0.003		1.2	-0.001
1.3	0.326	0.207	0.084	0.058	0.014	0.008		1.3	-0.013		1.3	0.007		1.3	-0.003		1.3	-0.001
1.4	0.326	0.208	0.085	0.057	0.014	0.007		1.4	-0.013		1.4	0.007		1.4	-0.003		1.4	-0.001
1.5	0.327	0.21	0.086	0.058	0.014	0.008		1.5	-0.013		1.5	0.007		1.5	-0.002		1.5	0
1.6	0.326	0.212	0.086	0.059	0.013	0.008		1.6	-0.013		1.6	0.007		1.6	-0.003		1.6	0
1.7	0.326	0.213	0.087	0.058	0.013	0.007		1.7	-0.013		1.7	0.007		1.7	-0.003		1.7	0
1.8	0.325	0.213	0.086	0.057	0.013	0.006		1.8	-0.013		1.8	0.008		1.8	-0.003		1.8	0
1.9	0.325	0.213	0.086	0.058	0.011	0.005		1.9	-0.014		1.9	0.009		1.9	-0.002		1.9	0
2	0.325	0.214	0.087	0.059	0.013	0.004		2	-0.015		2	0.008		2	-0.002		2	0.001
2.1	0.322	0.212	0.086	0.059	0.011	0.004		2.1	-0.015		2.1	0.008		2.1	-0.001		2.1	-0.001
2.2	0.322	0.211	0.086	0.057	0.01	0.004		2.2	-0.016		2.2	0.008		2.2	0		2.2	-0.001
2.3	0.321	0.212	0.087	0.058	0.011	0.005		2.3	-0.018		2.3	0.007		2.3	0.001		2.3	-0.001
2.4	0.32	0.211	0.087	0.059	0.011	0.005		2.4	-0.019		2.4	0.008		2.4	0.003		2.4	0
2.5	0.32	0.211	0.087	0.061	0.011	0.005		2.5	-0.021		2.5	0.007		2.5	0.002		2.5	0
2.6	0.32	0.21	0.087	0.06	0.011	0.006		2.6	-0.02		2.6	0.006		2.6	0.002		2.6	-0.001
2.7	0.321	0.21	0.087	0.06	0.013	0.006		2.7	-0.021		2.7	0.006		2.7	0.001		2.7	0
2.8	0.323	0.212	0.087	0.061	0.014	0.007		2.8	-0.022		2.8	0.005		2.8	0		2.8	0
2.9	0.323	0.212	0.087	0.062	0.015	0.006		2.9	-0.022		2.9	0.006		2.9	-0.001		2.9	0
3	0.323	0.213	0.087	0.063	0.015	0.007		3	-0.021		3	0.006		3	0		3	0
3.1	0.326	0.214	0.088	0.064	0.016	0.007		3.1	-0.02		3.1	0.006		3.1	-0.001		3.1	0.001
3.2	0.326	0.213	0.089	0.064	0.017	0.007		3.2	-0.021		3.2	0.006		3.2	-0.001		3.2	0.001
3.3	0.328	0.215	0.091	0.065	0.018	0.007		3.3	-0.021		3.3	0.005		3.3	-0.001		3.3	0.001
3.4	0.328	0.216	0.091	0.065	0.019	0.007		3.4	-0.019		3.4	0.005		3.4	-0.001		3.4	0.002
3.5	0.329	0.217	0.091	0.066	0.02	0.008		3.5	-0.019		3.5	0.006		3.5	-0.001		3.5	0.002
3.6	0.328	0.217	0.09	0.065	0.019	0.006		3.6	-0.019		3.6	0.004		3.6	-0.001		3.6	0.003
3.7	0.329	0.218	0.09	0.065	0.02	0.006		3.7	-0.018		3.7	0.003		3.7	-0.002		3.7	0.003
3.8	0.328	0.217	0.09	0.064	0.02	0.005		3.8	-0.017		3.8	0.003		3.8	-0.002		3.8	0.003
3.9	0.328	0.217	0.091	0.064	0.02	0.006		3.9	-0.016		3.9	0.002		3.9	-0.001		3.9	0.002
4	0.327	0.218	0.092	0.064	0.021	0.006		4	-0.016		4	0.002		4	-0.001		4	0.003
4.1	0.325	0.216	0.091	0.062	0.019	0.006		4.1	-0.015		4.1	0		4.1	0		4.1	0.003
4.2	0.325	0.216	0.091	0.061	0.019	0.006		4.2	-0.016		4.2	0		4.2	0.001		4.2	0.003
4.3	0.324	0.215	0.091	0.06	0.019	0.006		4.3	-0.015		4.3	0		4.3	0.001		4.3	0.003
4.4	0.322	0.214	0.089	0.058	0.016	0.006		4.4	-0.016		4.4	0.001		4.4	0.001		4.4	0.002
4.5	0.322	0.213	0.089	0.057	0.017	0.007		4.5	-0.017		4.5	0.002		4.5	0		4.5	0.002
4.6	0.324	0.214	0.09	0.057	0.018	0.007		4.6	-0.016		4.6	0.002		4.6	0		4.6	0.002
4.7	0.324	0.214	0.089	0.057	0.019	0.008		4.7	-0.016		4.7	0.002		4.7	0		4.7	0.002
4.8	0.325	0.215	0.089	0.057	0.019	0.008		4.8	-0.014		4.8	0.002		4.8	0		4.8	0.001
4.9	0.326	0.214	0.089	0.057	0.018	0.008		4.9	-0.014		4.9	0.004		4.9	-0.001		4.9	0.001
5	0.326	0.214	0.09	0.057	0.019	0.009		5	-0.013		5	0.005		5	-0.001		5	0
5.1	0.326	0.214	0.09	0.058	0.019	0.008		5.1	-0.015		5.1	0.006		5.1	0		5.1	-0.002
5.2	0.325	0.214	0.091	0.059	0.018	0.008		5.2	-0.015		5.2	0.006		5.2	0		5.2	-0.002
5.3	0.326	0.214	0.091	0.06	0.018	0.008		5.3	-0.015		5.3	0.006		5.3	-0.001		5.3	-0.002
5.4	0.325	0.214	0.091	0.06	0.017	0.008		5.4	-0.015		5.4	0.007		5.4	-0.001		5.4	-0.003
5.5	0.326	0.215	0.091	0.061	0.016	0.009		5.5	-0.015		5.5	0.006		5.5	-0.001		5.5	-0.003
5.6	0.326	0.215	0.091	0.06	0.015	0.008		5.6	-0.016		5.6	0.004		5.6	-0.001		5.6	-0.004
5.7	0.326	0.216	0.092	0.061	0.015	0.008		5.7	-0.015		5.7	0.003		5.7	0		5.7	-0.005
5.8	0.327	0.217	0.094	0.062	0.016	0.009		5.8	-0.015		5.8	0.002		5.8	0		5.8	-0.004
5.9	0.327	0.216	0.094	0.062	0.015	0.009		5.9	-0.015		5.9	0.001		5.9	0.001		5.9	-0.003
6	0.327	0.216	0.094	0.063	0.014	0.009		6	-0.015		6	0.001		6	0.002		6	-0.003
6.1	0.327	0.215	0.093	0.063	0.014	0.008		6.1	-0.014		6.1	0.001		6.1	0		6.1	-0.003
6.2	0.326	0.215	0.092	0.061	0.014	0.008		6.2	-0.015		6.2	0.002		6.2	0		6.2	-0.003
6.3	0.326	0.215	0.092	0.062	0.013	0.007		6.3	-0.016		6.3	0.001		6.3	-0.001		6.3	-0.003
6.4	0.328	0.216	0.092	0.063	0.014	0.007		6.4	-0.016		6.4	0.001		6.4	-0.001		6.4	-0.002
6.5	0.329	0.216	0.093	0.062	0.015	0.007		6.5	-0.017		6.5	0.002		6.5	-0.001		6.5	-0.001
6.6	0.33	0.217	0.093	0.063	0.015	0.007		6.6	-0.016		6.6	0.002		6.6	-0.002		6.6	-0.001
6.7	0.33	0.217	0.091	0.062	0.016	0.007		6.7	-0.017		6.7	0.002		6.7	-0.003		6.7	0
6.8	0.33	0.217	0.091	0.062	0.017	0.008		6.8	-0.016		6.8	0.003		6.8	-0.004		6.8	-0.001
6.9	0.33	0.215	0.092	0.062	0.017	0.008		6.9	-0.017		6.9	0.002		6.9	-0.003		6.9	-0.002
7	0.329	0.215	0.092	0.062	0.017	0.007		7	-0.017		7	0.003		7	-0.003		7	-0.002
7.1	0.327	0.214	0.091	0.062	0.018	0.007		7.1	-0.016		7.1	0.002		7.1	-0.003		7.1	-0.002
7.2	0.328	0.215	0.091	0.063	0.018	0.007		7.2	-0.016		7.2	0.002		7.2	-0.002		7.2	0
7.3	0.328	0.214	0.091	0.062	0.019	0.008		7.3	-0.017		7.3	0.002		7.3	-0.003		7.3	-0.001
7.4	0.327	0.213	0.09	0.061	0.018	0.007		7.4	-0.015		7.4	0.002		7.4	-0.002		7.4	-0.001
7.5	0.327	0.212	0.09	0.061	0.017	0.006		7.5	-0.015		7.5	0.002		7.5	-0.002		7.5	-0.001
7.6	0.326	0.211	0.089	0.06	0.017	0.005		7.6	-0.015		7.6	0.002		7.6	-0.003		7.6	-0.001
7.7	0.325	0.21	0.089	0.06	0.016	0.004		7.7	-0.014		7.7	0.002		7.7	-0.002		7.7	-0.001
7.8	0.324	0.209	0.09	0.061	0.016	0.004		7.8	-0.014		7.8	0.002		7.8	-0.003		7.8	0
7.9	0.323	0.208	0.09	0.06	0.016	0.003		7.9	-0.015		7.9	0.001		7.9	-0.003		7.9	0
8	0.323	0.208	0.091	0.06	0.017	0.003		8	-0.016		8	0		8	-0.004		8	0
8.1	0.321	0.208	0.091	0.06	0.016	0.003		8.1	-0.016		8.1	0		8.1	-0.005		8.1	0.001
8.2	0.32	0.208	0.091	0.06	0.015	0.003		8.2	-0.017		8.2	-0.001		8.2	-0.004		8.2	0.001
8.3	0.321	0.209	0.091	0.06	0.016	0.001		8.3	-0.017		8.3	-0.002		8.3	-0.003		8.3	0.001
8.4	0.321	0.209	0.091	0.059	0.015	0.001		8.4	-0.018		8.4	-0.001		8.4	-0.004		8.4	0.001
8.5	0.32	0.209	0.09	0.059	0.016	0.001		8.5	-0.02		8.5	0		8.5	-0.004		8.5	0.001
8.6	0.321	0.209	0.089	0.06	0.015	0.002		8.6	-0.02		8.6	-0.001		8.6	-0.004		8.6	0
8.7	0.321	0.21	0.089	0.06	0.015	0.002		8.7	-0.022		8.7	0		8.7	-0.004		8.7	0.001
8.8	0.321	0.209	0.091	0.06	0.015	0.004		8.8	-0.02		8.8	-0.001		8.8	-0.002		8.8	-0.001
8.9	0.321	0.209	0.092	0.061	0.015	0.004		8.9	-0.021		8.9	-0.002		8.9	-0.001		8.9	-0.001
9	0.323	0.211	0.092	0.061	0.016	0.004		9	-0.02		9	-0.002		9	-0.001		9	-0.001
9.1	0.324	0.212	0.093	0.063	0.017	0.005		9.1	-0.019		9.1	-0.002		9.1	0.001		9.1	0
9.2	0.325	0.211	0.092	0.062	0.017	0.006		9.2	-0.019		9.2	-0.001		9.2	0.001		9.2	0
9.3	0.324	0.211	0.093	0.063	0.017	0.006		9.3	-0.018		9.3	0		9.3	0.002		9.3	-0.001
9.4	0.324	0.212	0.092	0.062	0.016	0.006		9.4	-0.018		9.4	0.002		9.4	0.001		9.4	-0.001
9.5	0.325	0.212	0.091	0.063	0.017	0.006		9.5	-0.018		9.5	0.002		9.5	0		9.5	0
9.6	0.325	0.212	0.091	0.063	0.016	0.006		9.6	-0.018		9.6	0.002		9.6	-0.001		9.6	0
9.7	0.326	0.211	0.09	0.063	0.016	0.006		9.7	-0.018		9.7	0.003		9.7	-0.001		9.7	0
9.8	0.325	0.21	0.09	0.063	0.017	0.006		9.8	-0.019		9.8	0.002		9.8	-0.002		9.8	0
9.9	0.326	0.211	0.091	0.063	0.017	0.006		9.9	-0.021		9.9	0.001		9.9	-0.002		9.9	0
10	0.326	0.212	0.091	0.063	0.017	0.006		10	-0.021		10	0		10	-0.002		10	-0.001
10.1	0.324	0.213	0.091	0.063	0.017	0.006		10.1	-0.021		10.1	0.001		10.1	-0.001		10.1	-0.001
10.2	0.325	0.212	0.09	0.064	0.017	0.007		10.2	-0.021		10.2	0		10.2	-0.001		10.2	-0.002
10.3	0.324	0.212	0.089	0.062	0.016	0.007		10.3	-0.022		10.3	0		10.3	-0.002		10.3	-0.003
10.4	0.324	0.211	0.088	0.061	0.016	0.006		10.4	-0.023		10.4	0		10.4	-0.003		10.4	-0.004
10.5	0.325	0.212	0.089	0.064	0.017	0.007		10.5	-0.023		10.5	0		10.5	-0.003		10.5	-0.004
10.6	0.325	0.212	0.09	0.064	0.015	0.009		10.6	-0.024		10.6	0		10.6	-0.002		10.6	-0.003
10.7	0.323	0.212	0.09	0.064	0.016	0.009		10.7	-0.023		10.7	0		10.7	-0.002		10.7	-0.003
10.8	0.323	0.212	0.09	0.064	0.016	0.009		10.8	-0.022		10.8	-0.001		10.8	-0.002		10.8	-0.004
10.9	0.323	0.211	0.09	0.065	0.016	0.009		10.9	-0.023		10.9	0		10.9	-0.003		10.9	-0.004
11	0.324	0.211	0.09	0.065	0.017	0.009		11	-0.022		11	0		11	-0.002		11	-0.003
11.1	0.324	0.211	0.09	0.067	0.017	0.01		11.1	-0.022		11.1	0.002		11.1	-0.003		11.1	-0.002
11.2	0.323	0.211	0.09	0.066	0.017	0.01		11.2	-0.021		11.2	0.003		11.2	-0.003		11.2	-0.001
11.3	0.322	0.211	0.09	0.065	0.018	0.01		11.3	-0.021		11.3	0.003		11.3	-0.002		11.3	0.001
11.4	0.323	0.212	0.089	0.064	0.018	0.011		11.4	-0.02		11.4	0.002		11.4	-0.002		11.4	0.002
11.5	0.323	0.211	0.089	0.064	0.018	0.011		11.5	-0.02		11.5	0.001		11.5	-0.003		11.5	0.004
11.6	0.322	0.209	0.089	0.062	0.018	0.009		11.6	-0.019		11.6	0.001		11.6	-0.002		11.6	0.005
11.7	0.322	0.209	0.089	0.062	0.019	0.009		11.7	-0.02		11.7	0.001		11.7	-0.002		11.7	0.004
11.8	0.322	0.209	0.09	0.062	0.019	0.009		11.8	-0.019		11.8	0		11.8	-0.003		11.8	0.005
11.9	0.322	0.209	0.092	0.061	0.019	0.008		11.9	-0.02		11.9	0		11.9	-0.003		11.9	0.004
12	0.321	0.21	0.093	0.061	0.018	0.008		12	-0.019		12	0		12	-0.002		12	0.003
12.1	0.32	0.208	0.094	0.061	0.019	0.007		12.1	-0.019		12.1	0		12.1	-0.003		12.1	0.003
12.2	0.319	0.208	0.093	0.06	0.018	0.007		12.2	-0.02		12.2	0		12.2	-0.003		12.2	0.002
12.3	0.32	0.209	0.093	0.06	0.018	0.008		12.3	-0.02		12.3	0.001		12.3	-0.003		12.3	0.001
12.4	0.32	0.209	0.093	0.061	0.019	0.008		12.4	-0.019		12.4	0.001		12.4	-0.004		12.4	0
12.5	0.319	0.209	0.094	0.062	0.019	0.009		12.5	-0.02		12.5	0.001		12.5	-0.004		12.5	0
12.6	0.319	0.21	0.093	0.062	0.018	0.009		12.6	-0.019		12.6	0.001		12.6	-0.004		12.6	0
12.7	0.318	0.209	0.093	0.061	0.017	0.009		12.7	-0.019		12.7	0.001		12.7	-0.004		12.7	0
12.8	0.318	0.209	0.091	0.061	0.017	0.008		12.8	-0.019		12.8	0.001		12.8	-0.004		12.8	-0.001
12.9	0.319	0.209	0.09	0.062	0.018	0.008		12.9	-0.019		12.9	0.001		12.9	-0.003		12.9	0
13	0.318	0.209	0.09	0.062	0.017	0.007		13	-0.018		13	0.001		13	-0.003		13	0
13.1	0.318	0.21	0.09	0.061	0.017	0.007		13.1	-0.018		13.1	0.001		13.1	-0.003		13.1	0.001
13.2	0.317	0.211	0.089	0.06	0.017	0.007		13.2	-0.018		13.2	0		13.2	-0.001		13.2	0.002
13.3	0.317	0.211	0.088	0.061	0.016	0.007		13.3	-0.018		13.3	0		13.3	0		13.3	0.003
13.4	0.317	0.211	0.088	0.061	0.016	0.006		13.4	-0.016		13.4	0		13.4	0		13.4	0.003
13.5	0.317	0.21	0.088	0.062	0.016	0.005		13.5	-0.016		13.5	0		13.5	0.001		13.5	0.003
13.6	0.317	0.209	0.086	0.06	0.015	0.003		13.6	-0.015		13.6	0		13.6	0.002		13.6	0.002
13.7	0.317	0.21	0.087	0.061	0.015	0.002		13.7	-0.015		13.7	0.001		13.7	0.001		13.7	0.002
13.8	0.318	0.209	0.089	0.06	0.015	0.002		13.8	-0.014		13.8	0.001		13.8	0.001		13.8	0.002
13.9	0.317	0.209	0.089	0.06	0.016	0.001		13.9	-0.015		13.9	0		13.9	0.001		13.9	0.001
14	0.316	0.208	0.09	0.06	0.015	0.001		14	-0.015		14	0		14	0.001		14	0.002
14.1	0.318	0.209	0.091	0.062	0.017	0.002		14.1	-0.015		14.1	0.001		14.1	0		14.1	0.002
14.2	0.317	0.209	0.091	0.062	0.017	0.002		14.2	-0.015		14.2	0.002		14.2	0.001		14.2	0.001
14.3	0.318	0.209	0.091	0.063	0.016	0.004		14.3	-0.015		14.3	0.001		14.3	0		14.3	0
14.4	0.318	0.209	0.091	0.063	0.016	0.003		14.4	-0.015		14.4	0.002		14.4	0		14.4	0
14.5	0.317	0.209	0.091	0.063	0.015	0.004		14.5	-0.016		14.5	0.002		14.5	-0.001		14.5	-0.001
14.6	0.319	0.209	0.089	0.063	0.015	0.004		14.6	-0.015		14.6	0		14.6	0		14.6	-0.001
14.7	0.318	0.209	0.089	0.062	0.015	0.005		14.7	-0.016		14.7	0		14.7	0		14.7	-0.001
14.8	0.318	0.21	0.088	0.062	0.016	0.006		14.8	-0.017		14.8	-0.001		14.8	-0.001		14.8	-0.003
14.9	0.318	0.21	0.088	0.062	0.016	0.007		14.9	-0.017		14.9	-0.001		14.9	-0.001		14.9	-0.003
15	0.318	0.21	0.088	0.061	0.016	0.008		15	-0.018		15	-0.001		15	-0.001		15	-0.003
15.1	0.318	0.211	0.089	0.06	0.018	0.009		15.1	-0.019		15.1	-0.002		15.1	-0.001		15.1	-0.004
15.2	0.318	0.211	0.089	0.06	0.017	0.009		15.2	-0.019		15.2	-0.003		15.2	-0.001		15.2	-0.004
15.3	0.318	0.212	0.089	0.06	0.017	0.008		15.3	-0.017		15.3	-0.002		15.3	-0.002		15.3	-0.004
15.4	0.317	0.211	0.089	0.059	0.018	0.007		15.4	-0.017		15.4	-0.002		15.4	-0.002		15.4	-0.003
15.5	0.316	0.211	0.089	0.058	0.017	0.007		15.5	-0.018		15.5	-0.001		15.5	-0.002		15.5	-0.003
15.6	0.316	0.21	0.088	0.057	0.017	0.006		15.6	-0.018		15.6	-0.001		15.6	-0.003		15.6	-0.003
15.7	0.316	0.209	0.09	0.058	0.018	0.006		15.7	-0.018		15.7	0		15.7	-0.002		15.7	-0.003
15.8	0.316	0.208	0.091	0.057	0.016	0.006		15.8	-0.018		15.8	0		15.8	-0.002		15.8	-0.004
15.9	0.314	0.207	0.09	0.058	0.016	0.005		15.9	-0.018		15.9	0.001		15.9	-0.001		15.9	-0.003
16	0.313	0.205	0.091	0.057	0.015	0.005		16	-0.02		16	0.003		16	-0.001		16	-0.003
16.1	0.313	0.205	0.091	0.058	0.014	0.005		16.1	-0.019		16.1	0.004		16.1	-0.001		16.1	-0.005
16.2	0.312	0.205	0.091	0.057	0.013	0.004		16.2	-0.02		16.2	0.004		16.2	0		16.2	-0.005
16.3	0.311	0.204	0.091	0.058	0.013	0.004		16.3	-0.021		16.3	0.004		16.3	0.001		16.3	-0.005
16.4	0.312	0.204	0.091	0.059	0.013	0.003		16.4	-0.021		16.4	0.005		16.4	0.002		16.4	-0.005
16.5	0.313	0.205	0.091	0.06	0.014	0.003		16.5	-0.021		16.5	0.004		16.5	0.001		16.5	-0.005
16.6	0.313	0.205	0.091	0.06	0.015	0.004		16.6	-0.021		16.6	0.004		16.6	0.003		16.6	-0.004
16.7	0.313	0.205	0.091	0.061	0.016	0.005		16.7	-0.021		16.7	0.003		16.7	0.002		16.7	-0.005
16.8	0.313	0.206	0.092	0.063	0.016	0.006		16.8	-0.022		16.8	0.004		16.8	0.001		16.8	-0.005
16.9	0.313	0.205	0.092	0.062	0.017	0.006		16.9	-0.023		16.9	0.003		16.9	0.001		16.9	-0.005
17	0.315	0.207	0.093	0.063	0.018	0.007		17	-0.021		17	0.002		17	0.002		17	-0.005
17.1	0.316	0.207	0.093	0.063	0.018	0.007		17.1	-0.02		17.1	0		17.1	0.002		17.1	-0.005
17.2	0.316	0.207	0.092	0.063	0.019	0.007		17.2	-0.02		17.2	-0.001		17.2	0		17.2	-0.003
17.3	0.318	0.208	0.092	0.064	0.02	0.007		17.3	-0.019		17.3	0		17.3	-0.001		17.3	-0.001
17.4	0.318	0.208	0.092	0.064	0.02	0.008		17.4	-0.019		17.4	-0.001		17.4	-0.002		17.4	-0.001
17.5	0.317	0.208	0.092	0.063	0.021	0.008		17.5	-0.019		17.5	0		17.5	-0.002		17.5	0
17.6	0.318	0.207	0.091	0.063	0.02	0.008		17.6	-0.019		17.6	0.001		17.6	-0.003		17.6	0.001
17.7	0.318	0.208	0.092	0.063	0.021	0.009		17.7	-0.018		17.7	0.003		17.7	-0.003		17.7	0.002
17.8	0.318	0.208	0.092	0.062	0.019	0.008		17.8	-0.018		17.8	0.002		17.8	-0.004		17.8	0.002
17.9	0.317	0.208	0.092	0.061	0.019	0.008		17.9	-0.018		17.9	0.003		17.9	-0.004		17.9	0.002
18	0.316	0.207	0.092	0.059	0.018	0.008		18	-0.019		18	0.004		18	-0.006		18	0.002
18.1	0.316	0.208	0.092	0.06	0.018	0.008		18.1	-0.017		18.1	0.003		18.1	-0.006		18.1	0
18.2	0.316	0.208	0.091	0.059	0.018	0.008		18.2	-0.019		18.2	0.002		18.2	-0.006		18.2	0
18.3	0.316	0.208	0.091	0.059	0.019	0.008		18.3	-0.018		18.3	0.003		18.3	-0.005		18.3	0
18.4	0.315	0.208	0.091	0.058	0.018	0.008		18.4	-0.019		18.4	0.002		18.4	-0.006		18.4	0
18.5	0.314	0.208	0.091	0.059	0.018	0.007		18.5	-0.019		18.5	0.001		18.5	-0.006		18.5	-0.001
18.6	0.313	0.208	0.09	0.059	0.017	0.007		18.6	-0.019		18.6	0		18.6	-0.005		18.6	-0.002
18.7	0.313	0.207	0.09	0.059	0.017	0.007		18.7	-0.02		18.7	0		18.7	-0.005		18.7	-0.002
18.8	0.313	0.208	0.09	0.06	0.016	0.007		18.8	-0.02		18.8	0		18.8	-0.003		18.8	-0.003
18.9	0.312	0.208	0.089	0.059	0.016	0.007		18.9	-0.02		18.9	-0.001		18.9	-0.001		18.9	-0.003
19	0.312	0.208	0.088	0.06	0.016	0.007		19	-0.02		19	-0.002		19	0		19	-0.002
19.1	0.312	0.207	0.087	0.059	0.015	0.007		19.1	-0.02		19.1	-0.003		19.1	0		19.1	-0.002
19.2	0.312	0.206	0.086	0.058	0.015	0.006		19.2	-0.021		19.2	-0.002		19.2	0		19.2	0
19.3	0.312	0.206	0.086	0.059	0.016	0.004		19.3	-0.021		19.3	-0.002		19.3	0.001		19.3	0
19.4	0.313	0.206	0.087	0.058	0.016	0.004		19.4	-0.021		19.4	-0.002		19.4	0.002		19.4	0
19.5	0.314	0.206	0.087	0.059	0.016	0.003		19.5	-0.021		19.5	-0.001		19.5	0.003		19.5	0.001
19.6	0.315	0.205	0.088	0.059	0.015	0.004		19.6	-0.021		19.6	-0.001		19.6	0.003		19.6	0.002
19.7	0.317	0.207	0.091	0.061	0.016	0.005		19.7	-0.021		19.7	-0.001		19.7	0.002		19.7	0.002
19.8	0.317	0.207	0.092	0.061	0.016	0.004		19.8	-0.02		19.8	0		19.8	0.002		19.8	0.001
19.9	0.317	0.207	0.092	0.06	0.017	0.005		19.9	-0.02		19.9	0		19.9	0.002		19.9	0.002
20	0.317	0.206	0.093	0.059	0.017	0.006		20	-0.019		20	-0.001		20	0.002		20	0.002
20.1	0.318	0.206	0.093	0.059	0.017	0.006		20.1	-0.018		20.1	-0.003		20.1	0.001		20.1	0.001
20.2	0.317	0.205	0.092	0.058	0.018	0.006		20.2	-0.018		20.2	-0.003		20.2	0		20.2	0
20.3	0.318	0.206	0.093	0.059	0.017	0.007		20.3	-0.017		20.3	-0.002		20.3	-0.001		20.3	0
20.4	0.317	0.207	0.092	0.058	0.016	0.006		20.4	-0.016		20.4	-0.003		20.4	-0.002		20.4	0
20.5	0.316	0.206	0.091	0.058	0.016	0.006		20.5	-0.016		20.5	-0.003		20.5	-0.003		20.5	-0.001
20.6	0.315	0.207	0.091	0.058	0.014	0.005		20.6	-0.015		20.6	-0.002		20.6	-0.004		20.6	-0.001
20.7	0.315	0.207	0.09	0.058	0.015	0.005		20.7	-0.015		20.7	0.001		20.7	-0.003		20.7	-0.001
20.8	0.313	0.207	0.088	0.059	0.014	0.005		20.8	-0.015		20.8	0.002		20.8	-0.003		20.8	-0.002
20.9	0.312	0.208	0.087	0.058	0.015	0.005		20.9	-0.015		20.9	0.004		20.9	-0.003		20.9	-0.002
21	0.311	0.207	0.085	0.058	0.015	0.004		21	-0.015		21	0.005		21	-0.004		21	0
21.1	0.311	0.207	0.085	0.057	0.014	0.003		21.1	-0.015		21.1	0.005		21.1	-0.003		21.1	0
21.2	0.311	0.207	0.085	0.057	0.014	0.003		21.2	-0.017		21.2	0.006		21.2	-0.003		21.2	0
21.3	0.312	0.207	0.085	0.059	0.015	0.003		21.3	-0.017		21.3	0.007		21.3	-0.002		21.3	0.001
21.4	0.313	0.207	0.085	0.059	0.015	0.003		21.4	-0.018		21.4	0.006		21.4	-0.001		21.4	0.001
21.5	0.313	0.207	0.086	0.06	0.015	0.003		21.5	-0.019		21.5	0.007		21.5	-0.001		21.5	0
21.6	0.313	0.206	0.087	0.06	0.015	0.005		21.6	-0.018		21.6	0.006		21.6	0		21.6	0.001
21.7	0.315	0.206	0.087	0.062	0.017	0.006		21.7	-0.018		21.7	0.006		21.7	-0.001		21.7	0.002
21.8	0.314	0.206	0.087	0.062	0.018	0.006		21.8	-0.019		21.8	0.006		21.8	-0.001		21.8	0.002
21.9	0.314	0.206	0.087	0.061	0.019	0.007		21.9	-0.021		21.9	0.005		21.9	0.001		21.9	0.003
22	0.315	0.205	0.088	0.061	0.018	0.007		22	-0.021		22	0.004		22	0.001		22	0.003
22.1	0.316	0.205	0.088	0.061	0.018	0.008		22.1	-0.02		22.1	0.003		22.1	0		22.1	0.003
22.2	0.315	0.205	0.087	0.061	0.017	0.007		22.2	-0.019		22.2	0.003		22.2	0		22.2	0.002
22.3	0.315	0.206	0.088	0.061	0.016	0.006		22.3	-0.019		22.3	0.002		22.3	0		22.3	0.002
22.4	0.315	0.204	0.086	0.06	0.016	0.005		22.4	-0.019		22.4	0.001		22.4	-0.001		22.4	0.001
22.5	0.314	0.204	0.085	0.061	0.017	0.004		22.5	-0.019		22.5	0		22.5	0		22.5	0
22.6	0.314	0.204	0.085	0.062	0.017	0.004		22.6	-0.018		22.6	-0.001		22.6	-0.002		22.6	0
22.7	0.314	0.205	0.085	0.063	0.017	0.004		22.7	-0.019		22.7	0.001		22.7	-0.001		22.7	0
22.8	0.313	0.205	0.084	0.062	0.017	0.003		22.8	-0.018		22.8	0		22.8	-0.002		22.8	-0.001
22.9	0.313	0.206	0.086	0.062	0.017	0.003		22.9	-0.018		22.9	0.001		22.9	-0.002		22.9	0.001
23	0.313	0.206	0.086	0.061	0.016	0.003		23	-0.019		23	-0.001		23	-0.002		23	0.001
23.1	0.312	0.205	0.087	0.061	0.017	0.003		23.1	-0.019		23.1	-0.003		23.1	-0.004		23.1	0.001
23.2	0.314	0.205	0.088	0.06	0.017	0.004		23.2	-0.02		23.2	-0.004		23.2	-0.003		23.2	0.001
23.3	0.313	0.204	0.087	0.06	0.017	0.004		23.3	-0.021		23.3	-0.003		23.3	-0.004		23.3	0.002
23.4	0.311	0.204	0.087	0.058	0.017	0.004		23.4	-0.021		23.4	-0.005		23.4	-0.006		23.4	0.001
23.5	0.312	0.204	0.087	0.058	0.017	0.005		23.5	-0.021		23.5	-0.004		23.5	-0.007		23.5	-0.001
23.6	0.313	0.205	0.087	0.058	0.018	0.005		23.6	-0.02		23.6	-0.005		23.6	-0.007		23.6	-0.002
23.7	0.313	0.205	0.087	0.058	0.019	0.005		23.7	-0.02		23.7	-0.005		23.7	-0.008		23.7	-0.003
23.8	0.312	0.205	0.088	0.058	0.019	0.006		23.8	-0.022		23.8	-0.004		23.8	-0.008		23.8	-0.003
23.9	0.312	0.205	0.088	0.057	0.019	0.007		23.9	-0.022		23.9	-0.003		23.9	-0.006		23.9	-0.004
24	0.312	0.205	0.088	0.055	0.018	0.006		24	-0.022		24	-0.003		24	-0.004		24	-0.003
24.1	0.312	0.205	0.088	0.056	0.018	0.006		24.1	-0.02		24.1	-0.002		24.1	-0.004		24.1	-0.003
24.2	0.311	0.205	0.088	0.056	0.017	0.004		24.2	-0.02		24.2	-0.001		24.2	-0.004		24.2	-0.003
24.3	0.311	0.204	0.088	0.056	0.017	0.004		24.3	-0.02		24.3	-0.002		24.3	-0.003		24.3	-0.002
24.4	0.31	0.204	0.088	0.057	0.016	0.004		24.4	-0.021		24.4	-0.002		24.4	-0.003		24.4	-0.002
24.5	0.31	0.205	0.089	0.057	0.016	0.004		24.5	-0.02		24.5	-0.002		24.5	-0.004		24.5	-0.001
24.6	0.309	0.206	0.089	0.057	0.016	0.004		24.6	-0.019		24.6	-0.003		24.6	-0.005		24.6	-0.001
24.7	0.309	0.207	0.089	0.057	0.015	0.004		24.7	-0.019		24.7	-0.003		24.7	-0.004		24.7	0
24.8	0.309	0.206	0.088	0.057	0.016	0.004		24.8	-0.018		24.8	-0.003		24.8	-0.004		24.8	0.002
24.9	0.308	0.207	0.089	0.058	0.016	0.005		24.9	-0.017		24.9	-0.004		24.9	-0.005		24.9	0.004
25	0.309	0.206	0.088	0.059	0.016	0.005		25	-0.018		25	-0.005		25	-0.006		25	0.003
25.1	0.309	0.206	0.087	0.059	0.018	0.005		25.1	-0.017		25.1	-0.004		25.1	-0.006		25.1	0.004
25.2	0.31	0.206	0.088	0.059	0.018	0.006		25.2	-0.016		25.2	-0.004		25.2	-0.006		25.2	0.004
25.3	0.311	0.206	0.087	0.061	0.018	0.007		25.3	-0.017		25.3	-0.003		25.3	-0.007		25.3	0.003
25.4	0.311	0.207	0.086	0.061	0.018	0.007		25.4	-0.016		25.4	-0.004		25.4	-0.008		25.4	0.002
25.5	0.312	0.207	0.086	0.061	0.018	0.008		25.5	-0.016		25.5	-0.004		25.5	-0.006		25.5	0.001
25.6	0.311	0.207	0.085	0.06	0.018	0.007		25.6	-0.016		25.6	-0.003		25.6	-0.005		25.6	0
25.7	0.311	0.206	0.086	0.06	0.018	0.008		25.7	-0.016		25.7	-0.003		25.7	-0.004		25.7	0
25.8	0.311	0.205	0.086	0.06	0.017	0.009		25.8	-0.017		25.8	-0.002		25.8	-0.004		25.8	0.001
25.9	0.31	0.204	0.086	0.06	0.018	0.008		25.9	-0.017		25.9	0		25.9	-0.002		25.9	0.001
26	0.309	0.204	0.086	0.06	0.018	0.007		26	-0.017		26	0.002		26	-0.002		26	0.001
26.1	0.309	0.203	0.086	0.06	0.017	0.006		26.1	-0.017		26.1	0.003		26.1	-0.001		26.1	0.001
26.2	0.31	0.203	0.086	0.06	0.016	0.005		26.2	-0.018		26.2	0.004		26.2	-0.002		26.2	0
26.3	0.31	0.203	0.088	0.059	0.017	0.005		26.3	-0.018		26.3	0.004		26.3	-0.002		26.3	0.001
26.4	0.311	0.203	0.089	0.059	0.017	0.005		26.4	-0.019		26.4	0.003		26.4	-0.002		26.4	0.002
26.5	0.311	0.202	0.089	0.058	0.018	0.004		26.5	-0.019		26.5	0.003		26.5	-0.002		26.5	0.001
26.6	0.311	0.202	0.089	0.058	0.018	0.004		26.6	-0.019		26.6	0.002		26.6	-0.001		26.6	0
26.7	0.311	0.201	0.089	0.058	0.019	0.004		26.7	-0.019		26.7	0.002		26.7	-0.001		26.7	0.001
26.8	0.312	0.2	0.088	0.058	0.021	0.005		26.8	-0.019		26.8	0.002		26.8	-0.002		26.8	0.001
26.9	0.312	0.201	0.088	0.059	0.021	0.004		26.9	-0.02		26.9	0.003		26.9	-0.002		26.9	0.001
27	0.312	0.2	0.087	0.058	0.02	0.003		27	-0.019		27	0.003		27	-0.002		27	0.001
27.1	0.313	0.201	0.088	0.059	0.021	0.004		27.1	-0.018		27.1	0.003		27.1	-0.001		27.1	0.001
27.2	0.313	0.201	0.087	0.059	0.021	0.005		27.2	-0.019		27.2	0.002		27.2	-0.001		27.2	-0.001
27.3	0.313	0.202	0.087	0.06	0.022	0.005		27.3	-0.019		27.3	0.003		27.3	-0.001		27.3	-0.001
27.4	0.311	0.202	0.086	0.058	0.02	0.005		27.4	-0.018		27.4	0.004		27.4	-0.002		27.4	0
27.5	0.31	0.203	0.087	0.058	0.02	0.006		27.5	-0.018		27.5	0.003		27.5	-0.002		27.5	0
27.6	0.309	0.203	0.087	0.059	0.019	0.006		27.6	-0.018		27.6	0.003		27.6	-0.003		27.6	0
27.7	0.308	0.204	0.087	0.06	0.018	0.007		27.7	-0.019		27.7	0.003		27.7	-0.003		27.7	0.002
27.8	0.307	0.205	0.087	0.061	0.019	0.008		27.8	-0.019		27.8	0.003		27.8	-0.004		27.8	0.002
27.9	0.305	0.206	0.087	0.061	0.018	0.007		27.9	-0.018		27.9	0.004		27.9	-0.004		27.9	0.001
28	0.305	0.206	0.088	0.061	0.019	0.008		28	-0.018		28	0.004		28	-0.005		28	0.001
28.1	0.305	0.207	0.088	0.06	0.019	0.008		28.1	-0.018		28.1	0.002		28.1	-0.005		28.1	0.002
28.2	0.306	0.207	0.088	0.06	0.019	0.008		28.2	-0.018		28.2	0.002		28.2	-0.005		28.2	0.003
28.3	0.306	0.207	0.088	0.06	0.019	0.008		28.3	-0.016		28.3	0		28.3	-0.005		28.3	0.004
28.4	0.306	0.206	0.087	0.06	0.02	0.008		28.4	-0.016		28.4	-0.002		28.4	-0.005		28.4	0.005
28.5	0.306	0.205	0.086	0.059	0.02	0.007		28.5	-0.015		28.5	-0.003		28.5	-0.004		28.5	0.004
28.6	0.308	0.204	0.086	0.06	0.02	0.006		28.6	-0.014		28.6	-0.003		28.6	-0.003		28.6	0.004
28.7	0.308	0.203	0.085	0.06	0.021	0.006		28.7	-0.015		28.7	-0.003		28.7	-0.003		28.7	0.004
28.8	0.309	0.204	0.085	0.059	0.02	0.005		28.8	-0.016		28.8	-0.004		28.8	-0.003		28.8	0.004
28.9	0.31	0.203	0.085	0.059	0.019	0.004		28.9	-0.016		28.9	-0.003		28.9	-0.002		28.9	0.004
29	0.31	0.203	0.084	0.059	0.018	0.004		29	-0.015		29	-0.003		29	-0.001		29	0.003
29.1	0.31	0.202	0.084	0.058	0.018	0.004		29.1	-0.016		29.1	-0.002		29.1	-0.001		29.1	0.002
29.2	0.31	0.203	0.084	0.058	0.018	0.003		29.2	-0.017		29.2	-0.002		29.2	-0.001		29.2	0.002
29.3	0.309	0.202	0.084	0.058	0.018	0.004		29.3	-0.016		29.3	-0.001		29.3	-0.001		29.3	0.003
29.4	0.309	0.203	0.085	0.058	0.018	0.004		29.4	-0.017		29.4	-0.001		29.4	-0.001		29.4	0.003
29.5	0.309	0.203	0.086	0.059	0.018	0.006		29.5	-0.019		29.5	-0.002		29.5	-0.001		29.5	0.002
29.6	0.309	0.203	0.086	0.059	0.019	0.006		29.6	-0.02		29.6	0		29.6	0		29.6	0.003
29.7	0.308	0.203	0.086	0.06	0.018	0.005		29.7	-0.02		29.7	0		29.7	0		29.7	0.003
29.8	0.308	0.205	0.087	0.06	0.02	0.006		29.8	-0.019		29.8	0.001		29.8	0		29.8	0.004
29.9	0.307	0.204	0.087	0.059	0.019	0.006		29.9	-0.02		29.9	0.003		29.9	0.001		29.9	0.004
30	0.307	0.205	0.088	0.059	0.019	0.006		30	-0.021		30	0.002		30	0		30	0.006
30.1	0.307	0.206	0.088	0.06	0.02	0.007		30.1	-0.021		30.1	0.001		30.1	0		30.1	0.006
30.2	0.307	0.205	0.088	0.059	0.02	0.007		30.2	-0.021		30.2	0.002		30.2	0		30.2	0.007
30.3	0.307	0.206	0.088	0.06	0.019	0.008		30.3	-0.019		30.3	0.001		30.3	0		30.3	0.006
30.4	0.308	0.205	0.089	0.062	0.02	0.008		30.4	-0.018		30.4	0		30.4	0		30.4	0.006
30.5	0.307	0.205	0.089	0.062	0.02	0.008		30.5	-0.018		30.5	0		30.5	0		30.5	0.005
30.6	0.308	0.206	0.09	0.062	0.019	0.008		30.6	-0.016		30.6	0.001		30.6	0.001		30.6	0.004
30.7	0.308	0.207	0.091	0.063	0.02	0.009		30.7	-0.016		30.7	0.001		30.7	0		30.7	0.004
30.8	0.308	0.207	0.091	0.062	0.02	0.008		30.8	-0.016		30.8	0.001		30.8	0		30.8	0.004
30.9	0.309	0.208	0.091	0.061	0.019	0.008		30.9	-0.015		30.9	0.002		30.9	-0.001		30.9	0.003
31	0.309	0.208	0.091	0.061	0.019	0.008		31	-0.014		31	0.002		31	-0.001		31	0.002
31.1	0.308	0.207	0.091	0.06	0.019	0.008		31.1	-0.013		31.1	0.002		31.1	-0.002		31.1	0.002
31.2	0.308	0.208	0.091	0.061	0.019	0.008		31.2	-0.014		31.2	0.001		31.2	-0.001		31.2	0.001
31.3	0.309	0.206	0.09	0.059	0.019	0.008		31.3	-0.014		31.3	0.001		31.3	-0.002		31.3	0
31.4	0.308	0.206	0.089	0.058	0.019	0.007		31.4	-0.015		31.4	0		31.4	-0.002		31.4	-0.002
31.5	0.307	0.205	0.089	0.057	0.017	0.007		31.5	-0.015		31.5	-0.001		31.5	-0.002		31.5	-0.003
31.6	0.307	0.204	0.088	0.057	0.017	0.006		31.6	-0.015		31.6	0		31.6	-0.003		31.6	-0.002
31.7	0.306	0.204	0.087	0.056	0.016	0.005		31.7	-0.017		31.7	0		31.7	-0.003		31.7	-0.002
31.8	0.307	0.204	0.088	0.056	0.016	0.005		31.8	-0.017		31.8	0		31.8	-0.004		31.8	-0.002
31.9	0.306	0.204	0.087	0.056	0.016	0.004		31.9	-0.017		31.9	0		31.9	-0.005		31.9	-0.002
32	0.306	0.204	0.087	0.056	0.016	0.003		32	-0.017		32	-0.001		32	-0.005		32	-0.001
32.1	0.308	0.204	0.087	0.056	0.017	0.004		32.1	-0.018		32.1	-0.001		32.1	-0.005		32.1	0
32.2	0.307	0.202	0.087	0.057	0.017	0.004		32.2	-0.018		32.2	-0.001		32.2	-0.006		32.2	0
32.3	0.307	0.201	0.086	0.057	0.017	0.004		32.3	-0.019		32.3	-0.002		32.3	-0.005		32.3	0
32.4	0.307	0.201	0.087	0.06	0.018	0.004		32.4	-0.019		32.4	-0.002		32.4	-0.005		32.4	0
32.5	0.308	0.201	0.088	0.06	0.018	0.005		32.5	-0.019		32.5	-0.001		32.5	-0.003		32.5	0.001
32.6	0.308	0.202	0.088	0.061	0.019	0.006		32.6	-0.018		32.6	0.001		32.6	-0.001		32.6	0.001
32.7	0.309	0.201	0.089	0.063	0.019	0.006		32.7	-0.018		32.7	0.001		32.7	-0.001		32.7	0.001
32.8	0.309	0.201	0.089	0.062	0.02	0.006		32.8	-0.017		32.8	0		32.8	0		32.8	0.001
32.9	0.31	0.201	0.089	0.062	0.022	0.006		32.9	-0.017		32.9	0.001		32.9	-0.001		32.9	0.001
33	0.311	0.202	0.089	0.064	0.022	0.007		33	-0.016		33	0		33	0.001		33	0
33.1	0.311	0.201	0.089	0.063	0.021	0.008		33.1	-0.016		33.1	0		33.1	0.001		33.1	0
33.2	0.31	0.2	0.088	0.064	0.02	0.008		33.2	-0.016		33.2	0		33.2	0.001		33.2	-0.001
33.3	0.309	0.2	0.088	0.062	0.019	0.007		33.3	-0.015		33.3	0		33.3	0.001		33.3	-0.001
33.4	0.307	0.2	0.087	0.061	0.019	0.007		33.4	-0.014		33.4	-0.001		33.4	0.001		33.4	-0.001
33.5	0.307	0.2	0.087	0.061	0.019	0.007		33.5	-0.014		33.5	-0.001		33.5	0.001		33.5	0
33.6	0.308	0.202	0.087	0.061	0.02	0.007		33.6	-0.014		33.6	0		33.6	-0.001		33.6	0
33.7	0.307	0.202	0.087	0.061	0.019	0.007		33.7	-0.015		33.7	0		33.7	-0.001		33.7	0
33.8	0.307	0.202	0.087	0.061	0.019	0.007		33.8	-0.015		33.8	-0.001		33.8	-0.002		33.8	0
33.9	0.306	0.203	0.086	0.06	0.018	0.006		33.9	-0.015		33.9	0		33.9	-0.003		33.9	0
34	0.306	0.202	0.085	0.059	0.018	0.006		34	-0.016		34	-0.001		34	-0.003		34	0.001
34.1	0.306	0.202	0.085	0.059	0.018	0.005		34.1	-0.017		34.1	0.001		34.1	-0.003		34.1	0.002
34.2	0.305	0.201	0.084	0.06	0.017	0.005		34.2	-0.018		34.2	0.001		34.2	-0.003		34.2	0.003
34.3	0.304	0.2	0.083	0.059	0.017	0.004		34.3	-0.019		34.3	0		34.3	-0.002		34.3	0.003
34.4	0.305	0.201	0.084	0.059	0.017	0.005		34.4	-0.018		34.4	0.001		34.4	-0.003		34.4	0.002
34.5	0.307	0.202	0.084	0.058	0.017	0.005		34.5	-0.018		34.5	0		34.5	-0.001		34.5	0.003
34.6	0.306	0.201	0.085	0.058	0.017	0.005		34.6	-0.018		34.6	0		34.6	0		34.6	0.002
34.7	0.306	0.2	0.085	0.057	0.017	0.004		34.7	-0.018		34.7	-0.001		34.7	0		34.7	0.001
34.8	0.306	0.2	0.085	0.056	0.018	0.005		34.8	-0.017		34.8	-0.002		34.8	0.001		34.8	0.002
34.9	0.306	0.2	0.085	0.055	0.017	0.006		34.9	-0.017		34.9	-0.002		34.9	0.001		34.9	0.002
35	0.307	0.2	0.085	0.056	0.017	0.006		35	-0.015		35	-0.003		35	0.002		35	0.001
35.1	0.307	0.199	0.086	0.055	0.016	0.005		35.1	-0.015		35.1	-0.002		35.1	0.002		35.1	0.002
35.2	0.306	0.2	0.087	0.057	0.017	0.006		35.2	-0.013		35.2	-0.002		35.2	0.001		35.2	0.002
35.3	0.306	0.2	0.088	0.056	0.017	0.005		35.3	-0.013		35.3	-0.002		35.3	0.001		35.3	0.002
35.4	0.306	0.199	0.087	0.055	0.017	0.004		35.4	-0.013		35.4	-0.002		35.4	0		35.4	0.001
35.5	0.306	0.199	0.088	0.055	0.016	0.005		35.5	-0.014		35.5	-0.002		35.5	-0.001		35.5	0.001
35.6	0.306	0.199	0.088	0.055	0.016	0.005		35.6	-0.015		35.6	-0.002		35.6	-0.002		35.6	0
35.7	0.304	0.199	0.088	0.056	0.016	0.005		35.7	-0.016		35.7	-0.001		35.7	-0.003		35.7	0
35.8	0.303	0.197	0.087	0.056	0.016	0.005		35.8	-0.015		35.8	-0.001		35.8	-0.004		35.8	0
35.9	0.303	0.197	0.086	0.058	0.016	0.005		35.9	-0.016		35.9	0		35.9	-0.005		35.9	0.001
36	0.303	0.197	0.085	0.058	0.016	0.005		36	-0.016		36	0		36	-0.004		36	0.001
36.1	0.303	0.197	0.085	0.059	0.016	0.005		36.1	-0.016		36.1	0.001		36.1	-0.004		36.1	0.001
36.2	0.303	0.196	0.084	0.059	0.015	0.006		36.2	-0.017		36.2	0.001		36.2	-0.004		36.2	0.001
36.3	0.304	0.197	0.083	0.059	0.017	0.006		36.3	-0.017		36.3	0.001		36.3	-0.005		36.3	0
36.4	0.305	0.198	0.084	0.059	0.018	0.006		36.4	-0.017		36.4	0		36.4	-0.004		36.4	0
36.5	0.305	0.199	0.084	0.059	0.018	0.007		36.5	-0.018		36.5	-0.001		36.5	-0.004		36.5	0
36.6	0.305	0.199	0.085	0.059	0.019	0.008		36.6	-0.019		36.6	-0.001		36.6	-0.003		36.6	0
36.7	0.305	0.2	0.084	0.058	0.019	0.008		36.7	-0.02		36.7	-0.001		36.7	-0.002		36.7	0.001
36.8	0.307	0.202	0.086	0.058	0.021	0.008		36.8	-0.021		36.8	-0.001		36.8	0		36.8	0.002
36.9	0.308	0.203	0.087	0.059	0.022	0.009		36.9	-0.021		36.9	-0.001		36.9	0.001		36.9	0.003
37	0.308	0.201	0.087	0.058	0.023	0.007		37	-0.021		37	-0.001		37	0.002		37	0.002
37.1	0.308	0.202	0.089	0.058	0.022	0.007		37.1	-0.021		37.1	-0.001		37.1	0.002		37.1	0.003
37.2	0.308	0.203	0.09	0.059	0.022	0.007		37.2	-0.02		37.2	-0.002		37.2	0.002		37.2	0.002
37.3	0.307	0.202	0.089	0.057	0.02	0.005		37.3	-0.02		37.3	-0.002		37.3	0.002		37.3	0.001
37.4	0.305	0.202	0.088	0.056	0.019	0.003		37.4	-0.02		37.4	-0.003		37.4	0.001		37.4	0.001
37.5	0.305	0.202	0.087	0.056	0.019	0.003		37.5	-0.019		37.5	-0.004		37.5	0.001		37.5	0.002
37.6	0.303	0.202	0.087	0.056	0.019	0.002		37.6	-0.018		37.6	-0.003		37.6	0		37.6	0.001
37.7	0.304	0.202	0.088	0.058	0.019	0.003		37.7	-0.018		37.7	-0.003		37.7	-0.001		37.7	0.001
37.8	0.305	0.201	0.087	0.058	0.019	0.002		37.8	-0.016		37.8	-0.004		37.8	0		37.8	0.002
37.9	0.306	0.201	0.087	0.059	0.019	0.003		37.9	-0.016		37.9	-0.003		37.9	0		37.9	0.002
38	0.306	0.201	0.087	0.059	0.017	0.003		38	-0.014		38	-0.004		38	0		38	0.003
38.1	0.306	0.201	0.087	0.06	0.016	0.003		38.1	-0.014		38.1	-0.003		38.1	-0.001		38.1	0.003
38.2	0.305	0.199	0.085	0.06	0.015	0.002		38.2	-0.013		38.2	-0.002		38.2	-0.001		38.2	0.002
38.3	0.306	0.199	0.086	0.06	0.015	0.003		38.3	-0.013		38.3	-0.002		38.3	-0.001		38.3	0.002
38.4	0.307	0.199	0.087	0.06	0.015	0.004		38.4	-0.013		38.4	-0.002		38.4	0		38.4	0.002
38.5	0.306	0.2	0.086	0.059	0.015	0.005		38.5	-0.013		38.5	0		38.5	0		38.5	0.002
38.6	0.308	0.201	0.087	0.06	0.015	0.006		38.6	-0.015		38.6	0		38.6	0.001		38.6	0.001
38.7	0.308	0.2	0.087	0.06	0.015	0.006		38.7	-0.015		38.7	0.002		38.7	0		38.7	0.001
38.8	0.307	0.199	0.088	0.06	0.016	0.006		38.8	-0.015		38.8	0.002		38.8	0.001		38.8	0.001
38.9	0.307	0.198	0.087	0.06	0.016	0.006		38.9	-0.016		38.9	0.002		38.9	0		38.9	0
39	0.304	0.196	0.086	0.057	0.015	0.005		39	-0.017		39	0.001		39	-0.001		39	0
39.1	0.302	0.196	0.086	0.057	0.015	0.005		39.1	-0.016		39.1	0		39.1	0		39.1	0
39.2	0.301	0.196	0.085	0.057	0.015	0.003		39.2	-0.016		39.2	-0.001		39.2	-0.002		39.2	-0.001
39.3	0.301	0.195	0.083	0.056	0.015	0.003		39.3	-0.017		39.3	-0.001		39.3	-0.002		39.3	-0.002
39.4	0.3	0.196	0.083	0.056	0.016	0.001		39.4	-0.016		39.4	-0.001		39.4	-0.004		39.4	-0.002
39.5	0.3	0.197	0.083	0.058	0.017	0.002		39.5	-0.017		39.5	-0.001		39.5	-0.005		39.5	-0.002
39.6	0.3	0.197	0.083	0.057	0.018	0.002		39.6	-0.017		39.6	-0.001		39.6	-0.005		39.6	-0.003
39.7	0.302	0.197	0.083	0.058	0.019	0.003		39.7	-0.018		39.7	0		39.7	-0.004		39.7	-0.002
39.8	0.303	0.198	0.083	0.057	0.019	0.003		39.8	-0.018		39.8	-0.001		39.8	-0.004		39.8	-0.001
39.9	0.304	0.199	0.084	0.057	0.019	0.004		39.9	-0.017		39.9	-0.001		39.9	-0.005		39.9	-0.001
40	0.304	0.199	0.085	0.058	0.018	0.005		40	-0.017		40	-0.001		40	-0.005		40	0
40.1	0.305	0.2	0.085	0.058	0.02	0.006		40.1	-0.017		40.1	0		40.1	-0.005		40.1	-0.001
40.2	0.305	0.2	0.085	0.058	0.02	0.006		40.2	-0.017		40.2	-0.001		40.2	-0.004		40.2	-0.001
40.3	0.305	0.2	0.086	0.058	0.02	0.006		40.3	-0.016		40.3	-0.001		40.3	-0.003		40.3	0.001
40.4	0.306	0.201	0.087	0.058	0.02	0.007		40.4	-0.016		40.4	-0.001		40.4	-0.002		40.4	0
40.5	0.305	0.201	0.086	0.058	0.021	0.008		40.5	-0.016		40.5	-0.001		40.5	-0.001		40.5	0
40.6	0.304	0.201	0.085	0.058	0.02	0.007		40.6	-0.016		40.6	-0.002		40.6	0		40.6	0
40.7	0.303	0.2	0.085	0.058	0.02	0.007		40.7	-0.016		40.7	-0.002		40.7	0		40.7	0
40.8	0.304	0.2	0.085	0.058	0.02	0.006		40.8	-0.015		40.8	-0.002		40.8	0.001		40.8	0.001
40.9	0.302	0.198	0.085	0.058	0.019	0.005		40.9	-0.015		40.9	-0.003		40.9	-0.001		40.9	0.001
41	0.301	0.198	0.086	0.057	0.02	0.004		41	-0.015		41	-0.003		41	0		41	0.001
41.1	0.301	0.197	0.084	0.057	0.019	0.003		41.1	-0.014		41.1	-0.002		41.1	0.001		41.1	0.002
41.2	0.301	0.196	0.084	0.057	0.021	0.003		41.2	-0.014		41.2	-0.001		41.2	-0.001		41.2	0.002
41.3	0.302	0.196	0.084	0.057	0.02	0.004		41.3	-0.013		41.3	0		41.3	0		41.3	0.003
41.4	0.301	0.196	0.084	0.057	0.021	0.003		41.4	-0.013		41.4	0		41.4	-0.001		41.4	0.005
41.5	0.302	0.195	0.084	0.057	0.021	0.004		41.5	-0.013		41.5	0.001		41.5	0		41.5	0.006
41.6	0.302	0.195	0.084	0.057	0.021	0.005		41.6	-0.013		41.6	0.001		41.6	0		41.6	0.007
41.7	0.304	0.195	0.083	0.057	0.02	0.005		41.7	-0.013		41.7	0.002		41.7	0		41.7	0.009
41.8	0.304	0.197	0.084	0.058	0.02	0.006		41.8	-0.013		41.8	0.001		41.8	-0.002		41.8	0.009
41.9	0.304	0.197	0.085	0.058	0.02	0.007		41.9	-0.013		41.9	0.002		41.9	-0.002		41.9	0.009
42	0.305	0.197	0.085	0.059	0.02	0.007		42	-0.013		42	0.003		42	-0.002		42	0.008
42.1	0.306	0.196	0.086	0.059	0.02	0.006		42.1	-0.013		42.1	0.003		42.1	-0.001		42.1	0.008
42.2	0.305	0.196	0.085	0.058	0.018	0.005		42.2	-0.013		42.2	0.002		42.2	-0.003		42.2	0.007
42.3	0.303	0.197	0.085	0.058	0.019	0.005		42.3	-0.013		42.3	0.002		42.3	-0.003		42.3	0.007
42.4	0.304	0.198	0.085	0.059	0.018	0.004		42.4	-0.014		42.4	0.002		42.4	-0.003		42.4	0.005
42.5	0.303	0.198	0.083	0.058	0.017	0.004		42.5	-0.014		42.5	0.001		42.5	-0.003		42.5	0.005
42.6	0.302	0.197	0.083	0.057	0.016	0.002		42.6	-0.015		42.6	0.001		42.6	-0.003		42.6	0.006
42.7	0.302	0.197	0.084	0.058	0.015	0.002		42.7	-0.014		42.7	0.001		42.7	-0.003		42.7	0.005
42.8	0.302	0.197	0.084	0.058	0.015	0.002		42.8	-0.014		42.8	0.001		42.8	-0.003		42.8	0.006
42.9	0.301	0.196	0.083	0.057	0.015	0.001		42.9	-0.014		42.9	0.001		42.9	-0.004		42.9	0.006
43	0.3	0.197	0.083	0.057	0.015	0.001		43	-0.014		43	0.001		43	-0.002		43	0.005
43.1	0.3	0.196	0.083	0.056	0.015	0.001		43.1	-0.013		43.1	0.001		43.1	-0.003		43.1	0.005
43.2	0.3	0.196	0.084	0.056	0.016	0.002		43.2	-0.013		43.2	0		43.2	-0.004		43.2	0.007
43.3	0.301	0.197	0.084	0.056	0.016	0.001		43.3	-0.013		43.3	0		43.3	-0.003		43.3	0.008
43.4	0.3	0.196	0.083	0.056	0.015	0.001		43.4	-0.013		43.4	0		43.4	-0.002		43.4	0.008
43.5	0.301	0.194	0.082	0.055	0.015	0		43.5	-0.013		43.5	0.001		43.5	0		43.5	0.008
43.6	0.301	0.194	0.082	0.055	0.015	0		43.6	-0.013		43.6	0.001		43.6	0		43.6	0.007
43.7	0.301	0.194	0.082	0.055	0.015	0		43.7	-0.012		43.7	0.002		43.7	0.001		43.7	0.007
43.8	0.301	0.195	0.083	0.055	0.015	0.001		43.8	-0.013		43.8	0.004		43.8	0		43.8	0.006
43.9	0.304	0.195	0.084	0.056	0.014	0.002		43.9	-0.013		43.9	0.005		43.9	0.001		43.9	0.005
44	0.304	0.195	0.085	0.057	0.015	0.003		44	-0.013		44	0.005		44	0.001		44	0.002
44.1	0.303	0.195	0.085	0.057	0.015	0.003		44.1	-0.014		44.1	0.005		44.1	0.001		44.1	0.001
44.2	0.304	0.197	0.085	0.057	0.016	0.004		44.2	-0.013		44.2	0.005		44.2	-0.001		44.2	0
44.3	0.304	0.198	0.085	0.057	0.016	0.005		44.3	-0.014		44.3	0.005		44.3	-0.001		44.3	0.001
44.4	0.303	0.198	0.084	0.056	0.015	0.005		44.4	-0.014		44.4	0.005		44.4	0		44.4	0
44.5	0.303	0.197	0.084	0.057	0.015	0.006		44.5	-0.014		44.5	0.004		44.5	0		44.5	0.001
44.6	0.301	0.198	0.085	0.058	0.015	0.006		44.6	-0.014		44.6	0.003		44.6	0		44.6	0.001
44.7	0.3	0.198	0.084	0.058	0.016	0.007		44.7	-0.015		44.7	0.003		44.7	0		44.7	0.001
44.8	0.299	0.199	0.084	0.058	0.016	0.007		44.8	-0.015		44.8	0.002		44.8	0		44.8	0.002
44.9	0.299	0.2	0.084	0.058	0.017	0.006		44.9	-0.016		44.9	0.003		44.9	-0.001		44.9	0.003
45	0.3	0.2	0.084	0.059	0.018	0.007		45	-0.016		45	0.002		45	-0.001		45	0.004
45.1	0.301	0.201	0.085	0.059	0.018	0.006		45.1	-0.016		45.1	0		45.1	-0.004		45.1	0.004
45.2	0.302	0.201	0.085	0.059	0.018	0.006		45.2	-0.015		45.2	0		45.2	-0.003		45.2	0.004
45.3	0.302	0.2	0.084	0.059	0.019	0.006		45.3	-0.015		45.3	-0.001		45.3	-0.002		45.3	0.004
45.4	0.303	0.199	0.084	0.058	0.019	0.004		45.4	-0.015		45.4	-0.001		45.4	-0.003		45.4	0.004
45.5	0.303	0.198	0.084	0.056	0.019	0.003		45.5	-0.013		45.5	0		45.5	-0.001		45.5	0.005
45.6	0.302	0.198	0.084	0.056	0.018	0.003		45.6	-0.014		45.6	0		45.6	-0.001		45.6	0.007
45.7	0.303	0.197	0.085	0.057	0.017	0.002		45.7	-0.014		45.7	0		45.7	-0.001		45.7	0.006
45.8	0.304	0.198	0.085	0.057	0.017	0.003		45.8	-0.014		45.8	0		45.8	-0.001		45.8	0.005
45.9	0.305	0.198	0.085	0.057	0.018	0.004		45.9	-0.014		45.9	-0.001		45.9	-0.002		45.9	0.006
46	0.305	0.199	0.085	0.058	0.019	0.005		46	-0.014		46	-0.001		46	-0.001		46	0.005
46.1	0.305	0.199	0.084	0.057	0.018	0.005		46.1	-0.015		46.1	0		46.1	-0.002		46.1	0.005
46.2	0.305	0.199	0.084	0.057	0.018	0.006		46.2	-0.014		46.2	-0.001		46.2	-0.004		46.2	0.005
46.3	0.305	0.199	0.084	0.058	0.017	0.007		46.3	-0.015		46.3	-0.002		46.3	-0.004		46.3	0.005
46.4	0.304	0.198	0.083	0.058	0.017	0.007		46.4	-0.015		46.4	-0.003		46.4	-0.003		46.4	0.004
[truncated: 1,035 more rows]

## Sheet: Fig 4
BLI αWD40 wild-type, S tail full-length wild-type (Figure 4C)							BLI αWD40 wild-type, S tail full-length clientized (Figure 4D)							PRE
[truncated: 1,501 more rows]

[truncated: 2 more sheets: Fig 5, Fig 6]
